# Supplementary material for: Ethylene glycol metabolism in the oleaginous yeast Rhodotorula toruloides
Source: Appl Microbiol Biotechnol. 2025 May 8;109(1):114. doi: 10.1007/s00253-025-13504-3 (PMC12062128; doi:10.1007/s00253-025-13504-3)
Supplement: Supplementary file 2 — Supplementary file2 (XLSX 627 KB) [file 253_2025_13504_MOESM2_ESM.xlsx]

## Sheet: Title
Applied Microbiology and Biotechnology
SUPPLEMENTARY INFORMATION
Ethylene glycol metabolism in the oleaginous yeast Rhodotorula toruloides
Vittorio Giorgio Senatore1, †, Alīna Reķēna2, †, Valeria Mapelli1, Petri-Jaan Lahtvee2, Paola Branduardi1,*
1 Department of Biotechnology and Biosciences, University of Milano-Bicocca, Piazza della Scienza 2, 20126 Milan, Italy
2 Tallinn University of Technology, Department of Chemistry and Biotechnology, Akadeemia tee 15, Tallinn, Estonia
† Vittorio Giorgio Senatore and Alīna Reķēna contributed equally to this work.
*Corresponding author: paola.branduardi@unimib.it
Keywords
Rhodotorula toruloides
Glycolic acid
Ethylene glycol
Glucose
Xylose
Polyethylene terephthalate

## Sheet: Table S1
			μ_exp Xls [h-1]	Y_exp S/X [mmol_Xls/gCDW]	Y_exp EG/X [mmol/gCDW]	Y_exp GA/X [mmol/gCDW]	rXls_exp [mmol/gCDW/h]	rEG_exp Xls [mmol/gCDW/h]	rGA_exp Xls [mmol/gCDW/h]	GA/EG_exp Xls [Cmol/Cmol]	μNlim Xls [h-1]	Y_Nlim S/X [mmol_Xls/gCDW]	Y_global EG/X [mmol/gCDW]	Y_global GA/X [mmol/gCDW]	GA/EG_Nlim Xls [Cmol/Cmol]	rXls_Nlim [mmol/gCDW/h]	rEG_Nlim Xls [mmol/gCDW/h]	rGA_Nlim Xls [mmol/gCDW/h]	μNlim Glc [h-1]	Y_Nlim S/X [mmol_Glc/gCDW]	Y_Nlim EG/X [mmol/gCDW]	Y_Nlim GA/X [mmol/gCDW]	GA/EG_Nlim Glc [Cmol/Cmol]	rGlc_Nlim Glc [mmol/gCDW/h]	rEG_Nlim Glc [mmol/gCDW/h]	rGA_Nlim Glc [mmol/gCDW/h]
	Ctrl	avg	0.082	31.087	-	-	2.561	-	-	-	0.05	14.302	-	-	-	0.715	-	-	0.08445	12.72	-	-	-	1.07328	-	-
		sd	0.004	3.797	-	-		-	-	-	0.003	3.585	-	-	-		-	-	0.00325743	0.384014	-	-	-	0.027629	-	-
	EG	avg	0.115	28.947	3.64	2.854	3.322	0.418	0.328	0.743	0.05	24.071	3.371	4.646	1.598	1.204	0.169	0.232	0.08392	13.2967	1.73367	1.737	1.0102	1.1177	0.145678	0.145457
		sd	0.003	0.829	0.471	0.228				0.094	0.003	5.011	0.281	0.316	0.204				0.00969873	0.286628	0.0250377	0.0368872	0.0417699	0.146615	0.0185094	0.0144533
	Table S1. Calculated yields, specific consumption and production rates. The table shows the specific growth rates (h-1) (Xls_exp, Xls_Nlim and Glc_Nlim) for the calculation of the specific substrate consumption and product secretion rates; yields of biomass, EG and GA (mmol/gDCW), yields on GA on consumed EG (Cmol/Cmol), and rates (mmol/gDCW/h). In glucose-based medium, 100% of EG is converted to…

## Sheet: Table S2
Table S2. Predicted fluxes. Flux Balance Analysis value and standard deviation (Std) calculated as a median from random sampling (OptGPSampler) result of 2000 iterations; lower and upper bound of xylose, glucose, EG and GA were constrained to experimentally measured during Nlim phase (Supplementary Table S1), while the Biomass reaction was constrained with the pFBA predicted flux value allowed fo…		Flux ID	pFBA (Xyl EG)	median (Xyl EG)	median_normalized (Xyl EG)	std_normalized (Xyl EG)	pFBA (Xyl)	median (Xyl)	median_normalized (Xyl)	std_normalized (Xyl)	pFBA (Glc EG)	median (Glc EG)	median_normalized (Glc EG)	std_normalized (Glc EG)	pFBA (Glc)	median (Glc)	median_normalized (Glc)	std_normalized (Glc)	Flux Name	Reaction Equation	Gene Association
		ALCD25yi	0	0	0	0	0	0	0	0	0	0	0	0	0	0	0	0	Aldehyde dehydrogenase 2 phenylethanol NADP	H+[c] + Nicotinamide adenine dinucleotide phosphate - reduced[c] + Phenylacetaldehyde[c] => 2 phenylethanol C8H10O[c] + Nicotinamide adenine dinucleotide phosphate[c]	10029 or 13554 or 13562 or 13947
		MTHFCm	0	0	0	0	0	0	0	0	0	0	0	0	0	0	0	0	Methenyltetrahydrifikate cyclohydrolase mitochondrial	H2O H2O[m] + 5,10-Methenyltetrahydrofolate[m] <=> 10-Formyltetrahydrofolate[m] + H+[m]	15366
		AMPN	0	0.0848213	-0.0721707	-0.0930713	0	0.00669963	-0.00938351	-0.00881627	0	0	0	0	0	0.0324436	-0.0304402	-0.0346113	AMP nucleosidase	AMP C10H12N5O7P[c] + H2O H2O[c] => Adenine[c] + Alpha-D-Ribose 5-phosphate[c]	11469
		DAGCPTer_RT	0	0.0252955	-0.0215228	-0.0351372	0	1.53025e-06	-2.14326e-06	-2.84395e-06	0	8.88225e-06	-7.94666e-06	-1.33206e-05	0	0.0411733	-0.0386308	-0.0426229	Diacylglycerol cholinephosphotransferase yeast specific	CDP-choline[r] + 0.01 1 2 Diacylglycerol yeast specific C3540H6644O500[r] => H+[r] + CMP[r] + 0.01 Phosphatidylcholine yeast specific C4040H7844N100O800P100[r]	11351 or 9088
		PYRt2	0	0	0	0	0	0	0	0	0	0	0	0	0	6.5908e-14	-6.18381e-14	-8.06149e-14	Pyruvate transport in via proton symport	H+[e] + Pyruvate[e] => H+[c] + Pyruvate[c]	10184
		NNDPRm	0	0	0	0	0	0	0	0	0	0	0	0	0	0	0	0	Nicotinate nucleotide diphosphorylase carboxylating mitochondrial	2 H+[m] + 5-Phospho-alpha-D-ribose 1-diphosphate[m] + Quinolinate[m] => CO2 CO2[m] + Nicotinate D-ribonucleotide[m] + Diphosphate[m]	10331
		HMGCOASm	-0.00718421	-0.316611	0.269391	-0.268932	-0.00413767	-0.020433	0.0286184	-0.0937887	-0.00812688	-0.025814	0.0230949	-0.0238891	-0.00762398	-0.270853	0.254128	-0.240115	Hydroxymethylglutaryl CoA synthase mitochondrial	H+[m] + Coenzyme A[m] + Hydroxymethylglutaryl CoA C27H39N7O20P3S[m] <=> H2O H2O[m] + Acetoacetyl-CoA[m] + Acetyl-CoA[m]	12122
		PDE4	0	0.116479	-0.099107	-0.161804	0	0.00650525	-0.00911126	-0.0241458	0	0.00788914	-0.00705815	-0.00929995	0	0.138926	-0.130347	-0.200506	3',5'-cyclic-nucleotide phosphodiesterase	H2O H2O[c] + 3',5'-Cyclic GMP[c] => H+[c] + GMP C10H12N5O8P[c]	11787 or 13690
		PAPSR	0	-5.30526e-14	4.51401e-14	-4.6287e-13	0	0	0	0	0	0	0	0	0	4.92584e-12	-4.62167e-12	-3.64275e-12	Phosphoadenylyl-sulfate reductase (thioredoxin)	3'-Phosphoadenylyl sulfate[c] + Reduced thioredoxin[c] => 2 H+[c] + Adenosine 3',5'-bisphosphate[c] + Sulfite[c] + Oxidized thioredoxin[c]	(10848 and 11741) or (11741 and 12730) or (11741 and 12737) or (11741 and 15339)
		FACOAL80p	0	0	0	0	0	0	0	0	0	0	0	0	0	0	0	0	Fatty acid CoA ligase octanoate peroxisomal	ATP C10H12N5O13P3[x] + Coenzyme A[x] + Octanoate (n-C8:0)[x] => AMP C10H12N5O7P[x] + Octanoyl-CoA (n-C8:0CoA)[x] + Diphosphate[x]	15900
		URIH	0	0	0	0	0	0	0	0	0	0	0	0	0	5.97156e-13	-5.60281e-13	-8.67457e-13	Uridine hydrolase	H2O H2O[c] + Uridine[c] => D-Ribose[c] + Uracil[c]	12384
		ACOAO4p	0	0.0127852	-0.0108783	-0.0090905	0	0.000586754	-0.000821808	-0.000936568	0	0.000740272	-0.000662296	-0.000539025	0	0.0110195	-0.0103391	-0.00978265	Acyl CoA oxidase decanoyl CoA peroxisomal	Decanoyl-CoA (n-C10:0CoA)[x] + O2 O2[x] => Trans-Dec-2-enoyl-CoA[x] + Hydrogen peroxide[x]	12742 or 12752 or 9700
		3IPM3MT	0	0	0	0	0	0	0	0	0	0	0	0	0	0	0	0	3 Isopropylmalate 3 methyltransferase	3-Carboxy-2-hydroxy-4-methylpentanoate[c] + S-Adenosyl-L-methionine[c] => 3 isopropylmalate methyl ester C8H13O5[c] + S-Adenosyl-L-homocysteine[c]	15059
		UDPGD	0	7.37933e-13	-6.27874e-13	-1.20265e-12	0	0	0	0	0	0	0	0	0	0	0	0	UDPglucose 6-dehydrogenase	H2O H2O[c] + 2 Nicotinamide adenine dinucleotide[c] + UDPglucose[c] => 3 H+[c] + 2 Nicotinamide adenine dinucleotide - reduced[c] + UDP-D-glucuronate[c]	11776
		CYTDK2	0	0	0	0	0	0	0	0	0	0	0	0	0	1.94216e-13	-1.82223e-13	-2.37554e-13	Cytidine kinase (GTP)	Cytidine[c] + GTP C10H12N5O14P3[c] => H+[c] + CMP C9H12N3O8P[c] + GDP C10H12N5O11P2[c]	8633 or 9093
		ACACT4m	0	-0.0322279	0.0274213	-0.0216542	0	-0.00202876	0.00284147	-0.0030769	0	-0.00164623	0.00147283	-0.00109739	0	-0.0291891	0.0273866	-0.0219346	Acetyl-CoA C-acyltransferase (C10:0)	Acetyl-CoA[m] + Octanoyl-CoA[m] => Coenzyme A[m] + 3-Oxodecanoyl-CoA[m]	8885
		CHTNDA	0	0	0	0	0	0	0	0	0	0	0	0	0	0	0	0	Chitin deacetylase	H2O H2O[c] + Chitin monomer C8H13NO5[c] => H+[c] + Acetate[c] + Chitosan C6H11NO4[c]	14623 or 8454
		FACOAL141	0	0	0	0	0	0	0	0	0	0	0	0	0	0	0	0	Fatty acid CoA ligase tetradecenoate	ATP C10H12N5O13P3[c] + Coenzyme A[c] + Tetradecenoate (n-C14:1)[c] => AMP C10H12N5O7P[c] + Diphosphate[c] + Tetradecenoyl-CoA (n-C14:1CoA)[c]	11167 or 15746 or 15748
		ACACT7p	0	0.00402019	-0.0034206	-0.00287294	0	4.57581e-05	-6.40887e-05	-8.81209e-05	0	0.000252365	-0.000225783	-0.00022166	0	0.00273935	-0.00257019	-0.00231934	Acetyl CoA acyltransferase tetradecanoyl CoA peroxisomal	Coenzyme A[x] + 3-Oxohexadecanoyl-CoA[x] => Acetyl-CoA[x] + Tetradecanoyl-CoA (n-C14:0CoA)[x]	13813
		POLYAO	0.052697	0.0088156	-0.0075008	-0.00793363	0	0.00190037	-0.00266166	-0.00227379	0.0596115	0.0319739	-0.028606	-0.00678487	0.0559227	0.0168953	-0.015852	-0.0108083	Polyamine oxidase	H2O H2O[c] + Oxygen[c] + N1-Acetylspermidine[c] => Hydrogen peroxide[c] + Putrescine[c] + 3-acetamidopropanal[c]	15939
		MEVK1	0.06602	0.0363164	-0.0309	-0.0147578	0.0380235	0.0356189	-0.0498879	-0.00284922	0.0746827	0.0725684	-0.0649245	-0.000759151	0.0700613	0.0523616	-0.0491282	-0.0178569	Mevalonate kinase atp	ATP C10H12N5O13P3[c] + R Mevalonate C6H11O4[c] => ADP C10H12N5O10P2[c] + H+[c] + R 5 Phosphomevalonate C6H10O7P[c]	8758
		DATUP	0	5.90995e-14	-5.02851e-14	-8.7223e-13	0	0	0	0	0	0	0	0	0	0	0	0	DATP:uridine 5'-phosphotransferase	Uridine[c] + DATP C10H12N5O12P3[c] => H+[c] + DADP C10H12N5O9P2[c] + UMP C9H11N2O9P[c]	8633 or 9093
		TAUDO	0	-6.13275e-14	5.21808e-14	-8.43708e-13	0	0	0	0	0	0	0	0	0	-3.19785e-12	3.00038e-12	-5.37631e-12	Taurine dioxygenase	Oxygen[c] + 2-Oxoglutarate[c] + Taurine C2H7NO3S[c] => H+[c] + Sulfite[c] + CO2 CO2[c] + Aminoacetaldehyde[c] + Succinate[c]	10226 or 13175 or 14698 or 8618
		CSp	0	0	0	0	0	0	0	0	0	0	0	0	0	0	0	0	Citrate synthase	Acetyl-CoA[x] + H2O H2O[x] + Oxaloacetate[x] => H+[x] + Coenzyme A[x] + Citrate[x]	8548
		PSERT	0	-4.3469e-14	3.69859e-14	-3.50748e-12	0	0.00016477	-0.000230777	-0.000389461	0	0	0	0	0	0.0190591	-0.0178822	-0.025477	Phosphoserine transaminase	L-Glutamate[c] + 3-Phosphohydroxypyruvate[c] => 2-Oxoglutarate[c] + O-Phospho-L-serine[c]	15404
		GK2	0	414693	-352843	-131056	0	446663	-625596	-245165	0	-397246	355403	-127679	0	-433568	406795	-163753	Guanylate kinase GMPdATP	GMP C10H12N5O8P[c] + DATP C10H12N5O12P3[c] <=> GDP C10H12N5O11P2[c] + DADP C10H12N5O9P2[c]	11525
		CYSt2r	0	-0.00129799	0.0011044	-0.00186263	0	-0.000141108	0.000197635	-0.000216261	0	0	0	0	0	-0.00100849	0.000946211	-0.000736818	L cysteine reversible transport via proton symport	H+[e] + L-Cysteine[e] <=> H+[c] + L-Cysteine[c]	14229 or 15074
		ATPS2v	0	0	0	0	0	0	0	0	0	0	0	0	0	0	0	0	Vacuolar H+-ATPase	ATP C10H12N5O13P3[c] + H+[c] + H2O H2O[c] => ADP C10H12N5O10P2[c] + Phosphate[c] + 2 H+[v]	10802 and 11025 and 11052 and 11064 and 11117 and 11403 and 14971 and 15309 and 15351 and 15963 and 16397 and 9210 and 9622 and 9748
		SPHPLer	0	0	0	0	0	0	0	0	0	0	0	0	0	0	0	0	Sphinganine phosphate lyase	Sphinganine 1-phosphate[r] => Ethanolamine phosphate[r] + Hexadecanal C16H32O[r]	11925
		PLBPCe_RT	0	-1.39606e-12	1.18784e-12	-1.48559e-12	0	0	0	0	0	0	0	0	0	-7.86796e-12	7.3821e-12	-3.54377e-11	Phospholipase B phosphatidylcholine yeast specific extracellular	H2O H2O[e] + 0.005 Phosphatidylcholine yeast specific C4040H7844N100O800P100[e] => H+[e] + 0.09 Hexadecanoate (n-C16:0)[e] + 0.07 Octadecanoate (n-C18:0)[e] + 0.32 Octadecenoate (n-C18:1)[e] + 0.5 Sn-Glycero-3-phosphocholine[e] + 0.37 Octadecadienoate n C182 C18H31O2[e] + 0.01 Arachidic acid[e] + 0.02 Tetracosanoate n C240 C24H47O2[e] + 0.1 Gamma-linolenic acid[e] + 0.02 Heptadecanoate C170 C17H3…	12385
		ALDD19xr	0	-173961	148016	-62304.1	0	-407130	570225	-161873	0	-412672	369204	-113029	0	-424660	398437	-123098	Aldehyde dehydrogenase (phenylacetaldehyde, NAD)	Phenylacetaldehyde[c] + H2O H2O[c] + Nicotinamide adenine dinucleotide[c] <=> 2 H+[c] + Nicotinamide adenine dinucleotide - reduced[c] + Phenylacetic acid[c]	12042
		GTHRDH_syn	0	0.123614	-0.105177	-0.148822	0	0	0	0	0	0	0	0	0	-2.04587e-12	1.91954e-12	-1.47408e-11	Glutathione hydralase (periplasmic)	H2O H2O[c] + Glutathione[c] => L-Glutamate[c] + Cys-Gly[c]	10380 or 9838
		NDPK7	0.000318819	78198.6	-66535.7	-68884.3	0.00018362	-7563.78	10593.8	-147406	0.000360652	553229	-494955	-149651	0.000338335	748715	-702481	-104585	Nucleoside-diphosphate kinase (ATP:dCDP)	ATP C10H12N5O13P3[c] + DCDP C9H12N3O10P2[c] <=> ADP C10H12N5O10P2[c] + DCTP C9H12N3O13P3[c]	15679
		PPDOy	0	0	0	0	0	0	0	0	0	0	0	0	0	0	0	0	Propane-1,2-diol:NADP+ 1-oxidoreductase	H+[c] + Nicotinamide adenine dinucleotide phosphate - reduced[c] + D-Lactaldehyde[c] => Nicotinamide adenine dinucleotide phosphate[c] + (R)-Propane-1,2-diol[c]	10029 or 11882 or 12784 or 13554 or 13562 or 13947 or 9774
		GLYCLTDy	0.376697	0.0435351	-0.0370421	-0.578496	0.0582355	0.176741	-0.247543	-0.164949	0.301806	0.492972	-0.441045	-0.207849	0.0575642	-0.710205	0.666349	-0.798777	Glyoxylate reductase (NADP)	H+[c] + Nicotinamide adenine dinucleotide phosphate - reduced[c] + Glyoxylate[c] => Nicotinamide adenine dinucleotide phosphate[c] + Glycolate C2H3O3[c]	11036 or 9515 or 9520
		DGK1	0	-4.53922e-12	3.86222e-12	-5.25685e-12	0	0.00762384	-0.010678	-0.0161312	0	0	0	0	0	0.138804	-0.130233	-0.176774	Deoxyguanylate kinase (dGMP:ATP)	ATP C10H12N5O13P3[c] + DGMP C10H12N5O7P[c] <=> ADP C10H12N5O10P2[c] + DGDP C10H12N5O10P2[c]	11525
		SLCBK2er	0	0	0	0	0	0	0	0	0	0	0	0	0	0.240186	-0.225355	-0.347353	Sphingolipid long chain base kinase phytosphingosine	ATP[r] + Phytosphingosine[r] => H+[r] + ADP[r] + Phytosphingosine 1 phosphate C18H39NO6P[r]	10391 or 16228
		CERS126er	0	1.68148e-13	-1.4307e-13	-6.59016e-13	0	4.02311e-12	-5.63477e-12	-4.04499e-12	0	0	0	0	0	1.93064e-13	-1.81142e-13	-6.63396e-13	Ceramide 1 synthase 26C endoplasmic reticular	Hexacosanoyl CoA n C260CoA C47H82N7O17P3S[r] + Sphinganine C18H40NO2[r] => H+[r] + Ceramide 1 Sphinganinen C260 C44H89NO3[r] + Coenzyme A[r]	11391 or 15168
		CSm	0.877574	1.7196	-1.46313	-0.173537	0.541378	0.55057	-0.771129	-0.0369806	0.958755	0.958309	-0.857367	-0.0465251	0.947792	1.86425	-1.74913	-0.22304	Citrate synthase	H2O H2O[m] + Acetyl-CoA[m] + Oxaloacetate[m] => H+[m] + Coenzyme A[m] + Citrate[m]	11331
		MI145P6Kn	0	0	0	0	0	0	0	0	0	0	0	0	0	0	0	0	Inositol 1 4 5 triphosphate 6 kinase nucleus	ATP C10H12N5O13P3[n] + 1D myo Inositol 1 4 5 trisphosphate C6H9O15P3[n] => ADP C10H12N5O10P2[n] + H+[n] + 1D myo Inositol 1 4 5 6 tetrakisphosphate C6H8O18P4[n]	13260
		ADK3m	0.079237	-85536.5	72779.2	-189833	0	-289406	405342	-337037	0.089634	-88717.1	79372.3	-176366	0	-145843	136837	-202023	Adentylate kinase GTP	AMP C10H12N5O7P[m] + GTP C10H12N5O14P3[m] <=> ADP[m] + GDP C10H12N5O11P2[m]	15129
		DMATT	0.0218966	0.0114803	-0.0097681	-0.00469138	0.0126111	0.0118158	-0.0165493	-0.000949725	0.0247697	0.0240703	-0.0215349	-0.000253049	0.0232369	0.016848	-0.0158076	-0.00576697	Dimethylallyltranstransferase	Dimethylallyl diphosphate[c] + Isopentenyl diphosphate[c] => Diphosphate[c] + Geranyl diphosphate[c]	12944
		PMPK	0.000103644	1.87433e-06	-1.59478e-06	-1.30761e-06	5.96926e-05	5.37611e-05	-7.52978e-05	-1.81446e-07	0.000117243	0.000112137	-0.000100325	-4.9454e-08	0.000109988	3.80969e-06	-3.57444e-06	-2.48161e-06	Phosphomethylpyrimidine kinase	ATP C10H12N5O13P3[c] + 4-Amino-2-methyl-5-phosphomethylpyrimidine[c] => ADP C10H12N5O10P2[c] + 2-Methyl-4-amino-5-hydroxymethylpyrimidine diphosphate[c]	12778
		LGTHL	0	0	0	0	0	0	0	0	0	0	0	0	0	0	0	0	Lactoylglutathione lyase	Glutathione[c] + Methylglyoxal[c] => (R)-S-Lactoylglutathione[c]	13265 or 16520
		PUNP3m	0	0	0	0	0	0	0	0	0	0	0	0	0	0	0	0	Purine nucleoside phosphorylase Guanosine mitochondrial	Orthophosphate[m] + Guanosine[m] <=> Guanine[m] + Alpha-D-Ribose 1-phosphate[m]	16276
		PPNDH	0.00708053	0.0031719	-0.00269883	-0.00367619	0.00407795	0.00367274	-0.00514404	-1.23957e-05	0.00800959	0.00766072	-0.00685379	-3.37849e-06	0.00751395	0.000260262	-0.000244191	-0.000169533	Prephenate dehydratase	H+[c] + Prephenate[c] => H2O H2O[c] + CO2 CO2[c] + Phenylpyruvate[c]	14195
		GLYTRS	0.0381853	0.000690554	-0.000587562	-0.000481761	0.0219924	0.0198071	-0.0277418	-6.68499e-05	0.0431958	0.0413143	-0.0369625	-1.82202e-05	0.0405228	0.0014036	-0.00131692	-0.000914294	Glycyl-tRNA synthetase	ATP C10H12N5O13P3[c] + Glycine[c] + TRNA(Gly)[c] => AMP C10H12N5O7P[c] + Diphosphate[c] + Glycyl-tRNA(Gly)[c]	15504
		HACD4p	0	-0.0127852	0.0108783	-0.0090905	0	-0.000586754	0.000821808	-0.000936568	0	-0.000740272	0.000662296	-0.000539025	0	-0.0110195	0.0103391	-0.00978265	3 hydroxyacyl CoA dehydrogenase 3 oxodecanoyl CoA peroxisomal	H+[x] + NADH[x] + 3-Oxodecanoyl-CoA[x] <=> NAD+[x] + (S)-3-Hydroxydecanoyl-CoA[x]	11362
		GAT2er_RT	0	0.0311014	-0.0264628	-0.0447498	0	0.00187084	-0.0026203	-0.00176217	0	0.00482282	-0.00431482	-0.000975299	0	0.0298582	-0.0280144	-0.0361682	Glycerol 3 phosphate acyltransferase glycerone phosphate yeast specific	0.09 Palmitoyl-CoA[r] + 0.07 Stearoyl-CoA[r] + Glycerone phosphate[r] + 0.02 Tetracosanoyl CoA n C240CoA C45H78N7O17P3S[r] + 0.32 Octadecenoyl-CoA (n-C18:1CoA)[r] + 0.37 Octadecynoyl CoA n C182CoA C39H62N7O17P3S[r] + 0.1 Gamma-linolenoyl-CoA[r] + 0.02 Heptadecanoyl coa[r] + 0.01 Arachidyl coenzyme A[r] => Coenzyme A[r] + 0.01 1 Acyl glycerone 3 phosphate yeast specific C1920H3422O700P100[r]	13369 or 15435
		DASYNer_RT	0.00274549	0.00104587	-0.000889882	-0.00150564	0.00158123	0.0014724	-0.00206225	-9.98269e-05	0.00310573	0.00301787	-0.00269998	-7.57587e-05	0.00291355	0.00100221	-0.000940327	-0.00128605	CDP Diacylglycerol synthetase yeast specific	H+[r] + CTP[r] + 0.01 Phosphatidate yeast specific C3540H6544O800P100[r] => Diphosphate[r] + 0.01 CDPdiacylglycerol yeast specific C4440H7744N300O1500P200[r]	12881
		ACOAD8m	0	0.0258772	-0.0220178	-0.0253957	0	0.00833825	-0.0116786	-0.00893098	0	0.0101485	-0.0090795	-0.0155155	0	0.0588034	-0.0551722	-0.0423151	Isovaleryl-coa dehydrogenase	Flavin adenine dinucleotide oxidized[m] + Isovaleryl-CoA[m] => 3-Methylbut-2-enoyl-CoA[m] + Flavin adenine dinucleotide reduced[m]	10012
		ECOAH1p	0	9.20082e-14	-7.82857e-14	-3.99133e-13	0	0	0	0	0	0	0	0	0	1.51647e-12	-1.42282e-12	-1.10114e-12	(S)-3-Hydroxybutanoyl-CoA hydro-lyase	(S)-3-Hydroxybutanoyl-CoA[x] <=> H2O H2O[x] + Crotonoyl-CoA[x]	11362
		KYN	0.0428483	0.0300324	-0.0255532	-0.0208546	0.024678	0.0227548	-0.0318704	-0.00136865	0.0484705	0.0477765	-0.042744	-0.00187927	0.0454712	0.0445203	-0.0417711	-0.0389934	Kynureninase	H2O H2O[c] + L Kynurenine C10H12N2O3[c] => H+[c] + L-Alanine[c] + Anthranilate[c]	8725
		HSTPT	0.00465468	8.41765e-05	-7.1622e-05	-5.87252e-05	0.00268081	0.0028174	-0.00394605	-0.000317655	0.00526544	0.00549136	-0.00491293	-0.000297782	0.00493961	0.000171094	-0.000160529	-0.00011145	Histidinol-phosphate transaminase	L-Glutamate[c] + 3-(Imidazol-4-yl)-2-oxopropyl phosphate[c] => 2-Oxoglutarate[c] + L-Histidinol phosphate[c]	13230
		FACOAL141p	0	0	0	0	0	0	0	0	0	0	0	0	0	0	0	0	Fatty acid CoA ligase tetradecenoate peroxisomal	ATP C10H12N5O13P3[x] + Coenzyme A[x] + Tetradecenoate (n-C14:1)[x] => AMP C10H12N5O7P[x] + Diphosphate[x] + Tetradecenoyl-CoA (n-C14:1CoA)[x]	12555
		FE2t	-0.000318744	-0.344117	0.292794	-0.328272	-0.000183577	-0.014845	0.0207919	-0.0288356	-0.000360568	-0.000516157	0.000461788	-0.000194772	-0.000338256	-1.17162e-05	1.09927e-05	-7.63189e-06	Iron II transport	Fe2+ mitochondria[e] <=> Fe2+ mitochondria[c]	10455
		3MOPDC	0	0	0	0	0	0	0	0	0	0	0	0	0	0	0	0	3 Methyl 2 oxopentanoate decarboxylase	H+[c] + (S)-3-Methyl-2-oxopentanoate[c] => CO2 CO2[c] + 2 methylbutyraldehyde C5H10O[c]	15791
		PTE11x	0	0	0	0	0	0	0	0	0	0	0	0	0	0	0	0	Peroxisomal acyl CoA thioesterase	H2O H2O[x] + Dodecanoyl-CoA (n-C12:0CoA)[x] => H+[x] + Coenzyme A[x] + Dodecanoate (n-C12:0)[x]	16048
		GLUTRS	0.015526	0.000280776	-0.0002389	-0.000195882	0.00894203	0.00805348	-0.0112797	-2.71809e-05	0.0175632	0.0167982	-0.0150288	-7.40826e-06	0.0164764	0.000570696	-0.000535455	-0.000371748	Glutamyl-tRNA synthetase	ATP C10H12N5O13P3[c] + L-Glutamate[c] + TRNA (Glu)[c] => AMP C10H12N5O7P[c] + Diphosphate[c] + L-Glutamyl-tRNA(Glu)[c]	10753
		AICART	0.0137335	0.000309196	-0.000263081	-0.000178608	0.00790964	0.0076873	-0.0107668	-0.000345636	0.0155355	0.0155471	-0.0139095	-0.000321917	0.0145741	0.00321935	-0.00302055	-0.00257583	Phosphoribosylaminoimidazolecarboxamide formyltransferase	10-Formyltetrahydrofolate[c] + 5-Amino-1-(5-Phospho-D-ribosyl)imidazole-4-carboxamide[c] <=> 5-Formamido-1-(5-phospho-D-ribosyl)imidazole-4-carboxamide[c] + 5,6,7,8-Tetrahydrofolate[c]	12421
		CYTD	0	1.01895e-12	-8.66977e-13	-1.80996e-12	0	1.58447e-05	-2.21921e-05	-2.74978e-05	0	0.000106309	-9.51113e-05	-8.09909e-05	0	6.22492e-12	-5.84052e-12	-6.59307e-12	Cytidine deaminase	H+[c] + H2O H2O[c] + Cytidine[c] => Uridine[c] + Ammonium[c]	16287
		42A12BOOX	0	0	0	0	0	0	0	0	0	0	0	0	0	0	0	0	4-(2-Aminoethyl)-1,2-benzenediol:oxygen oxidoreductase(deaminating)(flavin-containing)	H2O H2O[c] + Oxygen[c] + Dopamine[c] => Hydrogen peroxide[c] + Ammonium[c] + 3,4-Dihydroxyphenylacetaldehyde[c]	10308 or 13959
		DPGM	0	0.0381036	-0.0324207	-0.0314185	0	0	0	0	0	0	0	0	0	0.0676426	-0.0634656	-0.0522096	Diphosphoglyceromutase	3-Phospho-D-glyceroyl phosphate[c] <=> H+[c] + 2 3 Disphospho D glycerate C3H3O10P2[c]	9910
		TPI	0.256021	0.357475	-0.304159	-0.293375	0.161832	0.151256	-0.211849	-0.0398993	0.499627	0.506698	-0.453326	-0.0400366	0.492892	0.339447	-0.318486	-0.21351	Triose-phosphate isomerase	Dihydroxyacetone phosphate[c] <=> Glyceraldehyde 3-phosphate[c]	9300
		COAtim	0	3.96129e-14	-3.37049e-14	-3.91419e-12	0	4.5576e-13	-6.38338e-13	-2.50528e-12	0	1.64561e-12	-1.47227e-12	-1.99966e-12	0	4.73896e-11	-4.44632e-11	-7.48147e-11	CoA transporter mitochondrial irreversible	Coenzyme A[c] => Coenzyme A[m]	8916
		NADS2	0	2.47635e-13	-2.10702e-13	-5.89365e-13	0	0	0	0	0	0	0	0	0	0	0	0	Nicotinate-mononucleotide adenylyltransferase	ATP C10H12N5O13P3[c] + H2O H2O[c] + L-Glutamine[c] + Deamino-NAD+[c] => H+[c] + AMP C10H12N5O7P[c] + L-Glutamate[c] + Nicotinamide adenine dinucleotide[c] + Diphosphate[c]	9283
		ACACT4p	0	0.0127852	-0.0108783	-0.0090905	0	0.000586754	-0.000821808	-0.000936568	0	0.000740272	-0.000662296	-0.000539025	0	0.0110195	-0.0103391	-0.00978265	Acetyl CoA C acetyltransferase octanoyl CoA peroxisomal	Coenzyme A[x] + 3-Oxodecanoyl-CoA[x] => Octanoyl-CoA (n-C8:0CoA)[x] + Acetyl-CoA[x]	13813
		HISTRS	0.00455103	8.23021e-05	-7.00272e-05	-5.74176e-05	0.00262112	0.00236067	-0.00330635	-7.96736e-06	0.00514819	0.00492395	-0.0044053	-2.17154e-06	0.00482962	0.000167284	-0.000156954	-0.000108968	Histidyl-tRNA synthetase	ATP C10H12N5O13P3[c] + L-Histidine[c] + TRNA(His)[c] => AMP C10H12N5O7P[c] + Diphosphate[c] + L-Histidyl-tRNA(His)[c]	8575
		PHETRSm	0	0	0	0	0	0	0	0	0	0	0	0	0	0	0	0	Phenylalanyl tRNA synthetase mitochondrial	ATP[m] + L-Phenylalanine[m] + TRNA(Phe)[m] => Diphosphate[m] + AMP C10H12N5O7P[m] + L-Phenylalanyl-tRNA(Phe)[m]	13398
		OMCDC	0.0238243	0.0275239	-0.0234188	-0.0254553	0.0137214	0.0209676	-0.0293672	-0.00895656	0.0269504	0.0359273	-0.0321429	-0.0155162	0.0252827	0.0598217	-0.0561276	-0.042306	2-Oxo-4-methyl-3-carboxypentanoate decarboxylation	H+[c] + 3-Carboxy-4-methyl-2-oxopentanoate[c] => CO2 CO2[c] + 4-Methyl-2-oxopentanoate[c]
		LEUTA	-0.0238243	16308.4	-13876.1	-164997	-0.0137214	175670	-246044	-174077	-0.0269504	56922.8	-50926.9	-97488	-0.0252827	53836.9	-50512.4	-101299	Leucine transaminase	2-Oxoglutarate[c] + L-Leucine[c] <=> L-Glutamate[c] + 4-Methyl-2-oxopentanoate[c]	14014
		DTMPK	0.00018772	3.39478e-06	-2.88846e-06	-2.36834e-06	0.000108115	9.73721e-05	-0.000136379	-3.28635e-07	0.000212351	0.000203102	-0.000181708	-8.9571e-08	0.000199211	6.90011e-06	-6.47402e-06	-4.49469e-06	DTMP kinase	ATP C10H12N5O13P3[c] + DTMP C10H13N2O8P[c] <=> ADP C10H12N5O10P2[c] + DTDP C10H13N2O11P2[c]	15252
		ALCD23yi	0	0	0	0	0	0	0	0	0	0	0	0	0	0	0	0	Aldehyde dehydrogenase isobutyl alcohol NADP	H+[c] + Nicotinamide adenine dinucleotide phosphate - reduced[c] + 2 methylpropanal C4H8O[c] => Nicotinamide adenine dinucleotide phosphate[c] + Isobutyl alcohol C4H10O[c]	10029 or 13554 or 13562 or 13947
		FA140COAabcp	0	0.00743705	-0.00632786	-0.00869301	0	0.000512897	-0.000718363	-0.00094297	0	0.000402761	-0.000360337	-0.000485593	0	0.00749441	-0.00703162	-0.00932624	Fatty acid peroxisomal transport via ABC system	ATP C10H12N5O13P3[c] + 2 H2O H2O[c] + Tetradecanoyl-CoA[c] => ADP C10H12N5O10P2[c] + 2 H+[c] + Coenzyme A[c] + Phosphate[c] + Tetradecanoate (n-C14:0)[x]	13167 and 9637
		FACOAL160p	0	0.123067	-0.104713	-0.175587	0	0.00629044	-0.00881039	-0.0136599	0	6.79635e-07	-6.08047e-07	-7.01107e-07	0	0.118164	-0.110867	-0.185212	Fatty acid CoA ligase hexadecanoate peroxisomal	ATP C10H12N5O13P3[x] + Coenzyme A[x] + Hexadecanoate (n-C16:0)[x] => AMP C10H12N5O7P[x] + Diphosphate[x] + Palmitoyl-CoA (n-C16:0CoA)[x]	12555
		PGL	0	0.370702	-0.315414	-0.176526	0	0.121657	-0.170393	-0.0860265	0	0.148358	-0.132731	-0.108854	0	0.304331	-0.285538	-0.272773	6-phosphogluconolactonase	H2O H2O[c] + 6-phospho-D-glucono-1,5-lactone[c] => H+[c] + 6-Phospho-D-gluconate[c]	14132
		THRD_Lm	0	0.0607812	-0.051716	-0.0451262	0	0.00786224	-0.0110119	-0.0057715	0	0.00945345	-0.00845768	-0.00415438	0	0.0698578	-0.065544	-0.0625756	L threonine deaminase mitochondrial	L-Threonine[m] => 2-Oxobutanoate[m] + Ammonium[m]	11909
		BGLA	0	0	0	0	0	0	0	0	0	0	0	0	0	0	0	0	Beta-glucosidase	H2O H2O[c] + Cellobiose[c] => 2 alpha-D-Glucose[c]	13486 or 9639
		TRPTRS	0.00173501	3.13765e-05	-2.66968e-05	-2.18896e-05	0.000999263	0.000899968	-0.0012605	-3.03744e-06	0.00196267	0.00187718	-0.00167945	-8.27866e-07	0.00184122	6.37747e-05	-5.98365e-05	-4.15425e-05	Tryptophanyl-tRNA synthetase	ATP C10H12N5O13P3[c] + TRNA(Trp)[c] + L-Tryptophan[c] => AMP C10H12N5O7P[c] + Diphosphate[c] + L-Tryptophanyl-tRNA(Trp)[c]	14709
		AMETt2	0	1.09894e-13	-9.35038e-14	-2.74388e-13	0	0	0	0	0	0	0	0	0	-7.98367e-12	7.49067e-12	-7.74859e-12	S adenosyl L methionine transport in via proton symport	H+[e] + S-Adenosyl-L-methionine[e] => H+[c] + S-Adenosyl-L-methionine[c]	14229 or 15074
		SHSL1	0	0	0	0	0	0	0	0	0	0	0	0	0	0	0	0	O-succinylhomoserine lyase (L-cysteine)	L-Cysteine[c] + O-Succinyl-L-homoserine[c] => H+[c] + Succinate[c] + L-Cystathionine[c]	11463
		AHSERL	0	0	0	0	0	0	0	0	0	0	0	0	0	0	0	0	O acetylhomoserine thiol lyase	O Acetyl L homoserine C6H11NO4[c] + Methanethiol CH4S[c] => H+[c] + Acetate[c] + L-Methionine[c]	16618
		ACtr	0	-0.0238305	0.0202763	-0.025084	0	-0.000766052	0.00107293	-0.00161103	0	0	0	0	0	-0.0250668	0.0235189	-0.032168	Acetate transporter	Acetate[e] <=> Acetate[c]	10658 or 13824
		LNS14DMrx	0	0.000628406	-0.000534683	-0.000819793	0	3.26404e-05	-4.57161e-05	-6.88529e-05	0	2.87766e-05	-2.57454e-05	-4.51845e-05	0	0.000711217	-0.000667298	-0.00088739	Cytochrome P450 lanosterol 14 alpha demethylase NAD	2 H+[r] + 3 Oxygen[r] + 3 NADH[r] + Lanosterol[r] => 4 H2O[r] + 3 NAD+[r] + Formate[r] + 4 4 dimethylcholesta 8 14 24 trienol C29H46O[r]	(12843 and 12471 and 16097) or (12843 and 13206 and 16097)
		ACOAD10m	0	0.000292784	-0.000249117	-0.000300644	0	0.000334263	-0.000468168	-0.000387952	0	0	0	0	0	0.0102372	-0.00960503	-0.00885375	2-methylacyl-coa dehydrogenase, trans-2-Methylbut-2-enoyl-CoA forming	Flavin adenine dinucleotide oxidized[m] + 2-Methylbutanoyl-CoA[m] => Flavin adenine dinucleotide reduced[m] + Trans-2-Methylbut-2-enoyl-CoA[m]	14070
		TMDPP	0	-4.02988e-12	3.42885e-12	-3.23019e-11	0	0	0	0	0	0	0	0	0	7.16171e-13	-6.71947e-13	-2.6176e-12	Thymidine phosphorylase	Phosphate[c] + Thymidine C10H14N2O5[c] <=> 2-Deoxy-D-ribose 1-phosphate[c] + Thymine C5H6N2O2[c]	16276
		INSTt2	0	0	0	0	0	0	0	0	0	0	0	0	0	0	0	0	Inositol transport in via proton symport	H+[e] + Myo-Inositol[e] => H+[c] + Myo-Inositol[c]	13042 or 8608
		IPC224PLCg_RT	0	0	0	0	0	0	0	0	0	0	0	0	0	0	0	0	Inositol phosphorylceramide ceramide 2 24C phospholipase C	H2O H2O[g] + 0.01 Inositol phosphorylceramide ceramide 2 24C yeast specific C4800H9500N100O1200P100[g] => H+[g] + Ceramide 2 Phytosphingosinen C240 C42H85NO4[g] + 1D-myo-Inositol 1-phosphate[g]	15857
		DCTCP	0	0	0	0	0	0	0	0	0	0	0	0	0	0.359985	-0.337755	-0.559998	DCTP:cytidine 5'-phosphotransferase	Cytidine[c] + DCTP C9H12N3O13P3[c] => H+[c] + CMP C9H12N3O8P[c] + DCDP C9H12N3O10P2[c]	8633 or 9093
		TRPTRSm	0	0	0	0	0	0	0	0	0	0	0	0	0	0	0	0	Tryptophanyl tRNA synthetase mitochondrial	ATP[m] + TRNA(Trp)[m] + L-Tryptophan[m] => Diphosphate[m] + AMP C10H12N5O7P[m] + L-Tryptophanyl-tRNA(Trp)[m]	15533
		HEX7	0	0.729692	-0.620863	-0.766155	0	0.0244932	-0.0343051	-0.0241868	0	0.732707	-0.655529	-0.148351	0	1.642	-1.54061	-1.60388	Hexokinase (D-fructose:ATP)	ATP C10H12N5O13P3[c] + D-Fructose[c] => ADP C10H12N5O10P2[c] + H+[c] + beta-D-Fructose 6-phosphate[c]	10264 or 11982
		HICITDm	0.0128222	0.0494314	-0.042059	-0.0446387	0.00738483	0.013603	-0.0190523	-0.012265	0.0145047	0.0184456	-0.0165027	-0.00833293	0.0136071	0.0609443	-0.0571809	-0.0614316	Homoisocitrate dehydrogenase	Nicotinamide adenine dinucleotide[m] + Homoisocitrate C7H7O7[m] => Nicotinamide adenine dinucleotide - reduced[m] + CO2 CO2[m] + 2-Oxoadipate[m]	10428
		MALtm	0	0.41911	-0.356602	-0.413633	0	0.0428423	-0.0600049	-0.0420444	0	0.0170975	-0.0152966	-0.0143591	0	0.0411399	-0.0385994	-0.0371539	Malate transport mitochondrial	Orthophosphate[m] + L-Malate[c] => Phosphate[c] + L-Malate[m]	13510
		AMID	0	0	0	0	0	0	0	0	0	0	0	0	0	0	0	0	Amidase	H2O H2O[c] + 4 Guanidinobutanamide C5H13N4O[c] => Ammonium[c] + 4 Guanidinobutanoate C5H11N3O2[c]	10276 or 10277 or 12540 or 12553 or 12842 or 13791
		MCITSm	0	0.046453	-0.0395248	-0.0431115	0	0.000422101	-0.000591195	-0.000549856	0	0.00113785	-0.00101799	-0.00101076	0	0.122241	-0.114692	-0.0836151	2 methylcitrate synthase	H2O H2O[m] + Oxaloacetate[m] + Propanoyl-CoA[m] => H+[m] + Coenzyme A[m] + 2-Methylcitrate[m]	11328
		GNNUC	0	0.237739	-0.202281	-0.515126	0	0	0	0	0	0	0	0	0	0.234416	-0.219941	-0.361172	Ribosylpyrimidine nucleosidase	H2O H2O[c] + Guanosine[c] => D-Ribose[c] + Guanine[c]	12384
		PNTK	5.72906e-05	1.03606e-06	-8.81537e-07	-7.228e-07	3.29959e-05	2.97172e-05	-4.16219e-05	-1.00297e-07	6.4808e-05	6.19851e-05	-5.5456e-05	-2.73364e-08	6.07976e-05	2.10589e-06	-1.97585e-06	-1.37174e-06	Pantothenate kinase	ATP C10H12N5O13P3[c] + (R)-Pantothenate[c] => ADP C10H12N5O10P2[c] + H+[c] + D-4'-Phosphopantothenate[c]	14185
		FAO80p	0	0.0127852	-0.0108783	-0.0090905	0	0.000586754	-0.000821808	-0.000936568	0	0.000740272	-0.000662296	-0.000539025	0	0.0110195	-0.0103391	-0.00978265	Fatty acid oxidation octanoyl CoA peroxisomal	3 Coenzyme A[x] + Octanoyl-CoA (n-C8:0CoA)[x] + 3 O2 O2[x] + 3 NAD+[x] + 3 H2O H2O[x] => 3 H+[x] + 3 Hydrogen peroxide[x] + 4 Acetyl-CoA[x] + 3 NADH[x]	(11362 and 12742 and 13813) or (11362 and 12742 and 9065) or (11362 and 12752 and 13813) or (11362 and 12752 and 9065) or (11362 and 13813 and 9700) or (11362 and 9065 and 9700)
		ADA	0	1.10945e-11	-9.43982e-12	-1.55372e-11	0	0.000295594	-0.000414008	-0.000414521	0	9.12865e-05	-8.1671e-05	-9.74167e-05	0	5.5202e-13	-5.17932e-13	-1.90259e-11	Adenosine deaminase	H+[c] + H2O H2O[c] + Adenosine[c] => Ammonium[c] + Inosine[c]	16732
		GLUDxi	0	58402.9	-49692.4	-45178.9	0	185777	-260200	-129381	0	92255.6	-82538	-78052.3	0	357962	-335858	-89505	Glutamate dehydrogenase NAD	H2O H2O[c] + L-Glutamate[c] + Nicotinamide adenine dinucleotide[c] => H+[c] + 2-Oxoglutarate[c] + Nicotinamide adenine dinucleotide - reduced[c] + Ammonium[c]	9856
		URAt2	0	-1.37725e-13	1.17184e-13	-1.55543e-12	0	0	0	0	0	0	0	0	0	-2.2451e-13	2.10646e-13	-5.42738e-12	Uracil transport in via proton symport	H+[e] + Uracil[e] => H+[c] + Uracil[c]	9324 or 10921 or 11871 or 12902
		FA180COAabcp	0	0.00309247	-0.00263125	-0.00275006	0	4.34018e-05	-6.07886e-05	-8.82428e-05	0	0.000248854	-0.000222641	-0.00022163	0	1.60969e-12	-1.51029e-12	-3.61938e-12	Fatty acyl CoA transport via ABC system	ATP C10H12N5O13P3[c] + 2 H2O H2O[c] + Stearoyl-CoA (n-C18:0CoA)[c] => ADP C10H12N5O10P2[c] + 2 H+[c] + Coenzyme A[c] + Phosphate[c] + Octadecanoate (n-C18:0)[x]	13167 and 9637
		AMID2	0	0	0	0	0	0	0	0	0	0	0	0	0	0	0	0	Amidase	H2O H2O[c] + 2 Phenylacetamide C8H9NO[c] => Phenylacetic acid[c] + Ammonium[c]	10276 or 10277 or 12540 or 12553 or 12842 or 13791
		ERGSTt	0	1.99639e-13	-1.69864e-13	-4.60835e-13	0	0	0	0	0	0	0	0	0	-3.35738e-13	3.15006e-13	-4.10291e-13	Ergosterol reversible transport	Ergosterol C28H44O[e] <=> Ergosterol C28H44O[c]	12382 or 13670 or 14911 or 16585
		CSNATp	0.000317554	0.440626	-0.37491	-0.50345	0.000182892	0.023732	-0.033239	-0.184783	0.000359221	0.0154715	-0.0138418	-0.0176141	0.000336992	0.439848	-0.412687	-0.474639	Carnitine O acetyltransferase reverse direction peroxisomal	Acetyl-CoA[x] + L-Carnitine[x] <=> Coenzyme A[x] + O Acetylcarnitine C9H17NO4[x]	14245
		UDPG4E	0	0	0	0	0	0	0	0	0	0	0	0	0	0	0	0	UDPglucose 4-epimerase	UDPglucose[c] <=> UDPgalactose[c]	8969
		CYOR_u9m	4.20096	7.7303	-6.57737	-0.509872	2.54937	2.73486	-3.83044	-0.0558713	4.67482	4.83676	-4.32728	-0.0330016	4.39899	8.42957	-7.90903	-0.59005	Ubiquinol 6 cytochrome c reductase	2 H+[m] + 2 Ferricytochrome c C42H52FeN8O6S2[m] + Ubiquinol-9[m] => 4 H+[c] + 2 Ferrocytochrome c C42H53FeN8O6S2[m] + Ubiquinone-9[m]	COB and 9705 and 9198 and 11618 and 15758 and 15681 and 12966 and 15231 and 13608 and 13614 and 8802 and 9830
		SHK3Dr	0.0139262	0.0274962	-0.0233953	-0.0134405	0.00802063	0.0100488	-0.0140744	-0.00184636	0.0157535	0.0170471	-0.0152514	-0.00109496	0.0147786	0.0230316	-0.0216094	-0.0167524	Shikimate dehydrogenase	H+[c] + Nicotinamide adenine dinucleotide phosphate - reduced[c] + 3-Dehydroshikimate[c] <=> Nicotinamide adenine dinucleotide phosphate[c] + Shikimate[c]	14252
		SSALy	0	0.106568	-0.0906739	-0.0560428	0	0.0141783	-0.0198581	-0.0156706	0	0.0190813	-0.0170714	-0.024379	0	0.0771738	-0.0724082	-0.0478927	Succinate-semialdehyde dehydrogenase (NADP)	Nicotinamide adenine dinucleotide phosphate[c] + H2O H2O[c] + Succinic semialdehyde[c] => 2 H+[c] + Nicotinamide adenine dinucleotide phosphate - reduced[c] + Succinate[c]	8692
		CYSDS	0	8.48523e-12	-7.21971e-12	-2.2467e-11	0	9.94441e-05	-0.000139281	-0.00019146	0	0.000185551	-0.000166006	-0.000176345	0	0.000249989	-0.000234552	-0.0002316	Cysteine Desulfhydrase	H2O H2O[c] + L-Cysteine[c] => Pyruvate[c] + Ammonium[c] + Hydrogen sulfide[c]	16725 or 16742
		RBK	0	0.841898	-0.716334	-0.589359	0	0.0117276	-0.0164256	-0.0171245	0	0	0	0	0	0.630603	-0.591662	-0.496483	Ribokinase	ATP C10H12N5O13P3[c] + D-Ribose[c] => ADP C10H12N5O10P2[c] + H+[c] + Alpha-D-Ribose 5-phosphate[c]	10869
		MOHMT	5.72906e-05	1.03603e-06	-8.81515e-07	-7.22798e-07	3.29959e-05	3.06926e-05	-4.2988e-05	-1.98006e-06	6.4808e-05	6.19851e-05	-5.5456e-05	-2.73364e-08	6.07976e-05	2.10589e-06	-1.97585e-06	-1.37174e-06	3-methyl-2-oxobutanoate hydroxymethyltransferase	H2O H2O[c] + 3-Methyl-2-oxobutanoate[c] + 5,10-Methylenetetrahydrofolate[c] => 5,6,7,8-Tetrahydrofolate[c] + 2-Dehydropantoate[c]	8443
		IPC324PLCg_RT	0	0	0	0	0	0	0	0	0	0	0	0	0	0	0	0	Inositol phosphorylceramide ceramide 3 24C phospholipase C	H2O H2O[g] + 0.01 Inositol phosphorylceramide ceramide 3 24C yeast specific C4800H9500N100O1300P100[g] => H+[g] + Ceramide 3 Phytosphingosinen C240OH C42H85NO5[g] + 1D-myo-Inositol 1-phosphate[g]	15857
		GARFT	0.00907878	0.000226133	-0.000192406	-0.000122155	0.00522883	0.00482801	-0.00676211	-0.00016232	0.01027	0.0100169	-0.00896179	-0.000140816	0.00963452	0.00301243	-0.00282641	-0.00257155	Phosphoribosylglycinamide formyltransferase	10-Formyltetrahydrofolate[c] + N1-(5-Phospho-D-ribosyl)glycinamide[c] <=> H+[c] + 5,6,7,8-Tetrahydrofolate[c] + N2-Formyl-N1-(5-phospho-D-ribosyl)glycinamide[c]	13595
		PYDAMK	0	0.396864	-0.337674	-0.384512	0	0	0	0	0	0	0	0	0	0	0	0	Pyridoxamine kinase	ATP C10H12N5O13P3[c] + Pyridoxamine[c] => ADP C10H12N5O10P2[c] + H+[c] + Pyridoxamine 5'-phosphate[c]	14545
		HKYNH	0.000125221	0.0136719	-0.0116328	-0.0104194	7.21197e-05	0.00109984	-0.00154043	-0.00124486	0.000141652	0.00127195	-0.00113797	-0.000951218	0.000132886	0.0114543	-0.0107469	-0.0144187	3 Hydroxy L kynurenine hydrolase	H2O H2O[c] + 3 Hydroxy L kynurenine C10H12N2O4[c] => L-Alanine[c] + 3 Hydroxyanthranilate C7H7NO3[c]	8725
		DATCY	0	0.243503	-0.207186	-1.52848	0	0	0	0	0	0	0	0	0	0	0	0	DATP:cytidine 5'-phosphotransferase	Cytidine[c] + DATP C10H12N5O12P3[c] => H+[c] + CMP C9H12N3O8P[c] + DADP C10H12N5O9P2[c]	8633 or 9093
		NNATn	0	0	0	0	0	0	0	0	0	0	0	0	0	0	0	0	ATP:nicotinamide-nucleotide adenylyltransferase, nucleus	ATP C10H12N5O13P3[n] + H+[n] + Nicotinate D-ribonucleotide[n] => Deamino-NAD+[n] + Diphosphate[n]	10430
		METTRSm	0	0	0	0	0	0	0	0	0	0	0	0	0	0	0	0	Methionyl tRNA synthetase mitochondrial	ATP[m] + L-Methionine[m] + TRNA(Met)[m] => Diphosphate[m] + AMP C10H12N5O7P[m] + L-Methionyl-tRNA (Met)[m]	15518
		SFGTHi	0	8.95988e-14	-7.62356e-14	-9.7506e-13	0	0	0	0	0	0	0	0	0	-6.82328e-13	6.40194e-13	-2.59646e-12	S-Formylglutathione hydralase	H2O H2O[c] + S-Formylglutathione[c] => H+[c] + Formate[c] + Glutathione[c]	9644
		IPCS226g_RT	0	-2.75749e-13	2.34622e-13	-3.1936e-13	0	-1.00883e-12	1.41297e-12	-1.77802e-12	0	0	0	0	0	-3.77185e-13	3.53893e-13	-1.29606e-12	Inositol phosphoryceramide synthase ceramide 2 26C yeast specific	0.01 Phosphatidyl 1D myo inositol yeast specific C4140H7644O1300P100[g] + Ceramide 2 Phytosphingosinen C260 C44H89NO4[g] => 0.01 1 2 Diacylglycerol yeast specific C3540H6644O500[g] + 0.01 Inositol phosphorylceramide ceramide 2 26C yeast specific C5000H9900N100O1200P100[g]	12927 and 8747
		ACP1e	0	0	0	0	0	0	0	0	0	0	0	0	0	0	0	0	Acid phosphatase extracellular secreted	H2O H2O[e] + FMN C17H19N4O9P[e] => Phosphate[e] + Riboflavin C17H20N4O6[e]	13856
		FAO141p_even	0	0	0	0	0	0	0	0	0	0	0	0	0	0	0	0	Fatty acid oxidation	6 Coenzyme A[x] + 6 O2 O2[x] + 6 NAD+[x] + 6 H2O H2O[x] + Tetradecenoyl-CoA (n-C14:1CoA)[x] + Nicotinamide adenine dinucleotide phosphate - reduced[x] => 5 H+[x] + 6 Hydrogen peroxide[x] + 7 Acetyl-CoA[x] + 6 NADH[x] + Nicotinamide adenine dinucleotide phosphate[x]	(10293 and 11362 and 11907 and 12742 and 13228 and 13813) or (10293 and 11362 and 11907 and 12752 and 13228 and 13813) or (10293 and 11362 and 11907 and 13228 and 13813 and 9700)
		FTHFLi	0.107597	0.0640734	-0.0545172	-0.0238499	0.0619693	0.0606556	-0.0849542	-0.00204585	0.121715	0.121428	-0.108637	-0.00171889	0.114183	0.0779113	-0.0731002	-0.0388263	Formate-tetrahydrofolate ligase	ATP C10H12N5O13P3[c] + Formate[c] + 5,6,7,8-Tetrahydrofolate[c] => ADP C10H12N5O10P2[c] + Phosphate[c] + 10-Formyltetrahydrofolate[c]	15366
		ASAD	-0.0324523	-0.0823721	0.0700867	-0.0461323	-0.0186906	-0.0410692	0.0575215	-0.010913	-0.0367105	-0.0760125	0.0680058	-0.0136523	-0.0344388	-0.164192	0.154053	-0.0812293	Aspartate-semialdehyde dehydrogenase	Nicotinamide adenine dinucleotide phosphate[c] + Phosphate[c] + L-Aspartate 4-semialdehyde[c] <=> H+[c] + Nicotinamide adenine dinucleotide phosphate - reduced[c] + 4-Phospho-L-aspartate[c]	10330
		ECOAH7p	0	-0.00402019	0.0034206	-0.00287294	0	-4.57581e-05	6.40887e-05	-8.81209e-05	0	-0.000252365	0.000225783	-0.00022166	0	-0.00273935	0.00257019	-0.00231934	3 hydroxyacyl CoA dehydratase 3 hydroxyhexadecanoyl CoA peroxisomal	(S)-3-Hydroxyhexadecanoyl-CoA[x] <=> H2O H2O[x] + Trans-Hexadec-2-enoyl-CoA[x]	11362
		FACOAL140p	0	0.00743705	-0.00632786	-0.00869301	0	0.000512897	-0.000718363	-0.00094297	0	0.000402761	-0.000360337	-0.000485593	0	0.150224	-0.140947	-0.276243	Fatty acid CoA ligase tetradecanoate peroxisomal	ATP C10H12N5O13P3[x] + Coenzyme A[x] + Tetradecanoate (n-C14:0)[x] => AMP C10H12N5O7P[x] + Diphosphate[x] + Tetradecanoyl-CoA (n-C14:0CoA)[x]	12555
		ECOAH9m	0	0.000292784	-0.000249117	-0.000300644	0	0.000334263	-0.000468168	-0.000387952	0	0	0	0	0	0.0102372	-0.00960503	-0.00885375	Enoyl-coa hydratase, 3-Hydroxy-2-methylbutyryl-CoA forming	H2O H2O[m] + Trans-2-Methylbut-2-enoyl-CoA[m] <=> (S)-3-Hydroxy-2-methylbutyryl-CoA[m]	14805
		HXPRT	0	0.0904247	-0.0769383	-0.0921581	0	0.00882422	-0.0123592	-0.00960848	0	0.00382348	-0.00342074	-0.00265432	0	0.0324436	-0.0304402	-0.0346113	Hypoxanthine phosphoribosyltransferase (Hypoxanthine)	Hypoxanthine[c] + 5-Phospho-alpha-D-ribose 1-diphosphate[c] => Diphosphate[c] + IMP C10H11N4O8P[c]	12445
		H2Otm	-15.0241	-23.8096	20.2585	-2.25081	-9.12012	-9.57686	13.4133	-0.213038	-16.8216	-17.2744	15.4549	-0.224624	-15.6771	-25.4339	23.8633	-2.36928	H2O transport mitochondrial	H2O H2O[c] <=> H2O H2O[m]	9014
		C22STDSrx	0	-2.78658e-13	2.37098e-13	-4.07865e-13	0	0	0	0	0	0	0	0	0	0.000271511	-0.000254745	-0.000229975	C 22 sterol desaturase NAD	H+[r] + Oxygen[r] + NADH[r] + Ergosta 5 7 24 28 trienol C28H44O[r] => 2 H2O[r] + Ergosta-5,7,22,24(28)-tetraen-3beta-ol[r] + NAD+[r]	(11716 and 12471 and 16097) or (11716 and 13206 and 16097)
		NTRLASE2	0	0	0	0	0	0	0	0	0	0	0	0	0	0	0	0	Nitrilase	2 H2O H2O[c] + Alpha Aminopropiononitrile C3H7N2[c] => L-Alanine[c] + Ammonium[c]	12410 or 14925 or 15730
		DHAD2m	0.0117981	0.00705083	-0.00599924	-0.00604296	0.00679498	0.00645517	-0.00904111	-0.000387222	0.0133461	0.0127648	-0.0114203	-5.62948e-06	0.0125203	0.0190203	-0.0178458	-0.0121934	Dihydroxy acid dehydratase 2 3 dihydroxy 3 methylpentanoate mitochondrial	(R)-2,3-Dihydroxy-3-methylpentanoate[m] => H2O H2O[m] + (S)-3-Methyl-2-oxopentanoate[m]	9689
		ERGSTGLCT	0	0	0	0	0	0	0	0	0	0	0	0	0	0	0	0	UDP glucoseergosterol glucosyltransferase	UDPglucose[c] + Ergosterol C28H44O[c] => H+[c] + UDP C9H11N2O12P2[c] + Ergosterol 3 beta D glucoside C34H54O6[c]	13834
		FACOAL182	0	0.0721242	-0.0613673	-0.0448363	0	0.0023477	-0.00328819	-0.00184123	0	0.00298093	-0.00266694	-0.00183067	0	0.0954858	-0.0895894	-0.0496411	Fatty acid CoA ligase octadecynoate	ATP C10H12N5O13P3[c] + Coenzyme A[c] + Octadecadienoate n C182 C18H31O2[c] => AMP C10H12N5O7P[c] + Diphosphate[c] + Octadecynoyl CoA n C182CoA C39H62N7O17P3S[c]	11167 or 15746 or 15748
		P5CR	0	0.00273174	-0.00232432	-0.00255847	0	0.000955609	-0.00133843	-0.0011742	0	0.00369533	-0.00330609	-0.00192601	0	0.0073161	-0.00686432	-0.00860495	Pyrroline-5-carboxylate reductase	2 H+[c] + Nicotinamide adenine dinucleotide phosphate - reduced[c] + 1-Pyrroline-5-carboxylate[c] => Nicotinamide adenine dinucleotide phosphate[c] + L-Proline[c]	13432
		PSPHPLer	0	0	0	0	0	0	0	0	0	0	0	0	0	0	0	0	Phytosphingosine phosphate lyase	Phytosphingosine 1 phosphate C18H39NO6P[r] => Ethanolamine phosphate[r] + 2 Hydroxy hexadecanal C16H32O2[r]	11925
		MI1PP	0	0	0	0	0	0	0	0	0	0	0	0	0	0	0	0	Myo-inositol 1-phosphatase	H2O H2O[c] + 1D-myo-Inositol 1-phosphate[c] => Phosphate[c] + Myo-Inositol[c]	13708 or 16369
		NAt3_1	0	607408	-516816	-138950	0	279275	-391152	-272421	0	292954	-262096	-152922	0	381722	-358150	-114874	Sodium proton antiporter HNA is 11	H+[e] + Sodium[c] <=> H+[c] + Sodium[e]	10812
		NDPK10	0	0	0	0	0	0	0	0	0	0	0	0	0	0	0	0	Nucleoside-diphosphate kinase (ATP dIDP)	ATP C10H12N5O13P3[c] + dIDP[c] <=> ADP C10H12N5O10P2[c] + dITP[c]	15679
		BPNT2	0	5.30526e-14	-4.51401e-14	-4.6287e-13	0	0	0	0	0	0	0	0	0	0	0	0	3'-Phospho-5'-adenylyl sulfate 3'-phosphohydrolase	H2O H2O[c] + 3'-Phosphoadenylyl sulfate[c] => Phosphate[c] + Adenosine 5'-phosphosulfate[c]	10673
		RNDR3n	0	0	0	0	0	0	0	0	0	3.01103e-13	-2.69387e-13	-5.66152e-12	0	2.02094e-12	-1.89614e-12	-1.89131e-12	Ribonucleoside diphosphate reductase CDP nuclear	CDP C9H12N3O11P2[n] + Reduced thioredoxin[n] => DCDP C9H12N3O10P2[n] + H2O H2O[n] + Oxidized thioredoxin[n]	(10848 and 11172 and 11290 and 14237) or (11172 and 11290 and 12730 and 14237) or (11172 and 11290 and 12737 and 14237)
		CPPPGO	5.14128e-05	9.29762e-07	-7.91094e-07	-6.48643e-07	2.96106e-05	2.66683e-05	-3.73516e-05	-9.00068e-08	5.81588e-05	5.56256e-05	-4.97664e-05	-2.45317e-08	5.45599e-05	1.8898e-06	-1.77311e-06	-1.23101e-06	Coproporphyrinogen oxidase (O2 required)	2 H+[c] + Oxygen[c] + Coproporphyrinogen III[c] => 2 H2O H2O[c] + 2 CO2 CO2[c] + Protoporphyrinogen IX[c]	14197
		PTRCt3i	0	772376	-657180	-90878.9	0	761518	-1.06658e+06	-116806	0	746886	-668214	-85813.2	0	559828	-525258	-109990	Putrescine transport in via proton antiport irreversible	H+[c] + Putrescine[e] => H+[e] + Putrescine[c]	11017 or 11649 or 13128 or 14774
		NAPRT	0	5.28846e-14	-4.49972e-14	-4.25727e-13	0	1.4129e-06	-1.97891e-06	-1.6269e-06	0	0.000651756	-0.000583104	-0.000678	0	0	0	0	NAPRTase (rev)	H+[c] + 5-Phospho-alpha-D-ribose 1-diphosphate[c] + Nicotinate[c] => Diphosphate[c] + Nicotinate D-ribonucleotide[c]	10292
		MIP2C324PLCg_RT	0	0	0	0	0	0	0	0	0	0	0	0	0	0	0	0	Mannose inositol P 2 ceramide ceramide 3 24C phospholipase C	H2O H2O[g] + 0.01 Mannose inositol P 2 ceramide ceramide 3 24C yeast specific C6000H11500N100O2600P200[g] => H+[g] + Ceramide 3 Phytosphingosinen C240OH C42H85NO5[g] + Mannose inositol P 2 C18H31O22P2[g]	15857
		ALCD2x	-2.70864	-701762	597099	-77907.5	-1.42286	-712254	997583	-151088	-1.57775	-678474	607008	-94617.4	-1.25456	-615693	577673	-133232	Alcohol dehydrogenase (ethanol)	Nicotinamide adenine dinucleotide[c] + Ethanol[c] <=> H+[c] + Nicotinamide adenine dinucleotide - reduced[c] + Acetaldehyde[c]	15438
		PTE7x	0	-2.06045e-12	1.75315e-12	-4.37769e-12	0	0	0	0	0	0	0	0	0	0.139381	-0.130774	-0.276359	Peroxisomal acyl CoA thioesterase	Tetradecanoyl-CoA (n-C14:0CoA)[x] + H2O H2O[x] => H+[x] + Coenzyme A[x] + Tetradecanoate (n-C14:0)[x]	16048
		NDPK3	0.00301334	-124879	106254	-88160.2	0.0017355	756674	-1.0598e+06	-137005	0.00340873	827430	-740274	-76228.8	0.0031978	-27613.7	25908.5	-138950	Nucleoside-diphosphate kinase (ATP:CDP)	ATP C10H12N5O13P3[c] + CDP C9H12N3O11P2[c] <=> ADP C10H12N5O10P2[c] + CTP C9H12N3O14P3[c]	15679
		FAO161p_odd	0	-1.99007e-13	1.69326e-13	-2.34008e-13	0	4.51378e-07	-6.322e-07	-1.12973e-06	0	5.90605e-09	-5.28394e-09	-6.71867e-09	0	0.00129057	-0.00121087	-0.00171789	Fatty acid oxidation	7 Coenzyme A[x] + 6 O2 O2[x] + 7 NAD+[x] + 7 H2O H2O[x] + Hexadecenoyl-CoA (n-C16:1CoA)[x] => 7 H+[x] + 6 Hydrogen peroxide[x] + 8 Acetyl-CoA[x] + 7 NADH[x]	(10293 and 11362 and 12742 and 13813) or (10293 and 11362 and 12752 and 13813) or (10293 and 11362 and 13813 and 9700)
		LANOSTt	0	-0.000908571	0.000773063	-0.00113985	0	0	0	0	0	0	0	0	0	-0.000984227	0.00092345	-0.00116155	Lanosterol reversible transport	Lanosterol C30H50O[e] <=> Lanosterol C30H50O[c]	12382 or 13670 or 14911 or 16585
		FACOAL120	0	0	0	0	0	0	0	0	0	0	0	0	0	0	0	0	fatty-acid--CoA ligase (dodecanoate)	ATP C10H12N5O13P3[c] + Coenzyme A[c] + Dodecanoate (n-C12:0)[c] => AMP C10H12N5O7P[c] + Diphosphate[c] + Dodecanoyl-CoA (n-C12:0CoA)[c]	11167 or 15746 or 15748
		ECOAH5m	0	-0.0322279	0.0274213	-0.0216542	0	-0.00202876	0.00284147	-0.0030769	0	-0.00164623	0.00147283	-0.00109739	0	-0.0291891	0.0273866	-0.0219346	Enoyl-CoA hydratase (C12:0)	(S)-3-Hydroxydodecanoyl-CoA[m] <=> H2O H2O[m] + Trans-Dodec-2-enoyl-CoA[m]	14805
		SACCD4m	0	0	0	0	0	0	0	0	0	0	0	0	0	0	0	0	Saccharopine dehydrogenase (NAD, L-glutamate forming), mitochondrial	H2O H2O[m] + Nicotinamide adenine dinucleotide phosphate[m] + N6-(L-1,3-Dicarboxypropyl)-L-lysine[m] => H+[m] + L-Glutamate[m] + Nicotinamide adenine dinucleotide phosphate - reduced[m] + L-2-Aminoadipate 6-semialdehyde[m]	10577
		C4STMO2er	0.010895	0.00303156	-0.00257942	-0.00181511	0.00627488	0.00588023	-0.00823585	-0.000474854	0.0123246	0.0119504	-0.0106916	-0.000123215	0.011562	0.00584251	-0.00548173	-0.00247038	C 4 sterol methyl oxidase 4 methylzymosterol	3 H+[r] + 3 NADPH[r] + 3 Oxygen[r] + 4 methylzymosterol C28H46O[r] => 4 H2O[r] + 3 NADP+[r] + Zymosterol intermediate 1 C28H44O3[r]	16640
		URIDK2r	-0.000506539	-105739	89968.5	-75496.9	-0.000291735	-559316	783378	-154779	-0.000573003	-712178	637162	-110592	-0.000537546	-283812	266286	-125601	Uridylate kinase (dUMP)	ATP C10H12N5O13P3[c] + DUMP C9H11N2O8P[c] <=> ADP C10H12N5O10P2[c] + DUDP C9H11N2O11P2[c]	13190
		NTPP9	0	0	0	0	0	0	0	0	0	0	0	0	0	0	0	0	Nucleoside triphosphate pyrophosphorylase (itp)	H2O H2O[c] + ITP[c] => H+[c] + Diphosphate[c] + IMP C10H11N4O8P[c]	13900
		CERS2p24er	0	0	0	0	0	0	0	0	0	0	0	0	0	0	0	0	Ceramide 2p synthase 24C	H+[r] + NADPH[r] + Oxygen[r] + Ceramide 1 Sphinganinen C240 C42H85NO3[r] => H2O[r] + NADP+[r] + Ceramide 2p (Sphinganine:n-C24:0OH)[r]	9664
		ALPHNH	0	8.59127e-12	-7.30993e-12	-6.73338e-12	0	0	0	0	0	0	0	0	0	-4.6651e-13	4.37702e-13	-3.05125e-12	Allophanate hydrolase	3 H+[c] + H2O H2O[c] + Allophanate C2H3N2O3[c] => 2 CO2 CO2[c] + 2 Ammonium[c]	9326
		DURIPP	0	1.12439e-12	-9.56693e-13	-3.14842e-11	0	0	0	0	0	0	0	0	0	-1.11291e-13	1.04419e-13	-2.4364e-12	Deoxyuridine phosphorylase	Phosphate[c] + Deoxyuridine[c] <=> Uracil[c] + 2-Deoxy-D-ribose 1-phosphate[c]	14521 or 16276
		GLUDy	-0.432172	-364176	309861	-94524.7	-0.248905	-518174	725754	-185803	-0.488879	-574830	514281	-108026	-0.458627	-734118	688785	-114480	Glutamate dehydrogenase (NADP)	Nicotinamide adenine dinucleotide phosphate[c] + H2O H2O[c] + L-Glutamate[c] <=> H+[c] + Nicotinamide adenine dinucleotide phosphate - reduced[c] + 2-Oxoglutarate[c] + Ammonium[c]	12248
		HSERTA	0.00745805	0.00144578	-0.00123015	-0.00186496	0.00429539	0.00442151	-0.00619277	-0.000323935	0.00843665	0.00852497	-0.00762701	-0.000294725	0.00791458	0.00162476	-0.00152443	-0.000789255	Homoserine O trans acetylase	Acetyl-CoA[c] + L-Homoserine[c] <=> Coenzyme A[c] + O Acetyl L homoserine C6H11NO4[c]	12513 or 15248
		CITtam	-0.200134	546269	-464796	-74838.1	-0.0789808	600980	-841732	-140923	-0.154128	458133	-409876	-96724.1	-0.145528	587533	-551252	-94778.2	Citrate transport mitochondrial	Citrate[c] + L-Malate[m] <=> Citrate[m] + L-Malate[c]	10514
		PHETRS	0.00708053	0.000128046	-0.000108949	-8.93306e-05	0.00407795	0.00367274	-0.00514404	-1.23957e-05	0.00800959	0.00766072	-0.00685379	-3.37849e-06	0.00751395	0.000260262	-0.000244191	-0.000169533	Phenylalanyl-tRNA synthetase	ATP C10H12N5O13P3[c] + L-Phenylalanine[c] + TRNA(Phe)[c] => AMP C10H12N5O7P[c] + Diphosphate[c] + L-Phenylalanyl-tRNA(Phe)[c]	12470 and 13249
		FMNAT	5.5877e-05	0.114857	-0.0977263	-0.37532	3.21818e-05	2.89839e-05	-4.05949e-05	-9.78224e-08	6.32088e-05	6.04556e-05	-5.40876e-05	-2.66618e-08	5.92974e-05	0.105054	-0.0985671	-0.162878	FMN adenylyltransferase	ATP C10H12N5O13P3[c] + H+[c] + FMN C17H19N4O9P[c] => Diphosphate[c] + Flavin adenine dinucleotide oxidized[c]	11542
		TYRTRS	0.00464002	8.39114e-05	-7.13965e-05	-5.85403e-05	0.00267237	0.00240682	-0.003371	-8.12314e-06	0.00524885	0.00502023	-0.00449143	-2.214e-06	0.00492405	0.000170555	-0.000160023	-0.000111099	Tyrosyl-tRNA synthetase	ATP C10H12N5O13P3[c] + TRNA(Tyr)[c] + L-Tyrosine[c] => AMP C10H12N5O7P[c] + Diphosphate[c] + L-Tyrosyl-tRNA(Tyr)[c]	16641
		TYRTRSm	0	0	0	0	0	0	0	0	0	0	0	0	0	0	0	0	Tyrosyl tRNA synthetase mitochondrial	ATP[m] + TRNA(Tyr)[m] + L-Tyrosine[m] => Diphosphate[m] + AMP C10H12N5O7P[m] + L-Tyrosyl-tRNA(Tyr)[m]	13137
		NTRLASE3	0	0	0	0	0	0	0	0	0	0	0	0	0	0	0	0	Nitrilase	2 H2O H2O[c] + Gamma Amino gamma cyanobutanoate C5H8N2O2[c] => L-Glutamate[c] + Ammonium[c]	12410 or 14925 or 15730
		ILETRSm	0	0	0	0	0	0	0	0	0	0	0	0	0	0	0	0	Isoleucyl tRNA synthetase mitochondrial	ATP[m] + L-Isoleucine[m] + TRNA(Ile)[m] => Diphosphate[m] + AMP C10H12N5O7P[m] + L-Isoleucyl-tRNA(Ile)[m]	15556
		ASPK	0.0324523	0.0823721	-0.0700867	-0.0461323	0.0186906	0.0410692	-0.0575215	-0.010913	0.0367105	0.0760125	-0.0680058	-0.0136523	0.0344388	0.164192	-0.154053	-0.0812293	Aspartate kinase	ATP C10H12N5O13P3[c] + L-Aspartate[c] <=> ADP C10H12N5O10P2[c] + 4-Phospho-L-aspartate[c]	14662
		DIPS	0	0	0	0	0	0	0	0	0	0	0	0	0	0	0	0	Diphthine synthase	S-Adenosyl-L-methionine[c] + 2 3 Carboxy 3 aminopropyl L histidine C10H16N4O4[c] => H+[c] + S-Adenosyl-L-homocysteine[c] + 2 3 Carboxy 3 methylammonio propyl L histidine C11H18N4O4[c]	16505
		UDPGALt2g	0	0	0	0	0	0	0	0	0	0	0	0	0	0	0	0	UDPgalactose transport Golgi apparatus	UDPgalactose[c] => UDPgalactose[g]	15942
		LALDO3	0	0	0	0	0	0	0	0	0	0	0	0	0	0	0	0	L-Lactaldehyde:NADP+ 1-oxidoreductase	H+[c] + Nicotinamide adenine dinucleotide phosphate - reduced[c] + Methylglyoxal[c] => Nicotinamide adenine dinucleotide phosphate[c] + L-Lactaldehyde[c]	10497 or 11160 or 12151 or 12883
		HSK	0.0249943	0.0799754	-0.0680475	-0.0460341	0.0143952	0.0361682	-0.0506572	-0.0109141	0.0282739	0.0669515	-0.0598993	-0.0137003	0.0265243	0.154374	-0.144841	-0.0808291	Homoserine kinase	ATP C10H12N5O13P3[c] + L-Homoserine[c] => ADP C10H12N5O10P2[c] + H+[c] + O-Phospho-L-homoserine[c]	8651
		GTPt2m	0	0.894557	-0.761139	-1.31782	0	0.0390292	-0.0546643	-0.0768853	0	0.0373453	-0.0334116	-0.0510074	0	0.944545	-0.886218	-1.65599	GTPGDP translocase mitochondrial electroneutral	H+[c] + GTP C10H12N5O14P3[c] + GDP C10H12N5O11P2[m] => H+[m] + GDP C10H12N5O11P2[c] + GTP C10H12N5O14P3[m]	13757
		PPCDC	5.72906e-05	1.03606e-06	-8.81537e-07	-7.228e-07	3.29959e-05	2.97172e-05	-4.16219e-05	-1.00297e-07	6.4808e-05	6.19851e-05	-5.5456e-05	-2.73364e-08	6.07976e-05	2.10589e-06	-1.97585e-06	-1.37174e-06	Phosphopantothenoylcysteine decarboxylase	H+[c] + N-((R)-4-Phosphopantothenoyl)-L-cysteine[c] => CO2 CO2[c] + Pantetheine 4'-phosphate[c]	8536
		ATPATF1	0	0	0	0	0	0	0	0	0	0	0	0	0	0	0	0	ATP adenylyltransferase	ADP C10H12N5O10P2[c] + ATP C10H12N5O13P3[c] + H+[c] => Phosphate[c] + P1,P4-Bis(5'-adenosyl) tetraphosphate[c]	16552
		PRATPP	0.00465468	8.41765e-05	-7.1622e-05	-5.87252e-05	0.00268081	0.0028174	-0.00394605	-0.000317655	0.00526544	0.00549136	-0.00491293	-0.000297782	0.00493961	0.000171094	-0.000160529	-0.00011145	Phosphoribosyl-ATP pyrophosphatase	H2O H2O[c] + 1-(5-Phosphoribosyl)-ATP[c] => H+[c] + Diphosphate[c] + 1-(5-Phosphoribosyl)-AMP[c]	11646
		ASPTRS	0.0146795	0.000265468	-0.000225875	-0.000185202	0.0084545	0.0076144	-0.0106647	-2.5699e-05	0.0166056	0.0158824	-0.0142094	-7.00436e-06	0.0155781	0.000539581	-0.000506261	-0.00035148	Aspartyl-tRNA synthetase	ATP C10H12N5O13P3[c] + L-Aspartate[c] + TRNA(Asp)[c] => AMP C10H12N5O7P[c] + Diphosphate[c] + L-Aspartyl-tRNA(Asp)[c]	14258
		TYRt6	0	0	0	0	0	0	0	0	0	0	0	0	0	0	0	0	L tyrosine transport in via proton antiport vacuolar	H+[v] + L-Tyrosine[c] => H+[c] + L-Tyrosine[v]	16187
		FAO161p_even	0	0	0	0	0	0	0	0	0	0	0	0	0	2.66197e-13	-2.49759e-13	-2.00936e-13	Fatty acid oxidation	7 Coenzyme A[x] + 7 O2 O2[x] + 7 NAD+[x] + 7 H2O H2O[x] + Nicotinamide adenine dinucleotide phosphate - reduced[x] + Hexadecenoyl-CoA (n-C16:1CoA)[x] => 6 H+[x] + 7 Hydrogen peroxide[x] + 8 Acetyl-CoA[x] + 7 NADH[x] + Nicotinamide adenine dinucleotide phosphate[x]	(10293 and 11362 and 11907 and 12742 and 13228 and 13813) or (10293 and 11362 and 11907 and 12752 and 13228 and 13813) or (10293 and 11362 and 11907 and 13228 and 13813 and 9700)
		PSERDv_RT	0	0	0	0	0	0	0	0	0	0	0	0	0	0	0	0	Phosphatidylserine decarboxylase yeast specific vacuolar	H+[v] + 0.01 Phosphatidylserine yeast specific C3840H7144N100O1000P100[v] => CO2 CO2[v] + 0.01 Phosphatidylethanolamine yeast specific C3740H7244N100O800P100[v]	10504 or 11446
		IMPC	-0.0137335	-0.000309196	0.000263081	-0.000178608	-0.00790964	-0.0076873	0.0107668	-0.000345636	-0.0155355	-0.0155471	0.0139095	-0.000321917	-0.0145741	-0.00321935	0.00302055	-0.00257583	IMP cyclohydrolase	H2O H2O[c] + IMP C10H11N4O8P[c] <=> 5-Formamido-1-(5-phospho-D-ribosyl)imidazole-4-carboxamide[c]	12421
		DGTUP	0	0	0	0	0	0	0	0	0	0.0141022	-0.0126168	-0.0794906	0	0	0	0	DGTP:uridine 5'-phosphotransferase	Uridine[c] + DGTP C10H12N5O13P3[c] => H+[c] + UMP C9H11N2O9P[c] + DGDP C10H12N5O10P2[c]	8633 or 9093
		PDE5	0	4.53521e-12	-3.85881e-12	-2.98166e-12	0	0	0	0	0	0	0	0	0	1.68977e-12	-1.58543e-12	-5.13944e-11	3 5 cyclic nucleotide phosphodiesterase	H2O H2O[c] + 3 5 Cyclic CMP C9H11N3O7P[c] => H+[c] + CMP C9H12N3O8P[c]	11787
		NDPK9	0	0.226264	-0.192518	-0.260347	0	0	0	0	0	0.0133121	-0.0119099	-0.0181774	0	0.313423	-0.294069	-0.456631	Nucleoside diphosphate kinase ATPIDP	ATP C10H12N5O13P3[c] + IDP[c] <=> ADP C10H12N5O10P2[c] + ITP[c]	15679
		RNDR4n	0	0	0	0	0	0	0	0	0	0	0	0	0	0	0	0	Ribonucleoside diphosphate reductase UDP nuclear	Reduced thioredoxin[n] + UDP C9H11N2O12P2[n] => H2O H2O[n] + Oxidized thioredoxin[n] + DUDP C9H11N2O11P2[n]	(10848 and 11172 and 11290 and 14237) or (11172 and 11290 and 12730 and 14237) or (11172 and 11290 and 12737 and 14237)
		SUCRe	0	0	0	0	0	0	0	0	0	0	0	0	0	0	0	0	Sucrose hydrolyzing enxyme extracellular	H2O H2O[e] + Sucrose C12H22O11[e] => D-Fructose[e] + D-Glucose[e]	14826
		TYRt7	0	0	0	0	0	0	0	0	0	0	0	0	0	0	0	0	L tyrosine transport out via proton symport vacuolar	H+[v] + L-Tyrosine[v] => H+[c] + L-Tyrosine[c]	12743
		RPE	-0.352732	0.306466	-0.260758	-0.411102	-0.210342	0.212081	-0.297041	-0.11487	0.0549785	0.13569	-0.121397	-0.0684234	0.0515764	-0.0314145	0.0294746	-0.45041	Ribulose 5-phosphate 3-epimerase	D-Ribulose 5-phosphate[c] <=> D-Xylulose 5-phosphate[c]	16264
		HEX4	0	0	0	0	0	0	0	0	0	0	0	0	0	0	0	0	Hexokinase (D-mannose:ATP)	ATP C10H12N5O13P3[c] + D-Mannose[c] => ADP C10H12N5O10P2[c] + H+[c] + D-Mannose 6-phosphate[c]	10264 or 11982
		ILEt7	0	0	0	0	0	0	0	0	0	0	0	0	0	0	0	0	L isoleucine transport out via proton symport vacuolar	H+[v] + L-Isoleucine[v] => H+[c] + L-Isoleucine[c]	12743
		ADNUC	0	0.0575094	-0.0489322	-0.0560528	0	0	0	0	0	0	0	0	0	0.000943349	-0.000885096	-0.00110878	Adenosine hydrolase	H2O H2O[c] + Adenosine[c] => Adenine[c] + D-Ribose[c]	12384
		DHQTi	0.0139262	0.0502917	-0.042791	-0.0161419	0.00802063	0.0139509	-0.0195397	-0.00376171	0.0157535	0.021952	-0.0196397	-0.00296894	0.0147786	0.0599325	-0.0562316	-0.0293179	3-dehydroquinate dehydratase, irreversible	3-Dehydroquinate[c] => H2O H2O[c] + 3-Dehydroshikimate[c]	10572 or 13706 or 14252
		ORNt3m	0.0116937	0.051914	-0.0441714	-0.0321736	0.00673486	0.013961	-0.0195537	-0.00917728	0.0132281	0.022	-0.0196827	-0.00475166	0.0124095	0.0436899	-0.040992	-0.0361802	Ornithine mitochondrial transport via proton antiport	H+[c] + Ornithine[m] => H+[m] + Ornithine[c]	13319
		LEUTAm	0	-16308.4	13876.1	-164997	0	-175670	246044	-174077	0	-56922.8	50927	-97488	0	-53836.9	50512.4	-101299	Leucine transaminase mitochondrial	2-Oxoglutarate[m] + L-Leucine[m] <=> L-Glutamate[m] + 4-Methyl-2-oxopentanoate[m]	14610 or 14853
		ECOAH6m	0	-0.0322279	0.0274213	-0.0216542	0	-0.00202876	0.00284147	-0.0030769	0	-0.00164623	0.00147283	-0.00109739	0	-0.0291891	0.0273866	-0.0219346	Enoyl-CoA hydratase (C14:0)	(S)-3-Hydroxytetradecanoyl-CoA[m] <=> H2O H2O[m] + Trans-Tetradec-2-enoyl-CoA[m]	14805
		NADH2_u9cm	0	0.103546	-0.0881029	-0.0635075	0	0.00809627	-0.0113396	-0.0150651	0	0	0	0	0	0.0520185	-0.0488063	-0.049677	NADH dehydrogenase cytosolicmitochondrial	H+[c] + Nicotinamide adenine dinucleotide - reduced[c] + Ubiquinone-9[m] => Nicotinamide adenine dinucleotide[c] + Ubiquinol-9[m]	8972 or 13766
		OMCDCm	0	0	0	0	0	0	0	0	0	0	0	0	0	0	0	0	2 oxo 4 methyl 3 carboxypentanoate decarboxylation	H+[m] + 3-Carboxy-4-methyl-2-oxopentanoate[m] => CO2 CO2[m] + 4-Methyl-2-oxopentanoate[m]
		FA182COAabcp	0	-1.26681e-11	1.07787e-11	-1.14413e-11	0	0	0	0	0	0	0	0	0	-9.83515e-13	9.22782e-13	-1.0543e-12	Fatty acyl CoA peroxisomal transport via ABC system	ATP C10H12N5O13P3[c] + 2 H2O H2O[c] + Octadecynoyl CoA n C182CoA C39H62N7O17P3S[c] => ADP C10H12N5O10P2[c] + 2 H+[c] + Coenzyme A[c] + Phosphate[c] + Octadecadienoate n C182 C18H31O2[x]	13167 and 9637
		CHLPCTD	0	0.0252955	-0.0215228	-0.0351372	0	1.53025e-06	-2.14326e-06	-2.84395e-06	0	8.88225e-06	-7.94666e-06	-1.33206e-05	0	0.0411733	-0.0386308	-0.0426229	Choline phosphate cytididyltransferase	H+[c] + CTP C9H12N3O14P3[c] + Choline phosphate C5H13NO4P[c] => CDPcholine C14H25N4O11P2[c] + Diphosphate[c]	10540
		NDPK2	0.13417	-218817	186182	-158883	0.0772736	373518	-523149	-217693	0.151775	-236632	211707	-157400	0.142383	91338.3	-85698	-239228	Nucleoside-diphosphate kinase (ATP:UDP)	ATP C10H12N5O13P3[c] + UDP C9H11N2O12P2[c] <=> ADP C10H12N5O10P2[c] + UTP C9H11N2O15P3[c]	15679
		ACOAH	0	0	0	0	0	0	0	0	0	0	0	0	0	-2.4926e-11	2.33868e-11	-3.96025e-11	Acetyl-CoA hydrolase	H+[c] + Acetate[c] + Coenzyme A[c] => H2O H2O[c] + Acetyl-CoA[c]	13048
		CERS2p26er	0	0	0	0	0	0	0	0	0	0	0	0	0	0	0	0	Ceramide 2p synthase 26C	H+[r] + NADPH[r] + Oxygen[r] + Ceramide 1 Sphinganinen C260 C44H89NO3[r] => H2O[r] + NADP+[r] + Ceramide 2p (Sphinganine:n-C26:0OH)[r]	9664
		PYK	1.15353	1.3123	-1.11658	-0.0948789	0.700311	0.665853	-0.932594	-0.0300735	1.27092	1.25308	-1.12109	-0.031863	1.24064	1.33827	-1.25563	-0.12002	Pyruvate kinase	ADP C10H12N5O10P2[c] + H+[c] + Phosphoenolpyruvate[c] => ATP C10H12N5O13P3[c] + Pyruvate[c]	13002
		TRDRm	0	0	0	0	0	0	0	0	0	0	0	0	0	0	0	0	Thioredoxin reductase NADPH	H+[m] + Nicotinamide adenine dinucleotide phosphate - reduced[m] + Oxidized thioredoxin[m] => Nicotinamide adenine dinucleotide phosphate[m] + Reduced thioredoxin[m]	16019 and 9688
		FAS180COA	0.0143177	0.00472372	-0.00401921	-0.00285366	0.00824616	0.00759908	-0.0106433	-0.000123369	0.0161964	0.015837	-0.0141689	-0.000259324	0.0151942	0.00447952	-0.0042029	-0.00235045	Fatty acyl CoA synthase n C180CoA	3 H+[c] + 2 Nicotinamide adenine dinucleotide phosphate - reduced[c] + Malonyl CoA C24H33N7O19P3S[c] + Palmitoyl-CoA (n-C16:0CoA)[c] => 2 Nicotinamide adenine dinucleotide phosphate[c] + H2O H2O[c] + Coenzyme A[c] + CO2 CO2[c] + Stearoyl-CoA (n-C18:0CoA)[c]	8670 and 8777
		PPCOAOm	0.0106285	0.0174474	-0.0148452	-0.0101216	0.00612139	0.0100934	-0.0141368	-0.00737153	0.0120231	0.0125397	-0.0112189	-0.00608876	0.0112791	0.0654306	-0.0613901	-0.0467205	Propanoyl-CoA:(acceptor) 2,3-oxidoreductase	Flavin adenine dinucleotide oxidized[m] + Propanoyl-CoA[m] => Flavin adenine dinucleotide reduced[m] + Propenoyl-CoA[m]	14070
		GHMT2r	-0.0755001	-0.0578253	0.0492009	-0.0237025	-0.0434835	-0.0425799	0.0596374	-0.00183083	-0.0854067	-0.0853105	0.0763244	-0.00164283	-0.0801217	-0.0656604	0.0616058	-0.0383511	Glycine hydroxymethyltransferase, reversible	L-Serine[c] + 5,6,7,8-Tetrahydrofolate[c] <=> H2O H2O[c] + Glycine[c] + 5,10-Methylenetetrahydrofolate[c]	9667
		ACACT5p	0	0.0127852	-0.0108783	-0.0090905	0	0.000586754	-0.000821808	-0.000936568	0	0.000740272	-0.000662296	-0.000539025	0	0.0110195	-0.0103391	-0.00978265	Acetyl CoA C acyltransferase decanoyl CoA peroxisomal	Coenzyme A[x] + 3-Oxododecanoyl-CoA[x] => Decanoyl-CoA (n-C10:0CoA)[x] + Acetyl-CoA[x]	13813
		ALLTAHr	0	4.04667e-13	-3.44313e-13	-1.12917e-12	0	0	0	0	0	0	0	0	0	-2.44655e-12	2.29548e-12	-2.8711e-12	Allantoate amidinohydrolase reversible	H2O H2O[c] + Allantoate[c] <=> (-)-Ureidoglycolate[c] + Urea CH4N2O[c]	14724
		CERS324er	0	0	0	0	0	0	0	0	0	0	0	0	0	-1.93858e-13	1.81887e-13	-2.59137e-13	Ceramide 3 synthase 24C	H+[r] + NADPH[r] + Oxygen[r] + Ceramide 2 Phytosphingosinen C240 C42H85NO4[r] => H2O[r] + NADP+[r] + Ceramide 3 Phytosphingosinen C240OH C42H85NO5[r]	9664
		PGAMT	0	0	0	0	0	0	0	0	0	0	0	0	0	0	0	0	Phosphoglucosamine mutase	D-Glucosamine 1-phosphate[c] <=> D-Glucosamine 6-phosphate[c]	12965
		PMEVK	0.06602	0.0363164	-0.0309	-0.0147578	0.0380235	0.0356189	-0.0498879	-0.00284922	0.0746827	0.0725684	-0.0649245	-0.000759151	0.0700613	0.0523616	-0.0491282	-0.0178569	Phosphomevalonate kinase	ATP C10H12N5O13P3[c] + R 5 Phosphomevalonate C6H10O7P[c] => ADP C10H12N5O10P2[c] + R 5 Diphosphomevalonate C6H10O10P2[c]	8702
		FAS80COA_L	0.0161037	0.0479735	-0.0408186	-0.0238955	0.00927477	0.0113586	-0.0159088	-0.00318013	0.0182168	0.0201127	-0.0179942	-0.00122225	0.0170895	0.0473486	-0.0444248	-0.0238527	Fatty acyl CoA synthase n C80CoA lumped reaction	9 H+[c] + 6 Nicotinamide adenine dinucleotide phosphate - reduced[c] + Acetyl-CoA[c] + 3 Malonyl CoA C24H33N7O19P3S[c] => 6 Nicotinamide adenine dinucleotide phosphate[c] + 3 H2O H2O[c] + 3 Coenzyme A[c] + 3 CO2 CO2[c] + Octanoyl-CoA (n-C8:0CoA)[c]	8670 and 8777
		DHFS	0.000290322	5.25026e-06	-4.46722e-06	-3.66281e-06	0.000167208	0.000150593	-0.00021092	-5.0826e-07	0.000328416	0.000314112	-0.000281025	-1.38528e-07	0.000308094	1.06715e-05	-1.00125e-05	-6.95136e-06	Dihydrofolate synthase	ATP C10H12N5O13P3[c] + L-Glutamate[c] + Dihydropteroate[c] => ADP C10H12N5O10P2[c] + H+[c] + Phosphate[c] + 7,8-Dihydrofolate[c]	10460
		ACGKm	0.0116937	0.0560869	-0.0477218	-0.0326943	0.00673486	0.013961	-0.0195537	-0.00917728	0.0132281	0.022	-0.0196827	-0.00475166	0.0124095	0.0840304	-0.0788414	-0.0552622	Acetylglutamate kinase mitochondrial	ATP[m] + N-Acetyl-L-glutamate[m] => ADP[m] + N-Acetyl-L-glutamyl 5-phosphate[m]	9377
		PGCD	0	0.0306379	-0.0260685	-0.0480449	0	0.0239698	-0.0335721	-0.0369702	0	0.0117552	-0.010517	-0.0148284	0	0.0190591	-0.0178822	-0.025477	Phosphoglycerate dehydrogenase	Nicotinamide adenine dinucleotide[c] + 3-Phospho-D-glycerate[c] => H+[c] + Nicotinamide adenine dinucleotide - reduced[c] + 3-Phosphohydroxypyruvate[c]	9085
		PPBNGS	0.000205651	3.71905e-06	-3.16437e-06	-2.59457e-06	0.000118443	0.000106673	-0.000149406	-3.60027e-07	0.000232635	0.000222502	-0.000199065	-9.81269e-08	0.00021824	7.55921e-06	-7.09242e-06	-4.92403e-06	Porphobilinogen synthase	2 5-Amino-4-oxopentanoate[c] => H+[c] + 2 H2O H2O[c] + Porphobilinogen[c]	13394
		PRMICI	0.00465468	8.41765e-05	-7.1622e-05	-5.87252e-05	0.00268081	0.0028174	-0.00394605	-0.000317655	0.00526544	0.00549136	-0.00491293	-0.000297782	0.00493961	0.000171094	-0.000160529	-0.00011145	1-(5-phosphoribosyl)-5-[(5-phosphoribosylamino)methylideneamino)imidazole-4-carboxamide isomerase	1-(5-Phosphoribosyl)-5-[(5-phosphoribosylamino)methylideneamino]imidazole-4-carboxamide[c] <=> 5-[(5-phospho-1-deoxyribulos-1-ylamino)methylideneamino]-1-(5-phosphoribosyl)imidazole-4-carboxamide[c]	11610
		PPNCL3	5.72906e-05	1.03606e-06	-8.81537e-07	-7.228e-07	3.29959e-05	2.97172e-05	-4.16219e-05	-1.00297e-07	6.4808e-05	6.19851e-05	-5.5456e-05	-2.73364e-08	6.07976e-05	2.10589e-06	-1.97585e-06	-1.37174e-06	4'-Phosphopantothenate:L-cysteine ligase	ATP C10H12N5O13P3[c] + L-Cysteine[c] + D-4'-Phosphopantothenate[c] => H+[c] + AMP C10H12N5O7P[c] + Diphosphate[c] + N-((R)-4-Phosphopantothenoyl)-L-cysteine[c]	8878
		NNAMrm	0	0	0	0	0	0	0	0	0	0	0	0	0	0	0	0	Nicotinamidase reversible mitochondrial	H2O H2O[m] + Nicotinamide[m] <=> Ammonium[m] + Nicotinate[m]	11661
		PGM	-1.18138	-1.36027	1.1574	-0.0915283	-0.716352	-0.690498	0.967112	-0.0289032	-1.30243	-1.29268	1.15652	-0.0317313	-1.2702	-1.39218	1.30621	-0.1144	Phosphoglycerate mutase	D-Glycerate 2-phosphate[c] <=> 3-Phospho-D-glycerate[c]	11229 or 12393 or 15425 or 9910
		CYTK2	0.000318819	755903	-643165	-88447.7	0.00018362	612487	-857848	-175326	0.000360652	88602.2	-79269.4	-193891	0.000338335	-174019	163273	-182333	Cytidylate kinase (dCMP)	ATP C10H12N5O13P3[c] + dCMP[c] <=> ADP C10H12N5O10P2[c] + DCDP C9H12N3O10P2[c]	13190
		MIP2C224PLCg_RT	0	0	0	0	0	0	0	0	0	0	0	0	0	0	0	0	Mannose inositol P 2 ceramide ceramide 2 24C phospholipase C	H2O H2O[g] + 0.01 Mannose inositol P 2 ceramide ceramide 2 24C yeast specific C6000H11500N100O2500P200[g] => H+[g] + Ceramide 2 Phytosphingosinen C240 C42H85NO4[g] + Mannose inositol P 2 C18H31O22P2[g]	15857
		GTMLT	0	0	0	0	0	0	0	0	0	0	0	0	0	0	0	0	G glutamyltransferase	L-Alanine[c] + Glutathione[c] => Cys-Gly[c] + 5 L Glutamyl L alanine C8H13N2O5[c]	9838
		ASP1DC	0	-2.57093e-13	2.18749e-13	-3.08896e-11	0	0	0	0	0	1.6633e-06	-1.4881e-06	-1.59448e-06	0	6.78973e-07	-6.37045e-07	-6.70792e-07	Aspartate 1-decarboxylase	H+[c] + L-Aspartate[c] => CO2 CO2[c] + beta-Alanine[c]	10722 or 9434 or 9435
		ETHAPTer_RT	0	0	0	0	0	0	0	0	0	0	0	0	0	0	0	0	Ethanolaminephosphotransferase yeast specific	CDP-ethanolamine[r] + 0.01 1 2 Diacylglycerol yeast specific C3540H6644O500[r] => H+[r] + 0.01 Phosphatidylethanolamine[r] + CMP[r]	11351
		PGMT	-0.124719	-0.59021	0.502183	-0.471384	-0.0718308	-0.0885892	0.124078	-0.0258831	-0.141084	-0.139167	0.124508	-0.00624752	-0.132354	-0.577794	0.542115	-1.46706	Phosphoglucomutase	D-Glucose 1-phosphate[c] <=> D-Glucose 6-phosphate[c]	13711 or 9959
		GTHRDabcv	0	0	0	0	0	0	0	0	0	0	0	0	0	0	0	0	Reduced glutathione via ABC system vacuolar	ATP C10H12N5O13P3[v] + H2O H2O[v] + Glutathione[c] => ADP C10H12N5O10P2[v] + H+[v] + Phosphate[v] + Reduced glutathione[v]	11266 or 13264 or 14111 or 14463 or 14844 or 8693 or 9145
		DOLPMMer	0.0601136	0.00108711	-0.000924974	-0.000758416	0.0346218	0.0311815	-0.0436728	-0.000105239	0.0680013	0.0650394	-0.0581886	-2.86833e-05	0.0637933	0.00220962	-0.00207318	-0.00143934	Dolichyl phosphate mannose protein mannosyltransferase endoplasmic reticular	Dolichyl phosphate D-mannose[r] => H+[r] + Dolichol phosphate C15H27O4P[r] + Mannan C6H10O5[r]	12121 or 13840 or 8768
		DADK	0	2.61332e-12	-2.22356e-12	-5.78747e-12	0	0	0	0	0	0	0	0	0	-1.34123e-13	1.25841e-13	-1.15853e-12	Deoxyadenylate kinase	ATP C10H12N5O13P3[c] + DAMP C10H12N5O6P[c] <=> ADP C10H12N5O10P2[c] + DADP C10H12N5O9P2[c]	15496
		DTTGY	0	0	0	0	0	0	0	0	0	0	0	0	0	0	0	0	DTTP:cytidine 5'-phosphotransferase	Cytidine[c] + DTTP C10H13N2O14P3[c] => H+[c] + CMP C9H12N3O8P[c] + DTDP C10H13N2O11P2[c]	8633 or 9093
		ZYMSTt	-0.0100404	-0.0028382	0.0024149	-0.00180908	-0.00578264	-0.00530488	0.00743002	-0.000490843	-0.0113578	-0.0109345	0.00978276	-0.000150459	-0.010655	-0.00471951	0.00442808	-0.00244545	Zymosterol reversible transport	Zymosterol C27H44O[e] <=> Zymosterol C27H44O[c]	12382 or 13670 or 14911 or 16585
		ADNCYC	0.000133331	0.00230754	-0.00196339	-0.00254253	7.67905e-05	7.17835e-05	-0.00010054	-6.02266e-06	0.000150826	0.000337813	-0.00030223	-0.000140797	0.000141493	0.000337104	-0.000316288	-0.000329192	Adenylate cyclase	ATP C10H12N5O13P3[c] => Diphosphate[c] + CAMP C10H11N5O6P[c]	13287
		URIt2	0	4.6442e-13	-3.95154e-13	-3.37817e-11	0	0	0	0	0	0	0	0	0	1.51102e-11	-1.41772e-11	-2.05259e-11	Uridine transport in via proton symport	H+[e] + Uridine[e] => H+[c] + Uridine[c]	9324 or 10921 or 11871 or 12902
		ASPCT	0.00765001	0.000138345	-0.000117712	-9.65154e-05	0.00440594	0.00396814	-0.00555777	-1.33926e-05	0.0086538	0.00827686	-0.00740503	-3.65022e-06	0.0081183	0.000281195	-0.000263831	-0.000183169	Aspartate carbamoyltransferase	L-Aspartate[c] + Carbamoyl phosphate[c] => H+[c] + Phosphate[c] + N-Carbamoyl-L-aspartate[c]	16681
		CYSTRS	0.00254973	4.611e-05	-3.9233e-05	-3.21684e-05	0.00146849	0.00132257	-0.00185239	-4.46374e-06	0.00288429	0.00275866	-0.00246808	-1.21661e-06	0.00270581	9.37216e-05	-8.79342e-05	-6.10497e-05	Cysteinyl-tRNA synthetase	ATP C10H12N5O13P3[c] + L-Cysteine[c] + TRNA(Cys)[c] => AMP C10H12N5O7P[c] + Diphosphate[c] + L-Cysteinyl-tRNA(Cys)[c]	9855
		ARGt2r	0	0	0	0	0	0	0	0	0	0	0	0	0	0	0	0	L arganine reversible transport via proton symport	H+[e] + L-Arginine[e] <=> H+[c] + L-Arginine[c]	14229 or 15074
		ACITL	0	0.251806	-0.21425	-0.142083	0	0.0137618	-0.0192748	-0.0146635	0	0.0233838	-0.0209207	-0.0190082	0	0.293671	-0.275537	-0.16964	ATP-Citrate lyase	ATP C10H12N5O13P3[c] + Coenzyme A[c] + Citrate[c] => ADP C10H12N5O10P2[c] + Acetyl-CoA[c] + Phosphate[c] + Oxaloacetate[c]	9726
		G12MT2g	0	0	0	0	0	0	0	0	0	0	0	0	0	0	0	0	Glycolipid 1 2 alpha D mannosyltransferase Golgi apparatus	GDP-D-mannose[g] + alpha D mannosyl 3 beta D mannosyl diacetylchitodiphosphodolichol C55H94N2O37P2[g] => GDP C10H12N5O11P2[g] + H+[g] + alpha D Mannosyl 4 beta D mannosyl diacetylchitobiosyldiphosphodolichol C61H104N2O42P2[g]	10461 or 15569 or 15663
		PFK_2	0	0	0	0	0	0	0	0	0	0	0	0	0	0	0	0	Phosphofructokinase	ATP C10H12N5O13P3[c] + D-Tagatose 6-phosphate[c] => ADP C10H12N5O10P2[c] + H+[c] + D-Tagatose 1,6-biphosphate[c]	8859 or 8863 or 8867
		ABUTD	0	0.0430392	-0.0366202	-0.0309	0	0.00414302	-0.00580271	-0.00870849	0	0.00315706	-0.00282452	-0.00402359	0	0.0419392	-0.0393494	-0.0360823	Aminobutyraldehyde dehydrogenase	H2O H2O[c] + Nicotinamide adenine dinucleotide[c] + 4-Aminobutanal[c] => 2 H+[c] + Nicotinamide adenine dinucleotide - reduced[c] + 4-Aminobutanoate[c]	12042
		PEAMNO	0	1.90157e-13	-1.61796e-13	-1.72452e-12	0	0	0	0	0	0	0	0	0	0	0	0	Phenethylamine oxidase	H2O H2O[c] + Oxygen[c] + Phenethylamine[c] => Phenylacetaldehyde[c] + Hydrogen peroxide[c] + Ammonium[c]	10308 or 13959
		ALDD2x	0	0.0560601	-0.0476991	-0.0388377	0	0.00817431	-0.0114489	-0.0121052	0	0.0157561	-0.0140964	-0.016459	0	0.0281028	-0.0263674	-0.0305231	Aldehyde dehydrogenase (acetaldehyde, NAD)	H2O H2O[c] + Nicotinamide adenine dinucleotide[c] + Acetaldehyde[c] => 2 H+[c] + Nicotinamide adenine dinucleotide - reduced[c] + Acetate[c]	12042
		PDE1	0	0.00227287	-0.00193388	-0.00253737	0	0	0	0	0	0	0	0	0	1.55375e-11	-1.4578e-11	-1.38425e-11	3',5'-cyclic-nucleotide phosphodiesterase	H2O H2O[c] + CAMP C10H11N5O6P[c] => H+[c] + AMP C10H12N5O7P[c]	11787 or 13690
		IPCS224g_RT	0	8.11146e-14	-6.90168e-14	-1.23222e-12	0	-4.14691e-13	5.80815e-13	-1.46817e-12	0	5.964e-13	-5.33579e-13	-1.88716e-12	0	0	0	0	Inositol phosphorylceramide synthase ceramide 2 24C yeast specific	Ceramide 2 Phytosphingosinen C240 C42H85NO4[g] + 0.01 Phosphatidyl 1D myo inositol yeast specific C4140H7644O1300P100[g] => 0.01 1 2 Diacylglycerol yeast specific C3540H6644O500[g] + 0.01 Inositol phosphorylceramide ceramide 2 24C yeast specific C4800H9500N100O1200P100[g]	12927 and 8747
		ALKP	0	0.00145429	-0.00123739	-0.00177203	0	0	0	0	0	0	0	0	0	0.00137194	-0.00128722	-0.00149129	Alkaline phosphatase	H2O H2O[c] + Dihydroxyacetone phosphate[c] => Phosphate[c] + Dihydroxyacetone[c]	13409
		3HPCOAHYDm	0.0106285	0.0174474	-0.0148452	-0.0101216	0.00612139	0.0100934	-0.0141368	-0.00737153	0.0120231	0.0125397	-0.0112189	-0.00608876	0.0112791	0.0654306	-0.0613901	-0.0467205	3-hydroxyisobutyryl-CoA hydrolase	H2O H2O[m] + 3-Hydroxypropionyl-CoA[m] => H+[m] + Coenzyme A[m] + 3-Hydroxypropanoate[m]	15218
		ASNt6	0	0	0	0	0	0	0	0	0	0	0	0	0	0	0	0	L asparagine transport in via proton antiport vacuolar	H+[v] + L-Asparagine[c] => H+[c] + L-Asparagine[v]	16187
		DGTCY	0	0.243919	-0.207539	-0.951554	0	0.00848633	-0.011886	-0.0439306	0	0	0	0	0	0	0	0	DGTP:cytidine 5'-phosphotransferase	Cytidine[c] + DGTP C10H12N5O13P3[c] => H+[c] + CMP C9H12N3O8P[c] + DGDP C10H12N5O10P2[c]	8633 or 9093
		ATPS	0	0.250398	-0.213053	-0.292363	0	0.0127737	-0.0178909	-0.0214654	0	0.00133138	-0.00119114	-0.0016025	0	0.287667	-0.269903	-0.363221	ATPase cytosolic	ATP C10H12N5O13P3[c] + H2O H2O[c] => ADP C10H12N5O10P2[c] + H+[e] + Phosphate[c]	13617 or 15584
		ACGAMPM	0.00230688	4.17182e-05	-3.54962e-05	-2.91044e-05	0.00132862	0.0011966	-0.00167596	-4.03858e-06	0.00260957	0.00249591	-0.002233	-1.10073e-06	0.00244809	8.4795e-05	-7.95588e-05	-5.5235e-05	Phosphoacetylglucosamine mutase	N-Acetyl-D-glucosamine 6-phosphate[c] <=> N-Acetyl-D-glucosamine 1-phosphate[c]	12965
		PHETA1	-0.00708053	-0.0031719	0.00269883	-0.00367619	-0.00407795	-0.00367274	0.00514404	-1.23957e-05	-0.00800959	-0.00766072	0.00685379	-3.37849e-06	-0.00751395	-0.000260262	0.000244191	-0.000169533	Phenylalanine transaminase	2-Oxoglutarate[c] + L-Phenylalanine[c] <=> L-Glutamate[c] + Phenylpyruvate[c]	14908 or 15839
		HEX10	0	0	0	0	0	0	0	0	0	0	0	0	0	0	0	0	Hexokinase (D-glucosamine:ATP)	ATP C10H12N5O13P3[c] + D-Glucosamine[c] => ADP C10H12N5O10P2[c] + H+[c] + D-Glucosamine 6-phosphate[c]	10264 or 11982
		16GS	0.0131928	0.000238583	-0.000203	-0.000166446	0.00759828	0.00684326	-0.00958466	-2.30963e-05	0.0149239	0.0142739	-0.0127704	-6.295e-06	0.0140004	0.000484935	-0.00045499	-0.000315884	1 6 beta glucan synthase	UDPglucose[c] => H+[c] + UDP C9H11N2O12P2[c] + 1 6 beta D Glucan C6H10O5[c]	11647 or 8518
		MCOATAm	0	0	0	0	0	1.10713e-12	-1.55065e-12	-2.09159e-12	0	0	0	0	0	0	0	0	Malonyl CoA ACP transacylase mitochondrial	Acyl carrier protein[m] + Malonyl CoA C24H33N7O19P3S[m] <=> Coenzyme A[m] + Malonyl-[acyl-carrier protein][m]	14261 and 16542
		NADS1n	0	0	0	0	0	0	0	0	0	0	0	0	0	0	0	0	NAD synthase nh3 nuclear	ATP C10H12N5O13P3[n] + Deamino-NAD+[n] + Ammonium[n] => H+[n] + Diphosphate[n] + AMP C10H12N5O7P[n] + Nicotinamide adenine dinucleotide[n]	9283
		AMPTASECG	0	0.128067	-0.108967	-0.149153	0	0.000239949	-0.000336073	-0.000893452	0	0.000220223	-0.000197026	-0.000254339	0	0.00509854	-0.0047837	-0.00599516	Alanyl aminopeptidase (cys-gly)	H2O H2O[c] + Cys-Gly[c] => Glycine[c] + L-Cysteine[c]	10210 or 12096
		THFGLUS	0	0	0	0	0	0	0	0	0	0	0	0	0	0	0	0	TetrahydrofolateL glutamate gamma ligase ADP forming	ATP C10H12N5O13P3[c] + L-Glutamate[c] + 5,6,7,8-Tetrahydrofolate[c] <=> ADP C10H12N5O10P2[c] + H+[c] + Phosphate[c] + Tetrahydrofolyl Glu 2 C24H27N8O9[c]	14803
		ADK1	0.883285	2.79151	-2.37517	-0.583843	0.508719	0.612651	-0.858079	-0.0930644	0.999185	1.07567	-0.962363	-0.038963	0.937354	3.22112	-3.02222	-0.619412	Adenylate kinase	ATP C10H12N5O13P3[c] + AMP C10H12N5O7P[c] <=> 2 ADP C10H12N5O10P2[c]	15496
		BTDD_RR	0	-0.0162458	0.0138229	-0.0102353	0	-0.000139043	0.000194744	-0.0002677	0	-0.000399322	0.00035726	-0.000484495	0	-0.00882163	0.00827689	-0.0123198	R R butanediol dehydrogenase	Nicotinamide adenine dinucleotide[c] + R R 2 3 Butanediol C4H10O2[c] <=> H+[c] + Nicotinamide adenine dinucleotide - reduced[c] + R Acetoin C4H8O2[c]	13641 or 9634
		HMGCOAS	-0.06602	-0.0363164	0.0309	-0.0147578	-0.0380235	-0.0356189	0.0498879	-0.00284922	-0.0746827	-0.0725684	0.0649245	-0.000759151	-0.0700613	-0.0523616	0.0491282	-0.0178569	Hydroxymethylglutaryl CoA synthase	H+[c] + Coenzyme A[c] + Hydroxymethylglutaryl CoA C27H39N7O20P3S[c] <=> H2O H2O[c] + Acetyl-CoA[c] + Acetoacetyl-CoA[c]	12122
		GTPCI	0.000290322	5.25026e-06	-4.46722e-06	-3.66281e-06	0.000167208	0.000150593	-0.00021092	-5.0826e-07	0.000328416	0.000314112	-0.000281025	-1.38528e-07	0.000308094	1.06715e-05	-1.00125e-05	-6.95136e-06	GTP cyclohydrolase I	H2O H2O[c] + GTP C10H12N5O14P3[c] => H+[c] + Formate[c] + 2-Amino-4-hydroxy-6-(erythro-1,2,3-trihydroxypropyl)dihydropteridine triphosphate[c]	10332
		GMAND	0	0	0	0	0	0	0	0	0	0	0	0	0	0	0	0	GDP-D-mannose dehydratase	GDP-mannose[c] => H2O H2O[c] + GDP-4-dehydro-6-deoxy-D-mannose[c]	10989 or 11623
		MTHFDm	0	0	0	0	0	0	0	0	0	0	0	0	0	0	0	0	Methylenetetrahydrofolate dehydrogenase NADP mitochondrial	Nicotinamide adenine dinucleotide phosphate[m] + 5,10-Methylenetetrahydrofolate[m] <=> 5,10-Methenyltetrahydrofolate[m] + Nicotinamide adenine dinucleotide phosphate - reduced[m]	15366
		LEUTRS	0.0238243	0.000430846	-0.000366588	-0.000300577	0.0137214	0.0123579	-0.0173085	-4.17086e-05	0.0269504	0.0257765	-0.0230614	-1.13678e-05	0.0252827	0.000875723	-0.000821646	-0.000570441	Leucyl-tRNA synthetase	ATP C10H12N5O13P3[c] + L-Leucine[c] + TRNA(Leu)[c] => AMP C10H12N5O7P[c] + Diphosphate[c] + L-Leucyl-tRNA(Leu)[c]	10144
		PMETMer_RT	0.00127974	0.00100754	-0.000857268	-0.0015055	0.000737052	0.000711612	-0.000996684	-9.98758e-05	0.00144766	0.00143174	-0.00128093	-7.57357e-05	0.00135808	0.00094334	-0.000885087	-0.00128748	Phosphatidyl N methylethanolamine N methyltransferase yeast specific	S-Adenosyl-L-methionine[r] + 0.01 Phosphatidyl N dimethylethanolamine C3940H7644N100O800P100[r] => H+[r] + S-Adenosyl-L-homocysteine[r] + 0.01 Phosphatidylcholine yeast specific C4040H7844N100O800P100[r]	12748
		G3PD1ir	0.00646566	0.220169	-0.187332	-0.155352	0.00372383	0.0088348	-0.012374	-0.0140901	0.00731404	0.0300829	-0.0269142	-0.0250037	0.00686144	0.435729	-0.408822	-0.216353	Glycerol 3 phosphate dehydrogenase NAD	H+[c] + Nicotinamide adenine dinucleotide - reduced[c] + Dihydroxyacetone phosphate[c] => Nicotinamide adenine dinucleotide[c] + Glycerol 3-phosphate[c]	12154 or 14576
		NNAM	0	-2.74618e-11	2.3366e-11	-1.30625e-11	0	0.00280552	-0.00392941	-0.00472444	0	0.00065269	-0.00058394	-0.000677978	0	1.84616e-06	-1.73216e-06	-1.43905e-06	Nicotinamidase	H2O H2O[c] + Nicotinamide[c] => Ammonium[c] + Nicotinate[c]	11661
		GLPT	0	0	0	0	0	0	0	0	0	0	0	0	0	0	0	0	Glycylpeptide N tetradecanoyltransferase	Tetradecanoyl-CoA[c] + Glycylpeptide C4H7N2O3R[c] => H+[c] + Coenzyme A[c] + N Tetradecanoylglycylpeptide C18H32N2O4R[c]	15158
		DRBK	0	0	0	0	0	0	0	0	0	0	0	0	0	0	0	0	Deoxyribokinase	ATP C10H12N5O13P3[c] + Deoxyribose C5H10O4[c] => ADP C10H12N5O10P2[c] + H+[c] + 2-Deoxy-D-ribose 5-phosphate[c]	10869
		ADNt2	0	-1.72824e-11	1.47049e-11	-7.32717e-11	0	0	0	0	0	0	0	0	0	-1.35432e-10	1.27069e-10	-2.28203e-10	Adenosine transport in via proton symport	H+[e] + Adenosine[e] => H+[c] + Adenosine[c]	13969
		UREA2t2	-0.232318	-35299.4	30034.7	-116583	-0.0669922	-101083	141577	-225363	-0.204081	-204696	183135	-146712	-0.123438	-41197.2	38653.2	-136691	Urea reversible transport via proton symport 2 H	2 H+[e] + Urea CH4N2O[e] <=> 2 H+[c] + Urea CH4N2O[c]	15807
		ASPTA	-0.0920398	-0.413647	0.351954	-0.158111	-0.0530093	-0.0950543	0.133133	-0.0221699	-0.104117	-0.155557	0.139171	-0.0190349	-0.0976739	-0.422336	0.396256	-0.199331	Aspartate transaminase	2-Oxoglutarate[c] + L-Aspartate[c] <=> L-Glutamate[c] + Oxaloacetate[c]	8936
		MIPCS326g_RT	0	0	0	0	0	-5.40634e-12	7.57212e-12	-9.23233e-12	0	0	0	0	0	0	0	0	Mannose inositol phosphorylceramide synthase ceramide 3 26C yeast specific	GDP-D-mannose[g] + 0.01 Inositol phosphorylceramide ceramide 3 26C yeast specific C5000H9900N100O1300P100[g] => GDP C10H12N5O11P2[g] + H+[g] + 0.01 Mannose inositol phosphorylceramide ceramide 3 26C C5600H10900N100O1800P100[g]	16453
		PRAMPC	0.00465468	8.41765e-05	-7.1622e-05	-5.87252e-05	0.00268081	0.0028174	-0.00394605	-0.000317655	0.00526544	0.00549136	-0.00491293	-0.000297782	0.00493961	0.000171094	-0.000160529	-0.00011145	Phosphoribosyl-AMP cyclohydrolase	H2O H2O[c] + 1-(5-Phosphoribosyl)-AMP[c] => 1-(5-Phosphoribosyl)-5-[(5-phosphoribosylamino)methylideneamino]imidazole-4-carboxamide[c]	11646
		ADSL1r	0.00923272	0.3103	-0.264021	-0.144066	0.00531749	0.0297766	-0.0417051	-0.0147618	0.0104442	0.0294956	-0.0263887	-0.00912381	0.00979789	0.267427	-0.250913	-0.18274	Adenylsuccinate lyase	N6-(1,2-Dicarboxyethyl)-AMP[c] <=> AMP C10H12N5O7P[c] + Fumarate[c]	15805
		ARGN	0	0.0151281	-0.0128718	-0.0155158	0	0.00314132	-0.00439973	-0.00993022	0	0.000625837	-0.000559916	-0.000566843	0	-1.42073e-12	1.333e-12	-4.40371e-12	Arginase	H2O H2O[c] + L-Arginine[c] => Ornithine[c] + Urea CH4N2O[c]	16181
		ICDHyp	0	0.00037601	-0.00031993	-0.000517687	0	0.000526544	-0.000737478	-0.00135027	0	3.25886e-06	-2.91559e-06	-2.57775e-06	0	0.00465482	-0.00436737	-0.00583312	Isocitrate dehydrogenase NADP	Nicotinamide adenine dinucleotide phosphate[x] + Isocitrate[x] => CO2[x] + Nicotinamide adenine dinucleotide phosphate - reduced[x] + 2-Oxoglutarate[x]	11129
		TKT2	0.218894	0.439519	-0.373968	-0.098349	0.13326	0.193886	-0.271557	-0.0426926	0	-0.0878933	0.0786352	-0.0477269	0	-0.0245508	0.0230348	-0.130119	Transketolase	D-Xylulose 5-phosphate[c] + D-Erythrose 4-phosphate[c] <=> beta-D-Fructose 6-phosphate[c] + Glyceraldehyde 3-phosphate[c]	15631
		SAM24MTer	0.000418966	1.9178e-05	-1.63177e-05	-1.34466e-05	0.000241299	0.000284036	-0.00039782	-5.64137e-05	0.00047394	0.000474195	-0.000424246	-0.000102472	0.000444612	0.000640552	-0.000600997	-0.000411458	S adenosyl methionine delta 24 sterol c methyltransferase	S-Adenosyl-L-methionine[r] + Zymosterol C27H44O[r] => H+[r] + S-Adenosyl-L-homocysteine[r] + Fecosterol C28H46O[r]	13060
		BACCL	0	0	0	0	0	0	0	0	0	0	0	0	0	0	0	0	Biotin acetyl CoA carboxylase ligase	ATP C10H12N5O13P3[c] + H+[c] + Biotin[c] => Biotinyl-5'-aMP[c] + Diphosphate[c]	16404
		DUTUP	0	0	0	0	0	0.00839487	-0.0117578	-0.0165051	0	0.01161	-0.010387	-0.0166696	0	0.311148	-0.291934	-0.432385	DUTP:uridine 5'-phosphotransferase	Uridine[c] + DUTP C9H11N2O14P3[c] => H+[c] + UMP C9H11N2O9P[c] + DUDP C9H11N2O11P2[c]	8633 or 9093
		GTHOr	0	0.0410634	-0.034939	-0.0494224	0	0.00143564	-0.00201075	-0.00339335	0	0.00159905	-0.00143061	-0.00200711	0	0.0366303	-0.0343683	-0.0569333	Glutathione oxidoreductase	H+[c] + Nicotinamide adenine dinucleotide phosphate - reduced[c] + Oxidized glutathione[c] <=> Nicotinamide adenine dinucleotide phosphate[c] + 2 Glutathione[c]	15482
		MTHFD	-0.0847846	-660910	562339	-91585.5	-0.0488308	-600598	841197	-183716	-0.0959095	-528935	473221	-145649	-0.0899746	-506703	475414	-142401	Methylenetetrahydrofolate dehydrogenase (NADP)	Nicotinamide adenine dinucleotide phosphate[c] + 5,10-Methylenetetrahydrofolate[c] <=> Nicotinamide adenine dinucleotide phosphate - reduced[c] + 5,10-Methenyltetrahydrofolate[c]	15366
		ATP2tp_H	0.00723927	0.625268	-0.532012	-0.326597	0.00416938	0.0385501	-0.0539933	-0.0927767	0.00818916	0.0302525	-0.0270659	-0.0128956	0.00768241	0.792801	-0.743845	-0.409254	AMPATP transporter peroxisomal	ATP C10H12N5O13P3[c] + 2 H+[c] + AMP C10H12N5O7P[x] => ATP C10H12N5O13P3[x] + 2 H+[x] + AMP C10H12N5O7P[c]	16145
		GLUDC	0	0.0647258	-0.0550723	-0.0457671	0	0.0089663	-0.0125582	-0.012738	0	0.0146147	-0.0130753	-0.0243136	0	0.0419639	-0.0393726	-0.0323551	Glutamate Decarboxylase	H+[c] + L-Glutamate[c] => CO2 CO2[c] + 4-Aminobutanoate[c]	10722 or 9434 or 9435
		METt2r	0	2.56638e-12	-2.18362e-12	-1.95201e-11	0	0	0	0	0	0	0	0	0	-7.33725e-13	6.88417e-13	-7.30762e-12	L methionine reversible transport via proton symport	H+[e] + L-Methionine[e] <=> H+[c] + L-Methionine[c]	14229 or 15074
		HBCO_nadp	0	0	0	0	0	0	0	0	0	0	0	0	0	0	0	0	3-Hydroxybutanoyl-CoA:NADP+ oxidoreductase	H+[c] + Nicotinamide adenine dinucleotide phosphate - reduced[c] + Acetoacetyl-CoA[c] <=> Nicotinamide adenine dinucleotide phosphate[c] + (S)-3-Hydroxybutanoyl-CoA[c]	15180
		VALTAm	0	18868.2	-16054.1	-208840	0	-149450	209319	-305088	0	-27354.1	24472.8	-222896	0	33593.7	-31519.3	-216618	Valine transaminase mitochondiral	2-Oxoglutarate[m] + L-Valine[m] <=> L-Glutamate[m] + 3-Methyl-2-oxobutanoate[m]	14610 or 14853
		GTHRDt2	0	-1.87349e-12	1.59407e-12	-1.4427e-11	0	0	0	0	0	0	0	0	0	-1.41748e-12	1.32995e-12	-9.72371e-12	Glutathione transport	Reduced glutathione[e] => Glutathione[c]	13539
		METSOXR1	0	4.65025e-13	-3.95669e-13	-2.31784e-12	0	0	0	0	0	0	0	0	0	2.74443e-12	-2.57496e-12	-4.86128e-12	L-methionine-S-oxide reductase	Reduced thioredoxin[c] + L-Methionine Sulfoxide[c] => H2O H2O[c] + Oxidized thioredoxin[c] + L-Methionine[c]	(10848 and 15902) or (12730 and 15902) or (12737 and 15902) or (15339 and 15902)
		PLDn_RT	0	0	0	0	0	0	0	0	0	0	0	0	0	0	0	0	Phospholipase D yeast specific	H2O H2O[n] + 0.01 Phosphatidylcholine yeast specific C4040H7844N100O800P100[n] => H+[n] + Choline[n] + 0.01 Phosphatidate yeast specific C3540H6544O800P100[n]	14023
		NAPRTm	0	0	0	0	0	0	0	0	0	0	0	0	0	0	0	0	NAPRTase mitochondrial	H+[m] + 5-Phospho-alpha-D-ribose 1-diphosphate[m] + Nicotinate[m] => Nicotinate D-ribonucleotide[m] + Diphosphate[m]	10292
		FACOAL260p	0	1.50421e-13	-1.27986e-13	-1.85155e-12	0	-6.0684e-12	8.4994e-12	-4.03875e-12	0	0	0	0	0	-6.14235e-13	5.76305e-13	-2.91727e-12	Fatty acid CoA ligase n C260 peroxisomal	ATP C10H12N5O13P3[x] + Coenzyme A[x] + Hexacosanoate n C260 C26H51O2[x] => AMP C10H12N5O7P[x] + Diphosphate[x] + Hexacosanoyl CoA n C260CoA C47H82N7O17P3S[x]	12555 or 9912
		PYDXNK	0.000103644	0.311723	-0.265232	-0.335181	5.96926e-05	0.0113727	-0.0159287	-0.0226487	0.000117243	0.012984	-0.0116164	-0.0417559	0.000109988	0.265997	-0.249571	-0.343236	Pyridoxine kinase	ATP C10H12N5O13P3[c] + Pyridoxine[c] => ADP C10H12N5O10P2[c] + H+[c] + Pyridoxine 5'-phosphate[c]	14545
		ALCD2y	2.70864	701762	-597099	-77907.5	1.42286	712254	-997583	-151088	1.57775	678474	-607008	-94617.4	1.25456	615693	-577673	-133232	Alcohol dehydrogenase (ethanol, NADP)	Nicotinamide adenine dinucleotide phosphate[c] + Ethanol[c] => H+[c] + Nicotinamide adenine dinucleotide phosphate - reduced[c] + Acetaldehyde[c]	11882 or 12784 or 9774
		IG3PS	0.00465468	8.41765e-05	-7.1622e-05	-5.87252e-05	0.00268081	0.0028174	-0.00394605	-0.000317655	0.00526544	0.00549136	-0.00491293	-0.000297782	0.00493961	0.000171094	-0.000160529	-0.00011145	Imidazole-glycerol-3-phosphate synthase	L-Glutamine[c] + 5-[(5-phospho-1-deoxyribulos-1-ylamino)methylideneamino]-1-(5-phosphoribosyl)imidazole-4-carboxamide[c] => H+[c] + L-Glutamate[c] + 5-Amino-1-(5-Phospho-D-ribosyl)imidazole-4-carboxamide[c] + D-erythro-1-(Imidazol-4-yl)glycerol 3-phosphate[c]	9084
		AGATer_RT	0.00633173	0.0731528	-0.0622425	-0.0597356	0.00364669	0.00596054	-0.00834833	-0.00367056	0.00716254	0.00865006	-0.00773893	-0.00261398	0.00671932	0.103785	-0.0973762	-0.0691167	1 Acyl glycerol 3 phosphate acyltransferase yeast specific	0.01 1-Acyl-sn-glycerol 3-phosphate[r] + 0.09 Palmitoyl-CoA[r] + 0.07 Stearoyl-CoA[r] + 0.02 Tetracosanoyl CoA n C240CoA C45H78N7O17P3S[r] + 0.32 Octadecenoyl-CoA (n-C18:1CoA)[r] + 0.37 Octadecynoyl CoA n C182CoA C39H62N7O17P3S[r] + 0.1 Gamma-linolenoyl-CoA[r] + 0.02 Heptadecanoyl coa[r] + 0.01 Arachidyl coenzyme A[r] => Coenzyme A[r] + 0.01 Phosphatidate yeast specific C3540H6544O800P100[r]	10427 or 16030 or 16779 or 9746
		DCTPD	0	105739	-89968.7	-75496.9	0	559316	-783378	-154779	0	712178	-637162	-110592	0	283812	-266286	-125601	DCTP deaminase	H+[c] + H2O H2O[c] + DCTP C9H12N3O13P3[c] => Ammonium[c] + DUTP C9H11N2O14P3[c]	9125
		CYTDt2	0	-1.23627e-12	1.05188e-12	-5.79784e-12	0	0	0	0	0	0	0	0	0	1.17746e-12	-1.10475e-12	-5.25971e-11	Cytidine transport in via proton symport	H+[e] + Cytidine[e] => H+[c] + Cytidine[c]	13969
		UPPRT	0	0.0124462	-0.0105899	-0.0140017	0	0	0	0	0	0	0	0	0	1.25679e-11	-1.17918e-11	-2.04114e-11	Uracil phosphoribosyltransferase	Uracil[c] + 5-Phospho-alpha-D-ribose 1-diphosphate[c] => Diphosphate[c] + UMP C9H11N2O9P[c]	14241 or 15095 or 8633
		ECOAH12m	0.0109461	0.00650857	-0.00553785	-0.00457802	0.00630428	0.00420418	-0.00588838	-0.00578898	0.0123824	0.00502404	-0.00449484	-0.0040075	0.0116161	0.0572525	-0.0537171	-0.0365166	Enoyl-coa hydratase, 3-Hydroxyisobutyryl-CoA forming	H2O H2O[m] + 2-Methylprop-2-enoyl-CoA[m] <=> (S)-3-Hydroxyisobutyryl-CoA[m]	14805
		LCYSTCBOXL	0	-6.87432e-13	5.84906e-13	-5.53365e-12	0	0	0	0	0	0	0	0	0	-6.73201e-13	6.3163e-13	-6.68818e-12	3-Sulfoalanine carboxy-lyase	H+[c] + L-Cysteate[c] => CO2 CO2[c] + Taurine C2H7NO3S[c]	10722 or 9434 or 9435
		DHAK	0	0.275697	-0.234578	-0.238503	0	0.0137761	-0.0192948	-0.0276167	0	0.0205412	-0.0183775	-0.0219849	0	0.120923	-0.113455	-0.0679441	Dihydroxyacetone kinase	ATP C10H12N5O13P3[c] + Dihydroxyacetone[c] => ADP C10H12N5O10P2[c] + H+[c] + Dihydroxyacetone phosphate[c]	12269
		GRTT	0.0218415	0.0114787	-0.00976668	-0.0046913	0.0125794	0.0117872	-0.0165092	-0.000949716	0.0247074	0.0240107	-0.0214816	-0.000253049	0.0231785	0.0168452	-0.015805	-0.00576687	Geranyltranstransferase	Geranyl diphosphate[c] + Isopentenyl diphosphate[c] => Diphosphate[c] + Farnesyl diphosphate[c]	12944
		ILETRS	0.0117981	0.00021336	-0.000181538	-0.000148849	0.00679498	0.00611978	-0.00857136	-2.06545e-05	0.0133461	0.0127648	-0.0114203	-5.62948e-06	0.0125203	0.000433667	-0.000406888	-0.000282488	Isoleucyl-tRNA synthetase	ATP C10H12N5O13P3[c] + L-Isoleucine[c] + TRNA(Ile)[c] => AMP C10H12N5O7P[c] + Diphosphate[c] + L-Isoleucyl-tRNA(Ile)[c]	13446
		IPCS124g_RT	0	0	0	0	0	-5.3099e-13	7.43705e-13	-2.84619e-12	0	2.14804e-18	-1.92178e-18	-1.47176e-12	0	0	0	0	Inositol phosphorylceramide synthase ceramide 1 24C yeast specific	0.01 Phosphatidyl 1D myo inositol yeast specific C4140H7644O1300P100[g] + Ceramide 1 Sphinganinen C240 C42H85NO3[g] => 0.01 1 2 Diacylglycerol yeast specific C3540H6644O500[g] + 0.01 Inositol phosphorylceramide ceramide 1 24C yeast specific C4800H9500N100O1100P100[g]	12927 and 8747
		ILETA	-0.0117981	-4434.39	3773.02	-185282	-0.00679498	-315627	442067	-303812	-0.0133461	-92794.6	83020.3	-209903	-0.0125203	-29672.9	27840.5	-205802	Isoleucine transaminase	2-Oxoglutarate[c] + L-Isoleucine[c] <=> L-Glutamate[c] + (S)-3-Methyl-2-oxopentanoate[c]	14014
		UREASE	0	8.59127e-12	-7.30993e-12	-6.73338e-12	0	0	0	0	0	0	0	0	0	-4.6651e-13	4.37702e-13	-3.05125e-12	Urea carboxylase	ATP C10H12N5O13P3[c] + Urea CH4N2O[c] + Bicarbonate[c] <=> ADP C10H12N5O10P2[c] + H+[c] + Phosphate[c] + Allophanate C2H3N2O3[c]	9326 and 16404
		PTE9m	0	-2.21787e-13	1.88708e-13	-1.71796e-13	0	0	0	0	0	0	0	0	0	-2.22084e-12	2.0837e-12	-2.76822e-12	acyl-CoA thioesterase	H2O H2O[m] + Octanoyl-CoA[m] => H+[m] + Coenzyme A[m] + Octanoic acid[m]	14585
		TYRTA	-0.00469508	-0.00804261	0.0068431	-0.00731805	-0.00270408	-0.00357395	0.00500567	-0.00144275	-0.00531114	-0.00525735	0.00470357	-0.00015312	-0.00498248	-0.00318659	0.00298981	-0.00643942	Tyrosine transaminase	2-Oxoglutarate[c] + L-Tyrosine[c] <=> L-Glutamate[c] + 3-(4-Hydroxyphenyl)pyruvate[c]	14908 or 15839 or 16065
		GLCP	0	0.544132	-0.462978	-0.545453	0	0.0285816	-0.0400313	-0.11297	0	0.0184848	-0.0165378	-0.0464654	0	0.810084	-0.76006	-0.608673	Glycogen phosphorylase	Phosphate[c] + Glycogen C6H10O5[c] => D-Glucose 1-phosphate[c]	14256
		PYRDC	0.0790059	0.336308	-0.286149	-0.0968313	0.0455026	0.0775334	-0.108593	-0.0263163	0.0893725	0.138909	-0.124277	-0.0310214	0.0838421	0.302132	-0.283475	-0.0911739	Pyruvate decarboxylase	H+[c] + Pyruvate[c] => CO2 CO2[c] + Acetaldehyde[c]	15791
		PINOSer_RT	0.000349696	6.324e-06	-5.38081e-06	-4.4119e-06	0.000201404	0.000181391	-0.000254056	-6.12202e-07	0.000395581	0.000378351	-0.000338498	-1.66858e-07	0.000371102	1.28539e-05	-1.20602e-05	-8.37298e-06	Phosphatidylinositol synthase yeast specific	myo-Inositol[r] + 0.01 CDPdiacylglycerol yeast specific C4440H7744N300O1500P200[r] => H+[r] + CMP[r] + 0.01 Phosphatidyl 1D myo inositol yeast specific C4140H7644O1300P100[r]	15121
		NNDPR	0.000125221	2.26452e-06	-1.92678e-06	-1.57984e-06	7.21197e-05	6.49532e-05	-9.09735e-05	-2.19225e-07	0.000141652	0.000135482	-0.000121211	-5.97498e-08	0.000132886	4.60281e-06	-4.31858e-06	-2.99824e-06	Nicotinate-nucleotide diphosphorylase (carboxylating)	2 H+[c] + 5-Phospho-alpha-D-ribose 1-diphosphate[c] + Quinolinate[c] => Diphosphate[c] + CO2 CO2[c] + Nicotinate D-ribonucleotide[c]	10331
		MIPC124PLCg_RT	0	0	0	0	0	0	0	0	0	0	0	0	0	0	0	0	Mannose inositol phosphorylceramide ceramide 1 24C phospholipase C	H2O H2O[g] + 0.01 Mannose inositol phosphorylceramide ceramide 1 24C yeast specific C5400H10500N100O1600P100[g] => H+[g] + Ceramide 1 Sphinganinen C240 C42H85NO3[g] + Mannose 1D myo Inositol 1 phosphate C12H21O14P1[g]	15857
		PIt2m	12.9988	19.248	-16.3773	-2.4773	7.96791	3.55225	-4.97528	-1.59807	14.5783	8.75184	-7.82998	-1.82548	13.7033	20.6571	-19.3815	-2.31063	Phosphate transporter mitochondrial	H+[c] + Phosphate[c] => H+[m] + Orthophosphate[m]	15874 or 8889
		PYDXO_1	0	-0.396864	0.337674	-0.384512	0	0	0	0	0	0	0	0	0	0	0	0	Pyridoxamine:oxygen oxidoreductase (deaminating)	H2O H2O[c] + Oxygen[c] + Pyridoxamine[c] <=> Hydrogen peroxide[c] + Ammonium[c] + Pyridoxal[c]	10680
		RBFSa	0.000259073	4.68514e-06	-3.98638e-06	-3.26856e-06	0.00014921	0.000134384	-0.000188218	-4.53551e-07	0.000293067	0.000280301	-0.000250776	-1.23617e-07	0.000274931	9.52287e-06	-8.93482e-06	-6.20313e-06	Riboflavin synthase	4-(1-D-Ribitylamino)-5-aminouracil[c] + 3,4-dihydroxy-2-butanone 4-phosphate[c] => 2 H2O H2O[c] + Phosphate[c] + 6,7-Dimethyl-8-(1-D-ribityl)lumazine[c]	9278
		PMANM	-0.0601136	-0.00108711	0.000924974	-0.000758416	-0.0346218	-0.0311815	0.0436728	-0.000105239	-0.0680013	-0.0650394	0.0581886	-2.86833e-05	-0.0637933	-0.00220962	0.00207318	-0.00143934	Phosphomannomutase	D-Mannose 1-phosphate[c] <=> D-Mannose 6-phosphate[c]	9241
		METTRS	0.00424472	7.67626e-05	-6.53139e-05	-5.35529e-05	0.0024447	0.00220178	-0.00308381	-7.43109e-06	0.00480168	0.00459253	-0.00410879	-2.02538e-06	0.00450455	0.000156025	-0.00014639	-0.000101634	Methionyl-tRNA synthetase	ATP C10H12N5O13P3[c] + L-Methionine[c] + TRNA(Met)[c] => AMP C10H12N5O7P[c] + Diphosphate[c] + L-Methionyl-tRNA (Met)[c]	13140
		NADS1	0.000125221	2.26452e-06	-1.92678e-06	-1.57983e-06	7.21197e-05	0.00287045	-0.00402036	-0.00472443	0.000141652	0.000788242	-0.000705214	-0.000677975	0.000132886	6.5633e-06	-6.15801e-06	-3.8575e-06	NAD synthase (nh3)	ATP C10H12N5O13P3[c] + Ammonium[c] + Deamino-NAD+[c] => H+[c] + AMP C10H12N5O7P[c] + Nicotinamide adenine dinucleotide[c] + Diphosphate[c]	9283
		PSERDg_RT	0	0	0	0	0	0	0	0	0	0	0	0	0	0	0	0	Phosphatidylserine decarboxylase yeast specific Golgi	H+[g] + 0.01 Phosphatidylserine yeast specific C3840H7144N100O1000P100[g] => CO2 CO2[g] + 0.01 Phosphatidylethanolamine yeast specific C3740H7244N100O800P100[g]	10504 or 11446
		GLYOX	0	0	0	0	0	0	0	0	0	0	0	0	0	0	0	0	Hydroxyacylglutathione hydrolase	H2O H2O[c] + (R)-S-Lactoylglutathione[c] => H+[c] + Glutathione[c] + D-Lactate[c]	13041
		D_LACDcm	0	0	0	0	0	0	0	0	0	0	0	0	0	0	0	0	D lactate dehydrogenase cytosolicmitochondrial	2 Ferricytochrome c C42H52FeN8O6S2[m] + D-Lactate[c] => 2 H+[c] + Pyruvate[c] + 2 Ferrocytochrome c C42H53FeN8O6S2[m]	(13239 and 8802) or (13328 and 8802)
		ACOAO5p	0	0.0127852	-0.0108783	-0.0090905	0	0.000586754	-0.000821808	-0.000936568	0	0.000740272	-0.000662296	-0.000539025	0	0.0110195	-0.0103391	-0.00978265	Acyl CoA oxidase dodecanoyl CoA peroxisomal	O2 O2[x] + Dodecanoyl-CoA (n-C12:0CoA)[x] => Hydrogen peroxide[x] + Trans-Dodec-2-enoyl-CoA[x]	12742 or 12752 or 9700
		DRTPPD	0.000129536	2.34257e-06	-1.99319e-06	-1.63428e-06	7.46051e-05	6.71918e-05	-9.41088e-05	-2.26775e-07	0.000146533	0.000140151	-0.000125388	-6.18086e-08	0.000137466	4.76143e-06	-4.46741e-06	-3.10157e-06	2 5 diamino 6 ribitylamino 4 3H pyrimidinone 5 phosphate deaminase	H+[c] + H2O H2O[c] + 2 5 diamino 6 ribitylamino 4 3H pyrimidinone 5 phosphate C9H16N5O8P[c] => Ammonium[c] + 5-Amino-6-(5'-phosphoribitylamino)uracil[c]	15506
		ALASm	0.000411302	7.4381e-06	-6.32875e-06	-5.18914e-06	0.000236885	0.000213346	-0.000298813	-7.20054e-07	0.000465271	0.000445005	-0.000398131	-1.96254e-07	0.000436479	1.51184e-05	-1.41848e-05	-9.84805e-06	5 aminolevulinate synthase	H+[m] + Succinyl-CoA[m] + Glycine[m] => CO2 CO2[m] + Coenzyme A[m] + 5-Amino-4-oxopentanoate[m]	8677
		ALCD24xi	0	0	0	0	0	0	0	0	0	0	0	0	0	0	0	0	Aldehyde dehydrogenase isoamyl alcohol NAD	H+[c] + Nicotinamide adenine dinucleotide - reduced[c] + 3 Methylbutanal C5H10O[c] => Nicotinamide adenine dinucleotide[c] + Isoamyl alcohol C5H12O[c]	14108 or 14109 or 15438
		NDP3g	0	0	0	0	0	-2.36541e-11	3.31299e-11	-1.34587e-11	0	1.58497e-12	-1.41802e-12	-5.92258e-12	0	0	0	0	Nucleoside diphosphatase GDP Golgi	GDP C10H12N5O11P2[g] + H2O H2O[g] => H+[g] + GMP C10H12N5O8P[g] + Phosphate[g]	9805
		DAGPYPer_RT	0.00321423	0.373315	-0.317638	-0.423439	0.0018512	0.0248946	-0.0348674	-0.033304	0.00363598	0.0324872	-0.0290652	-0.018829	0.00341098	0.375574	-0.352382	-0.417931	Diacylglycerol pyrophosphate phosphatase yeast specific	H2O[r] + 0.01 Phosphatidate yeast specific C3540H6544O800P100[r] => Orthophosphate[r] + 0.01 1 2 Diacylglycerol yeast specific C3540H6644O500[r]	12485 or 13087
		SPMDt3i	0	820907	-698473	-62056.9	0	789073	-1.10518e+06	-114043	0	563544	-504184	-113674	0	354263	-332386	-94313.4	Spermidine transport in via proton antiport	H+[c] + Spermidine[e] => H+[e] + Spermidine[c]	11017 or 11649 or 13128 or 14774
		FACOAL100p	0	0	0	0	0	0	0	0	0	0	0	0	0	0	0	0	Fatty acid CoA ligase decanoate peroxisomal	ATP C10H12N5O13P3[x] + Coenzyme A[x] + Decanoate (n-C10:0)[x] => AMP C10H12N5O7P[x] + Diphosphate[x] + Decanoyl-CoA (n-C10:0CoA)[x]	15900
		ACACT6m	0	-0.0322279	0.0274213	-0.0216542	0	-0.00202876	0.00284147	-0.0030769	0	-0.00164623	0.00147283	-0.00109739	0	-0.0291891	0.0273866	-0.0219346	Acetyl-CoA C-acyltransferase (C14:0)	Acetyl-CoA[m] + Lauroyl-CoA[m] => Coenzyme A[m] + 3-Oxotetradecanoyl-CoA[m]	8885
		3MOBDC	0	0	0	0	0	0	0	0	0	0	0	0	0	0	0	0	3 Methyl 2 oxobutanoate decarboxylase	H+[c] + 3-Methyl-2-oxobutanoate[c] => CO2 CO2[c] + 2 methylpropanal C4H8O[c]	15791
		DAGKer_RT	0	0.28034	-0.238529	-0.420204	0	0.0197905	-0.0277186	-0.0331942	0	0.0262692	-0.0235022	-0.0190875	0	0.260234	-0.244164	-0.410338	CTP:1,2-diacyl-sn-glycerol 3-phosphotransferase	CTP[r] + 0.01 1 2 Diacylglycerol yeast specific C3540H6644O500[r] => H+[r] + CDP[r] + 0.01 Phosphatidate yeast specific C3540H6544O800P100[r]	10156
		MDHm	0.85375	1.85494	-1.57829	-0.190508	0.527656	0.560133	-0.784522	-0.0384193	0.931805	0.943956	-0.844526	-0.0448661	0.922509	2.06232	-1.93497	-0.243691	Malate dehydrogenase mitochondrial	Nicotinamide adenine dinucleotide[m] + L-Malate[m] <=> H+[m] + Nicotinamide adenine dinucleotide - reduced[m] + Oxaloacetate[m]	11178
		SERTRS	0.0250643	0.000453269	-0.000385667	-0.00031622	0.0144355	0.0130011	-0.0182093	-4.38793e-05	0.0283531	0.0271181	-0.0242616	-1.19595e-05	0.0265986	0.000921299	-0.000864408	-0.000600129	Seryl-tRNA synthetase	ATP C10H12N5O13P3[c] + L-Serine[c] + TRNA(Ser)[c] => AMP C10H12N5O7P[c] + Diphosphate[c] + L-Seryl-tRNA(Ser)[c]	10246
		TALA	0	0.0174838	-0.0148762	-0.213157	0	0.171873	-0.240725	-0.0382151	-0.190624	-0.259986	0.232601	-0.0762079	-0.178828	-0.378451	0.355081	-0.137451	Transaldolase	Glyceraldehyde 3-phosphate[c] + Sedoheptulose 7-phosphate[c] <=> beta-D-Fructose 6-phosphate[c] + D-Erythrose 4-phosphate[c]	10173
		ALCD25xi	0	0	0	0	0	0	0	0	0	0	0	0	0	0	0	0	Aldehyde dehydrogenase 2 phenylethanol NAD	H+[c] + Phenylacetaldehyde[c] + Nicotinamide adenine dinucleotide - reduced[c] => 2 phenylethanol C8H10O[c] + Nicotinamide adenine dinucleotide[c]	14108 or 14109 or 15438
		GAPD	1.18138	1.36225	-1.15908	-0.0914896	0.716352	0.690745	-0.967457	-0.0288894	1.30243	1.29268	-1.15652	-0.0317313	1.2702	1.42602	-1.33796	-0.116075	Glyceraldehyde-3-phosphate dehydrogenase	Nicotinamide adenine dinucleotide[c] + Phosphate[c] + Glyceraldehyde 3-phosphate[c] <=> H+[c] + Nicotinamide adenine dinucleotide - reduced[c] + 3-Phospho-D-glyceroyl phosphate[c]	10613
		OIVD3m	0	0.000292784	-0.000249117	-0.000300644	0	0.000334263	-0.000468168	-0.000387952	0	0	0	0	0	0.0102372	-0.00960503	-0.00885375	2-oxoisovalerate dehydrogenase (acylating; 3-methyl-2-oxopentanoate), mitochondrial	Nicotinamide adenine dinucleotide[m] + Coenzyme A[m] + (S)-3-Methyl-2-oxopentanoate[m] => Nicotinamide adenine dinucleotide - reduced[m] + CO2 CO2[m] + 2-Methylbutanoyl-CoA[m]	(10040 and 11183 and 12566 and 15436) or (10040 and 11188 and 12566 and 15436)
		APCPT	0	0	0	0	0	0	0	0	0	0	0	0	0	0	0	0	ATP:pantothenoyl-L-cysteine 4'-phosphotransferase	ATP C10H12N5O13P3[c] + N-Pantothenoylcysteine[c] => ADP C10H12N5O10P2[c] + H+[c] + N-((R)-4-Phosphopantothenoyl)-L-cysteine[c]	14185
		OCBTm	0	0	0	0	0	0	0	0	0	0	0	0	0	0	0	0	Ornithine carbamoyltransferase, irreversible	Ornithine[m] + Carbamoyl phosphate[m] => H+[m] + Orthophosphate[m] + L-Citrulline[m]	13302
		C5STDSer	0.000418966	1.9178e-05	-1.63177e-05	-1.34466e-05	0.000241299	0.000253989	-0.000355736	-3.57873e-05	0.00047394	0.000474195	-0.000424246	-0.000102472	0.000444612	0.000640552	-0.000600997	-0.000411458	C 5 sterol desaturase	H+[r] + NADPH[r] + Oxygen[r] + Episterol C28H46O[r] => 2 H2O[r] + NADP+[r] + Ergosta 5 7 24 28 trienol C28H44O[r]	8781
		CITtcm	0.200134	0.274065	-0.23319	-0.070057	0.0789808	0.0707483	-0.0990901	-0.0178508	0.154128	0.140415	-0.125625	-0.0169639	0.145528	0.35375	-0.331906	-0.10203	Citrate transport mitochondrial	Citrate[c] + Isocitrate[m] <=> Citrate[m] + Isocitrate[c]	10514
		13GS	0.0712414	0.00128835	-0.0010962	-0.000898809	0.0410307	0.0369536	-0.0517572	-0.00012472	0.0805893	0.077079	-0.0689601	-3.3993e-05	0.0756024	0.00261865	-0.00245695	-0.00170578	1 3 beta glucan synthase	UDPglucose[c] => H+[c] + UDP C9H11N2O12P2[c] + 1 3 beta D Glucan C6H10O5[c]	15984
		SHCHD2	0	0	0	0	0	0	0	0	0	0	0	0	0	0	0	0	Sirohydrochlorin dehydrogenase (NAD)	Nicotinamide adenine dinucleotide[c] + Dihydrosirohydrochlorin[c] => H+[c] + Nicotinamide adenine dinucleotide - reduced[c] + Sirohydrochlorin[c]	13569
		GALKr	0	0	0	0	0	0	0	0	0	0	0	0	0	-1.6216e-13	1.52147e-13	-1.04182e-12	Galactokinase	ATP C10H12N5O13P3[c] + D-Galactose[c] <=> ADP C10H12N5O10P2[c] + H+[c] + Alpha-D-Galactose 1-phosphate[c]	13990
		PTE9x	0	0	0	0	0	0	0	0	0	0	0	0	0	0	0	0	Peroxisomal acyl CoA thioesterase	Octanoyl-CoA (n-C8:0CoA)[x] + H2O H2O[x] => H+[x] + Coenzyme A[x] + Octanoate (n-C8:0)[x]	16048
		TMDPK	0.000103644	0.0229601	-0.0195357	-0.0215031	5.96926e-05	5.37611e-05	-7.52978e-05	-1.81446e-07	0.000117243	0.000112137	-0.000100325	-4.9454e-08	0.000109988	3.80969e-06	-3.57444e-06	-2.48161e-06	Thiamine diphosphokinase	ATP C10H12N5O13P3[c] + Thiamin[c] => H+[c] + AMP C10H12N5O7P[c] + Thiamin diphosphate[c]	16484
		CERH126er	0	1.68148e-13	-1.4307e-13	-6.59016e-13	0	0	0	0	0	0	0	0	0	1.93064e-13	-1.81142e-13	-6.63396e-13	Ceramide 1 hydroxylase 26C	H+[r] + NADPH[r] + Oxygen[r] + Ceramide 1 Sphinganinen C260 C44H89NO3[r] => H2O[r] + NADP+[r] + Ceramide 2 Phytosphingosinen C260 C44H89NO4[r]	15314
		ACONTam	-0.877574	-1.46038	1.24257	-0.0881637	-0.541378	-0.534546	0.748684	-0.0338476	-0.958755	-0.93204	0.833865	-0.0415389	-0.947792	-1.57828	1.48082	-0.128512	Citrate hydro-lyase (cis-aconitate-forming)	H2O H2O[m] + cis-aconitate[m] <=> Citrate[m]	11624
		DCTUP	0	0.0866705	-0.0737441	-0.0888468	0	0	0	0	0	0	0	0	0	-2.2451e-13	2.10646e-13	-5.42738e-12	DCTP:uridine 5'-phosphotransferase	Uridine[c] + DCTP C9H12N3O13P3[c] => H+[c] + UMP C9H11N2O9P[c] + DCDP C9H12N3O10P2[c]	8633 or 9093
		MIPC324PLCg_RT	0	0	0	0	0	0	0	0	0	0	0	0	0	0	0	0	Mannose inositol phosphorylceramide ceramide 3 24C phospholipase C	H2O H2O[g] + 0.01 Mannose inositol phosphorylceramide ceramide 3 24C yeast specific C5400H10500N100O1800P100[g] => H+[g] + Ceramide 3 Phytosphingosinen C240OH C42H85NO5[g] + Mannose 1D myo Inositol 1 phosphate C12H21O14P1[g]	15857
		GLYCTO1p	0	0.0466655	-0.0397056	-0.0441252	0	0.000121844	-0.000170655	-0.000156004	0	1.59695e-06	-1.42874e-06	-1.34117e-06	0	0.00465482	-0.00436737	-0.00583312	(S)-2-hydroxy-acid oxidase	O2 O2[x] + Glycolate C2H3O3[x] => Hydrogen peroxide[x] + Glyoxylate[x]	14950 or 16607
		FECOSTESTH_RT	0	0	0	0	0	0.00256758	-0.00359615	-0.00368903	0	0.00578905	-0.00517927	-0.0081051	0	-5.26696e-13	4.94172e-13	-6.39176e-13	Fecosterol ester hydrolase yeast specific	H2O H2O[c] + 0.01 Fecosterol ester yeast specific C1695H2995O101[d] => H+[c] + 0.01 Tetracosanoate n C240 C24H47O2[c] + 0.12 Octadecanoate (n-C18:0)[c] + 0.23 Hexadecanoic acid[c] + 0.14 Octadecadienoate n C182 C18H31O2[c] + Fecosterol C28H46O[c] + 0.01 Hexadecenoate (n-C16:1)[c] + 0.48 Octadecenoate (n-C18:1)[c] + 0.01 Gamma-linolenic acid[c]	14247 or 14617
		HACD7p	0	-0.00402019	0.0034206	-0.00287294	0	-4.57581e-05	6.40887e-05	-8.81209e-05	0	-0.000252365	0.000225783	-0.00022166	0	-0.00273935	0.00257019	-0.00231934	3 hydroxyacyl CoA dehydrogenase 3 oxohexadecanoyl CoA peroxisomal	H+[x] + 3-Oxohexadecanoyl-CoA[x] + NADH[x] <=> NAD+[x] + (S)-3-Hydroxyhexadecanoyl-CoA[x]	11362
		THRt2r	0	0	0	0	0	-0.000562722	0.000788149	-0.00118452	0	-0.000339575	0.000303807	-0.000649461	0	0	0	0	L threonine reversible transport via proton symport	H+[e] + L-Threonine[e] <=> H+[c] + L-Threonine[c]	14229 or 15074
		ETF	0	0.142941	-0.121622	-0.0865442	0	0.00911023	-0.0127598	-0.0193731	0	0.00835844	-0.00747802	-0.0158279	0	0.132517	-0.124334	-0.0990146	Electron transfer flavoprotein	Flavin adenine dinucleotide reduced[m] + Electron transfer flavoprotein oxidized[m] => Flavin adenine dinucleotide oxidized[m] + Electron transfer flavoprotein reduced[m]	10069 and 9886
		NP1	0	-5.15299e-13	4.38445e-13	-7.88238e-12	0	0.00280311	-0.00392603	-0.00472424	0	1.68302e-06	-1.50574e-06	-1.30259e-06	0	1.84617e-06	-1.73217e-06	-1.43905e-06	Nucleotide phosphatase	H+[c] + Nicotinate[c] + alpha-D-Ribose 1-phosphate[c] => Phosphate[c] + Nicotinate D-ribonucleoside[c]	16276
		PTPATi	5.72906e-05	1.03606e-06	-8.81537e-07	-7.228e-07	3.29959e-05	2.97172e-05	-4.16219e-05	-1.00297e-07	6.4808e-05	6.19851e-05	-5.5456e-05	-2.73364e-08	6.07976e-05	2.10589e-06	-1.97585e-06	-1.37174e-06	Pantetheine-phosphate adenylyltransferase	ATP C10H12N5O13P3[c] + H+[c] + Pantetheine 4'-phosphate[c] => Diphosphate[c] + Dephospho-CoA[c]	14849
		IGPS	0.0447085	0.0460472	-0.0391795	-0.0219823	0.0257494	0.0251131	-0.0351734	-0.00156675	0.0505749	0.0511008	-0.0457181	-0.00161485	0.0474453	0.0615999	-0.0577961	-0.0383624	Indole-3-glycerol-phosphate synthase	H+[c] + 1-(2-Carboxyphenylamino)-1-deoxy-D-ribulose 5-phosphate[c] => H2O H2O[c] + CO2 CO2[c] + C'-(3-Indolyl)-glycerol 3-phosphate[c]	16564
		ALDD20x	0	0	0	0	0	0	0	0	0	0	0	0	0	0	0	0	Aldehyde dehydrogenase (indole-3-acetaldehyde, NAD)	H2O H2O[c] + Nicotinamide adenine dinucleotide[c] + Indole-3-acetaldehyde[c] => 2 H+[c] + Nicotinamide adenine dinucleotide - reduced[c] + Indole-3-acetate[c]	12042
		LYSt6	0	0	0	0	0	0	0	0	0	0	0	0	0	0	0	0	L lysine transport in via proton antiport vacuolar	H+[v] + L-Lysine[c] => H+[c] + L-Lysine[v]	10317 or 12219 or 12690 or 9277 or 9291
		METS	0.00884798	0.00317025	-0.00269743	-0.00451625	0.0050959	0.00481003	-0.00673693	-0.000308523	0.010009	0.00975161	-0.00872444	-0.000244657	0.0093896	0.00381471	-0.00357914	-0.00385285	Methionine synthase	5-Methyltetrahydrofolate[c] + L-Homocysteine[c] => H+[c] + 5,6,7,8-Tetrahydrofolate[c] + L-Methionine[c]	12876 or 12920 or 9825
		CYSTL	0	5.93801e-13	-5.05239e-13	-4.24158e-12	0	0	0	0	0	0	0	0	0	0	0	0	Cystathionine b-lyase	H2O H2O[c] + L-Cystathionine[c] => Pyruvate[c] + Ammonium[c] + L-Homocysteine[c]	8759
		PI35BP5Per_RT	0	0	0	0	0	0	0	0	0	0	0	0	0	0	0	0	1 phosphatidylinositol 3 5 bisphosphate 5 phosphatase yeast specific	H2O[r] + 0.01 1 Phosphatidyl D myo inositol 3 5 bisphosphate yeast specific C4140H7444O1900P300[r] => Orthophosphate[r] + 0.01 Phosphatidyl 1D myo 3 inositol yeast specific C4140H7544O1600P200[r]	11381 or 15340 or 16619
		NADK	5.91507e-05	1.06971e-06	-9.10165e-07	-7.46268e-07	3.40672e-05	3.06821e-05	-4.29733e-05	-1.03553e-07	6.69121e-05	6.39976e-05	-5.72565e-05	-2.8226e-08	6.27715e-05	2.17423e-06	-2.03997e-06	-1.41628e-06	NAD kinase	ATP C10H12N5O13P3[c] + Nicotinamide adenine dinucleotide[c] => ADP C10H12N5O10P2[c] + H+[c] + Nicotinamide adenine dinucleotide phosphate[c]	10182
		NTD2	0	0.107177	-0.091192	-0.0895356	0	0.00839487	-0.0117578	-0.0165051	0	0.0553495	-0.0495193	-0.0843539	0	0.311148	-0.291934	-0.432385	5'-nucleotidase (UMP)	H2O H2O[c] + UMP C9H11N2O9P[c] => Uridine[c] + Phosphate[c]	16648 or 9995
		TRDR	0.00842693	0.117913	-0.100327	-0.0843984	0.0048534	0.0147989	-0.0207273	-0.00952013	0.00953266	0.0270968	-0.0242426	-0.0267937	0.00894277	0.109507	-0.102745	-0.109274	Thioredoxin reductase (NADPH)	H+[c] + Nicotinamide adenine dinucleotide phosphate - reduced[c] + Oxidized thioredoxin[c] => Nicotinamide adenine dinucleotide phosphate[c] + Reduced thioredoxin[c]	(10848 and 9688) or (12730 and 9688) or (12737 and 9688)
		MIPCS226g_RT	0	0	0	0	0	-3.89982e-12	5.46209e-12	-6.87326e-12	0	0	0	0	0	0	0	0	Mannose inositol phosphorylceramide synthase ceramide 2 26C yeast specific	GDP-D-mannose[g] + 0.01 Inositol phosphorylceramide ceramide 2 26C yeast specific C5000H9900N100O1200P100[g] => GDP C10H12N5O11P2[g] + H+[g] + 0.01 Mannose inositol phosphorylceramide ceramide 2 26C yeast specific C5600H10900N100O1700P100[g]	16453
		CDPDGPm_RT	0.000133926	2.42196e-06	-2.06074e-06	-1.68966e-06	7.71334e-05	6.94688e-05	-9.7298e-05	-2.3446e-07	0.000151499	0.0001449	-0.000129637	-6.39032e-08	0.000142124	4.92279e-06	-4.6188e-06	-3.20667e-06	CDP diacylglycerol serine O phosphatidyltransferae yeast specific mitochondrial	Glycerol 3-phosphate[m] + 0.01 CDPdiacylglycerol yeast specific C4440H7744N300O1500P200[m] => H+[m] + CMP[m] + 0.01 Phosphatidylglycerophosphate yeast specific C3840H7144O1300P200[m]	12596
		FA141COAabcp	0	0	0	0	0	0	0	0	0	0	0	0	0	0	0	0	Fatty acid peroxisomal transport via ABC system	ATP C10H12N5O13P3[c] + 2 H2O H2O[c] + Tetradecenoyl-CoA (n-C14:1CoA)[c] => ADP C10H12N5O10P2[c] + 2 H+[c] + Coenzyme A[c] + Phosphate[c] + Tetradecenoate (n-C14:1)[x]	13167 and 9637
		HISTP	0.00465468	8.41765e-05	-7.1622e-05	-5.87252e-05	0.00268081	0.0028174	-0.00394605	-0.000317655	0.00526544	0.00549136	-0.00491293	-0.000297782	0.00493961	0.000171094	-0.000160529	-0.00011145	Histidinol-phosphatase	H2O H2O[c] + L-Histidinol phosphate[c] => Phosphate[c] + L-Histidinol[c]	10206
		FACOAL161p	0	-1.99007e-13	1.69326e-13	-2.34008e-13	0	4.51378e-07	-6.322e-07	-1.12973e-06	0	5.90605e-09	-5.28394e-09	-6.71867e-09	0	0.00129057	-0.00121087	-0.00171789	Fatty acid CoA ligase hexadecenoate peroxisomal	ATP C10H12N5O13P3[x] + Coenzyme A[x] + Hexadecenoate (n-C16:1)[x] => AMP C10H12N5O7P[x] + Diphosphate[x] + Hexadecenoyl-CoA (n-C16:1CoA)[x]	12555
		GK1	0.00450074	-414692	352843	-131056	0.00259215	-446663	625596	-245165	0.0050913	397246	-355403	-127679	0.00477624	433569	-406795	-163753	Guanylate kinase (GMP:ATP)	ATP C10H12N5O13P3[c] + GMP C10H12N5O8P[c] <=> ADP C10H12N5O10P2[c] + GDP C10H12N5O11P2[c]	11525
		EPISTATer_RT	0	0	0	0	0	2.52948e-05	-3.54279e-05	-3.9624e-05	0	0	0	0	0	-2.10432e-16	1.97437e-16	-3.59097e-13	Acyl CoAepisterol acyltransferase yeast specific	0.23 Palmitoyl-CoA[r] + 0.12 Stearoyl-CoA[r] + 0.01 Tetracosanoyl CoA n C240CoA C45H78N7O17P3S[r] + 0.01 Hexadecenoyl-CoA (n-C16:1CoA)[r] + 0.48 Octadecenoyl-CoA (n-C18:1CoA)[r] + 0.14 Octadecynoyl CoA n C182CoA C39H62N7O17P3S[r] + 0.01 Gamma-linolenoyl-CoA[r] + Episterol C28H46O[r] => Coenzyme A[r] + 0.01 Episterol ester yeast specific C1695H2995O101[r]	11799
		ACHLE2	0	0	0	0	0	0	0	0	0	0	0	0	0	0	0	0	Isobutyl acetate hydrolyzing esterase	H2O H2O[c] + Isobutyl acetate C6H12O2[c] => H+[c] + Acetate[c] + Isobutyl alcohol C4H10O[c]	15133 or 15240
		ACACT6p	0	0.0127852	-0.0108783	-0.0090905	0	0.000586754	-0.000821808	-0.000936568	0	0.000740272	-0.000662296	-0.000539025	0	0.0110195	-0.0103391	-0.00978265	Acetyl CoA C acetyltransferase dodecanoyl peroxisomal	Coenzyme A[x] + 3-Oxotetradecanoyl-CoA[x] => Acetyl-CoA[x] + Dodecanoyl-CoA (n-C12:0CoA)[x]	13813
		GMPS2	0	0	0	0	0	3.17723e-05	-4.45003e-05	-4.91386e-05	0	0	0	0	0	0	0	0	GMP synthase	ATP C10H12N5O13P3[c] + H2O H2O[c] + L-Glutamine[c] + Xanthosine 5'-phosphate[c] => 2 H+[c] + AMP C10H12N5O7P[c] + L-Glutamate[c] + GMP C10H12N5O8P[c] + Diphosphate[c]	15756
		ADCS	0.000290322	5.25027e-06	-4.46722e-06	-3.66281e-06	0.000167208	0.000153711	-0.000215288	-2.48174e-06	0.000328416	0.000555644	-0.000497117	-0.000356873	0.000308094	0.00352905	-0.00331112	-0.00676601	4-amino-4-deoxychorismate synthase	L-Glutamine[c] + Chorismate[c] => L-Glutamate[c] + 4-amino-4-deoxychorismate[c]	13669
		IMPD	0.00450074	8.13925e-05	-6.92533e-05	-5.6783e-05	0.00259215	0.00240982	-0.0033752	-0.00015903	0.0050913	0.00479417	-0.00428919	-8.43908e-05	0.00477624	0.000165436	-0.00015522	-0.000107764	IMP dehydrogenase	H2O H2O[c] + Nicotinamide adenine dinucleotide[c] + IMP C10H11N4O8P[c] => H+[c] + Nicotinamide adenine dinucleotide - reduced[c] + Xanthosine 5'-phosphate[c]	8395
		TRPTA	0	-292277	248685	-87253.5	0	-323827	453552	-176133	0	-463347	414541	-111333	0	-379229	355811	-146478	Tryptophan transaminase	2-Oxoglutarate[c] + L-Tryptophan[c] <=> L-Glutamate[c] + Indolepyruvate C11H8NO3[c]	12407 or 14908 or 15839
		COAHLp	0	0	0	0	0	0	0	0	0	0	0	0	0	0	0	0	CoA hydrolase peroxisomal	Coenzyme A[x] + H2O H2O[x] => 2 H+[x] + Pantetheine 4'-phosphate[x] + Adenosine 3',5'-bisphosphate[x]	13350
		LANOSTESTH_RT	0	0	0	0	0	0	0	0	0	0	0	0	0	0.198818	-0.186541	-0.245367	Lanosterol ester hydrolase yeast specific	H2O H2O[c] + 0.01 Lanosterol ester yeast specific C1697H2999O101[d] => H+[c] + 0.01 Tetracosanoate n C240 C24H47O2[c] + 0.12 Octadecanoate (n-C18:0)[c] + Lanosterol C30H50O[c] + 0.23 Hexadecanoic acid[c] + 0.14 Octadecadienoate n C182 C18H31O2[c] + 0.01 Hexadecenoate (n-C16:1)[c] + 0.48 Octadecenoate (n-C18:1)[c] + 0.01 Gamma-linolenic acid[c]	14247 or 14617
		ORNTACim	0.0116937	0.0560869	-0.0477218	-0.0326943	0.00673486	0.013961	-0.0195537	-0.00917728	0.0132281	0.022	-0.0196827	-0.00475166	0.0124095	0.0840304	-0.0788414	-0.0552622	Ornithine transacetylase irreversible mitochondrial	L-Glutamate[m] + N2-Acetyl-L-ornithine[m] => Ornithine[m] + N-Acetyl-L-glutamate[m]	16208
		VALt2r	0	-0.00423965	0.00360733	-0.00861854	0	-0.000359645	0.000503718	-0.00071512	0	-0.000304874	0.000272761	-0.000390351	0	5.12041e-11	-4.80422e-11	-8.16328e-11	L valine reversible transport via proton symport	H+[e] + L-Valine[e] <=> H+[c] + L-Valine[c]	14229 or 15074
		C24STRer	0.000418966	1.9178e-05	-1.63177e-05	-1.34466e-05	0.000241299	0.000253989	-0.000355736	-3.57873e-05	0.00047394	0.000474195	-0.000424246	-0.000102472	0.000444612	0.000640552	-0.000600997	-0.000411458	C s24 sterol reductase endoplamic reticular	H+[r] + NADPH[r] + Ergosta-5,7,22,24(28)-tetraen-3beta-ol[r] => NADP+[r] + Ergosterol C28H44O[r]	10981
		ASNt7	0	0	0	0	0	0	0	0	0	0	0	0	0	0	0	0	L asparagine transport out via proton symport vacuolar	H+[v] + L-Asparagine[v] => H+[c] + L-Asparagine[c]	12743
		YUMPS	0	0	0	0	0	0	0	0	0	0	0	0	0	0	0	0	YUMP synthetase	Alpha-D-Ribose 5-phosphate[c] + Uracil[c] <=> H2O H2O[c] + Pseudouridine 5 phosphate C9H11N2O9P[c]	14436 or 16088 or 16423 or 16646
		PCDAGATer_RT	0	0.000310848	-0.000264487	-0.000447505	0	1.13648e-05	-1.59176e-05	-2.81446e-06	0	1.30352e-05	-1.16621e-05	-4.06065e-06	0	3.17353e-06	-2.97756e-06	-1.27766e-06	Phosphatidylcholine diacylglycerol acyltransferase	1 2 Diacylglycerol yeast specific C3540H6644O500[r] + Phosphatidylcholine yeast specific C4040H7844N100O800P100[r] => Triglyceride yeast specific C5160H9566O600[r] + 1 Acyl sn glycerol 3 phosphocholine yeast specific C2420H4922N100O700P100[r]	16477
		FA161COAabcp	0	-1.99007e-13	1.69326e-13	-2.34008e-13	0	4.51378e-07	-6.322e-07	-1.12973e-06	0	5.90605e-09	-5.28394e-09	-6.71867e-09	0	0.00129057	-0.00121087	-0.00171789	Fatty acyl CoA peroxisomal transport via ABC system	ATP C10H12N5O13P3[c] + 2 H2O H2O[c] + Hexadecenoyl-CoA (n-C16:1CoA)[c] => ADP C10H12N5O10P2[c] + 2 H+[c] + Coenzyme A[c] + Phosphate[c] + Hexadecenoate (n-C16:1)[x]	13167 and 9637
		IPC226PLCg_RT	0	0	0	0	0	0	0	0	0	0	0	0	0	0	0	0	Inositol phosphorylceramide ceramide 2 26C phospholipase C	H2O H2O[g] + 0.01 Inositol phosphorylceramide ceramide 2 26C yeast specific C5000H9900N100O1200P100[g] => H+[g] + Ceramide 2 Phytosphingosinen C260 C44H89NO4[g] + 1D-myo-Inositol 1-phosphate[g]	15857
		FAS140COA	0.0161037	0.0479735	-0.0408186	-0.0238955	0.00927477	0.0113586	-0.0159088	-0.00318013	0.0182168	0.0201127	-0.0179942	-0.00122225	0.0170895	0.0473486	-0.0444248	-0.0238527	Fatty acyl CoA synthase n C140CoA	3 H+[c] + 2 Nicotinamide adenine dinucleotide phosphate - reduced[c] + Malonyl CoA C24H33N7O19P3S[c] + Dodecanoyl-CoA (n-C12:0CoA)[c] => 2 Nicotinamide adenine dinucleotide phosphate[c] + H2O H2O[c] + Coenzyme A[c] + CO2 CO2[c] + Tetradecanoyl-CoA[c]	8670 and 8777
		ACLSm	0.0553012	0.0428073	-0.0364228	-0.0268283	0.0318501	0.0370429	-0.0518823	-0.0100505	0.0625574	0.0647127	-0.0578963	-0.0157057	0.0586863	0.126598	-0.118781	-0.0506409	Acetolactate synthase mitochondrial	H+[m] + 2 Pyruvate[m] => CO2 CO2[m] + (S)-2-Acetolactate[m]	15685 and 9800
		FAO141p_odd	0	0	0	0	0	0	0	0	0	0	0	0	0	0	0	0	Fatty acid oxidation	6 Coenzyme A[x] + 5 O2 O2[x] + 6 NAD+[x] + 6 H2O H2O[x] + Tetradecenoyl-CoA (n-C14:1CoA)[x] => 6 H+[x] + 5 Hydrogen peroxide[x] + 7 Acetyl-CoA[x] + 6 NADH[x]	(10293 and 11362 and 12742 and 13813) or (10293 and 11362 and 12752 and 13813) or (10293 and 11362 and 13813 and 9700)
		G6PDH2r	0	0.370702	-0.315414	-0.176526	0	0.121657	-0.170393	-0.0860265	0	0.148358	-0.132731	-0.108854	0	0.304331	-0.285538	-0.272773	Glucose 6-phosphate dehydrogenase	Nicotinamide adenine dinucleotide phosphate[c] + D-Glucose 6-phosphate[c] <=> H+[c] + Nicotinamide adenine dinucleotide phosphate - reduced[c] + 6-phospho-D-glucono-1,5-lactone[c]	10000
		PIN3Kn_RT	0	0	0	0	0	0	0	0	0	0	0	0	0	0	0	0	1 phosphatidylinositol 3 kinase yeast specific	ATP C10H12N5O13P3[n] + 0.01 Phosphatidyl 1D myo inositol yeast specific C4140H7644O1300P100[n] => ADP C10H12N5O10P2[n] + H+[n] + 0.01 Phosphatidyl 1D myo 3 inositol yeast specific C4140H7544O1600P200[n]	8712
		PSPHSer	0.00029806	5.3902e-06	-4.58628e-06	-3.76044e-06	0.000171665	0.000154607	-0.000216542	-5.21805e-07	0.00033717	0.000322484	-0.000288515	-1.4222e-07	0.000316305	1.09559e-05	-1.02794e-05	-7.13663e-06	Sphinganine, NADPH: oxygen oxidoreductase (4-hydroxylating)	H+[r] + NADPH[r] + Oxygen[r] + Sphinganine C18H40NO2[r] => H2O[r] + NADP+[r] + Phytosphingosine[r]	15314
		PDHm	0.838637	0.822355	-0.699705	-0.141824	0.518952	0.427982	-0.599432	-0.0528504	0.914709	0.820477	-0.734054	-0.0566917	0.906471	0.879281	-0.824984	-0.127788	Pyruvate dehydrogenase	Nicotinamide adenine dinucleotide[m] + Coenzyme A[m] + Pyruvate[m] => Nicotinamide adenine dinucleotide - reduced[m] + CO2 CO2[m] + Acetyl-CoA[m]	10040 and 13630 and 13722 and 13948 and 14126
		NH4t	0.491084	0.456189	-0.388151	-0.202201	0.282835	0.296195	-0.414851	-0.0311456	0.555521	0.563781	-0.504396	-0.0132951	0.521145	0.382316	-0.358708	-0.205805	Ammonia reversible transport	Ammonium[e] <=> Ammonium[c]	12926 or 13637 or (12926 and 13637)
		GLUCYS	0.000142855	0.128069	-0.108968	-0.149152	8.22756e-05	0.000536598	-0.00075156	-0.000893664	0.000161599	0.000374847	-0.000335363	-0.00025434	0.000151599	0.0051043	-0.0047891	-0.00599501	Gamma-glutamylcysteine synthetase	ATP C10H12N5O13P3[c] + L-Glutamate[c] + L-Cysteine[c] => ADP C10H12N5O10P2[c] + H+[c] + Phosphate[c] + Gamma-L-Glutamyl-L-cysteine[c]	12007
		ALATRS	0.0429735	0.000777144	-0.000661237	-0.00054217	0.0247501	0.0222908	-0.0312204	-7.52324e-05	0.0486122	0.0464948	-0.0415973	-2.05049e-05	0.045604	0.0015796	-0.00148205	-0.00102894	Alanyl-tRNA synthetase	ATP C10H12N5O13P3[c] + L-Alanine[c] + TRNA(Ala)[c] => AMP C10H12N5O7P[c] + Diphosphate[c] + L-Alanyl-tRNA(Ala)[c]	11973
		PPPGOm	2.57064e-05	4.64881e-07	-3.95547e-07	-3.24321e-07	1.48053e-05	1.33342e-05	-1.86758e-05	-4.50034e-08	2.90794e-05	2.78128e-05	-2.48832e-05	-1.22659e-08	2.728e-05	9.44901e-07	-8.86553e-07	-6.15503e-07	Protoporphyrinogen oxidase mitochondrial	3 Oxygen[m] + 2 Protoporphyrinogen IX[m] => 6 H2O H2O[m] + 2 Protoporphyrin[m]	11867
		DCMPDA	-0.000318819	-105739	89968.7	-75496.9	-0.00018362	-559316	783378	-154779	-0.000360652	-712178	637162	-110592	-0.000338335	-283812	266286	-125601	DCMP deaminase	H+[c] + H2O H2O[c] + dCMP[c] <=> Ammonium[c] + DUMP C9H11N2O8P[c]	9125
		GLNTRS	0.00877201	0.000158635	-0.000134976	-0.000110671	0.00505215	0.00455013	-0.00637291	-1.53569e-05	0.00992302	0.00949081	-0.00849111	-4.18559e-06	0.00930898	0.000322437	-0.000302526	-0.000210034	Glutaminyl-tRNA synthetase	ATP C10H12N5O13P3[c] + L-Glutamine[c] + TRNA(Gln)[c] => AMP C10H12N5O7P[c] + Diphosphate[c] + L-Glutaminyl-tRNA(Gln)[c]	13380
		AMPDA	0	0.182675	-0.15543	-0.137699	0	0.0140683	-0.0197041	-0.0144929	0	0.0144044	-0.0128871	-0.0090969	0	0.223436	-0.209639	-0.186264	Adenosine monophosphate deaminase	H+[c] + AMP C10H12N5O7P[c] + H2O H2O[c] => Ammonium[c] + IMP C10H11N4O8P[c]	11469
		OCBT	0.0109131	0.024462	-0.0208136	-0.0173768	0.0062853	0.0093779	-0.0131347	-0.00990742	0.0123451	0.0126339	-0.0113032	-0.000590699	0.0115812	0.000401139	-0.000376368	-0.000261299	Ornithine carbamoyltransferase	Ornithine[c] + Carbamoyl phosphate[c] <=> H+[c] + Phosphate[c] + L-Citrulline[c]	13302
		ACACT1r	0.06602	0.0363164	-0.0309	-0.0147578	0.0380235	0.0356189	-0.0498879	-0.00284922	0.0746827	0.0725684	-0.0649245	-0.000759151	0.0700613	0.0523616	-0.0491282	-0.0178569	Acetyl-CoA C-acetyltransferase	2 Acetyl-CoA[c] <=> Coenzyme A[c] + Acetoacetyl-CoA[c]	8678
		ADEt2	0	6.13321e-13	-5.21848e-13	-3.00331e-12	0	0	0	0	0	0	0	0	0	9.19491e-12	-8.62711e-12	-1.1212e-11	Adenine transport in via proton symport	H+[e] + Adenine[e] => H+[c] + Adenine[c]	14461 or 14558 or 15012 or (14558 and 15012)
		TREH	0	0	0	0	0	0	0	0	0	0	0	0	0	0	0	0	Alpha,alpha-trehalase	H2O H2O[c] + Trehalose[c] => 2 alpha-D-Glucose[c]	8580
		GLUt2r	0	-0.000292784	0.000249117	-0.000300644	0	0	0	0	0	0	0	0	0	2.96756e-13	-2.78431e-13	-5.37062e-13	L glutamate transport via proton symport reversible	H+[e] + L-Glutamate[e] <=> H+[c] + L-Glutamate[c]	14229 or 15074 or 8962 or 9319 or 9322 or 9962
		FECOSTt	0	3.10319e-13	-2.64037e-13	-1.02185e-12	0	0	0	0	0	0	0	0	0	3.29375e-12	-3.09035e-12	-4.44476e-12	Fecosterol reversible transport	Fecosterol C28H46O[e] <=> Fecosterol C28H46O[c]	12382 or 13670 or 14911 or 16585
		BFFS	0	0	0	0	0	0	0	0	0	0	0	0	0	0	0	0	Beta-fructofuranosidase	H2O H2O[c] + Sucrose 6-phosphate[c] <=> D-Fructose[c] + D-Glucose 6-phosphate[c]	14826
		TRIGSer_RT	0.00321423	0	0	0	0.0018512	0.00315044	-0.00441251	-0.00365852	0.00363598	0.00397413	-0.00355553	-0.00260499	0.00341098	0.0454956	-0.0426862	-0.055485	Triglycerol synthesis	0.09 Palmitoyl-CoA[r] + 0.07 Stearoyl-CoA[r] + 0.02 Tetracosanoyl CoA n C240CoA C45H78N7O17P3S[r] + 0.32 Octadecenoyl-CoA (n-C18:1CoA)[r] + 0.37 Octadecynoyl CoA n C182CoA C39H62N7O17P3S[r] + 0.1 Gamma-linolenoyl-CoA[r] + 0.01 1 2 Diacylglycerol yeast specific C3540H6644O500[r] + 0.02 Heptadecanoyl coa[r] + 0.01 Arachidyl coenzyme A[r] => Coenzyme A[r] + 0.01 Triglyceride yeast specific C5160H956…	16460
		DDPAm	0	0	0	0	0	0	0	0	0	0	0	0	0	0	0	0	2 deoxy D arabino heptulosonate 7 phosphate synthetase mitochondrial	H2O H2O[m] + Phosphoenolpyruvate[m] + D-Erythrose 4-phosphate[m] => Orthophosphate[m] + 2-Dehydro-3-deoxy-D-arabino-heptonate 7-phosphate[m]	12155 or 15534
		GBEZ	0	0.181056	-0.154052	-0.213595	0	0.0203241	-0.0284659	-0.110342	0	0.030508	-0.0272945	-0.0452062	0	0.280019	-0.262728	-0.379144	1 4 alpha glucan branching enzyme	1 4 alpha D Glucosyl n C6H12O6[c] => H2O H2O[c] + Glycogen C6H10O5[c]	12594
		HPROb	0	0	0	0	0	0	0	0	0	0	0	0	0	0	0	0	L hydroxyproline reductase NADP	2 H+[c] + Nicotinamide adenine dinucleotide phosphate - reduced[c] + L 1 Pyrroline 3 hydroxy 5 carboxylate C5H6NO3[c] => Nicotinamide adenine dinucleotide phosphate[c] + Trans 4 Hydroxy L proline C5H9NO3[c]	13432
		TMPPP	0.000103644	1.87433e-06	-1.59478e-06	-1.30761e-06	5.96926e-05	5.37611e-05	-7.52978e-05	-1.81446e-07	0.000117243	0.000112137	-0.000100325	-4.9454e-08	0.000109988	3.80969e-06	-3.57444e-06	-2.48161e-06	Thiamine-phosphate diphosphorylase	H+[c] + 2-Methyl-4-amino-5-hydroxymethylpyrimidine diphosphate[c] + 4-Methyl-5-(2-phosphoethyl)-thiazole[c] => Diphosphate[c] + Thiamin monophosphate[c]	16213
		TKT1	0.23282	0.367281	-0.312503	-0.0698709	0.14128	0.187999	-0.263311	-0.0323185	-0.190624	-0.122556	0.109647	-0.0421061	-0.178828	-0.0823471	0.0772621	-0.106695	Transketolase	Alpha-D-Ribose 5-phosphate[c] + D-Xylulose 5-phosphate[c] <=> Glyceraldehyde 3-phosphate[c] + Sedoheptulose 7-phosphate[c]	15631
		FBA	0.0296659	0.120179	-0.102255	-0.220004	0.0242754	0.131537	-0.184231	-0.0310307	0.506941	0.361044	-0.323014	-0.0680358	0.499753	0.382509	-0.358888	-0.235426	Fructose-bisphosphate aldolase	D-Fructose 1,6-bisphosphate[c] <=> Dihydroxyacetone phosphate[c] + Glyceraldehyde 3-phosphate[c]	15420
		DB4PS	0.000259073	4.68514e-06	-3.98638e-06	-3.26856e-06	0.00014921	0.000134384	-0.000188218	-4.53551e-07	0.000293067	0.000280301	-0.000250776	-1.23617e-07	0.000274931	9.52287e-06	-8.93482e-06	-6.20313e-06	3,4-Dihydroxy-2-butanone-4-phosphate synthase	D-Ribulose 5-phosphate[c] => H+[c] + Formate[c] + 3,4-dihydroxy-2-butanone 4-phosphate[c]	16666
		ARGSS	0.0109131	0.0153257	-0.0130399	-0.0155162	0.0062853	0.00880515	-0.0123325	-0.00993039	0.0123451	0.0124342	-0.0111244	-0.000567183	0.0115812	0.000401139	-0.000376368	-0.000261299	Argininosuccinate synthase	ATP C10H12N5O13P3[c] + L-Aspartate[c] + L-Citrulline[c] => H+[c] + AMP C10H12N5O7P[c] + Diphosphate[c] + N(omega)-(L-Arginino)succinate[c]	16196
		DHQS	0.0139262	0.0502917	-0.042791	-0.0161419	0.00802063	0.0139509	-0.0195397	-0.00376171	0.0157535	0.021952	-0.0196397	-0.00296894	0.0147786	0.0599325	-0.0562316	-0.0293179	3-dehydroquinate synthase	2-Dehydro-3-deoxy-D-arabino-heptonate 7-phosphate[c] => Phosphate[c] + 3-Dehydroquinate[c]	14252
		LEUt2r	0	-0.000743535	0.000632641	-0.000888512	0	-0.000200817	0.000281265	-0.00139345	0	0	0	0	0	-9.37991e-13	8.80069e-13	-5.8389e-12	L leucine reversible transport via proton symport	H+[e] + L-Leucine[e] <=> H+[c] + L-Leucine[c]	14229 or 15074
		PSCVT	0.0139262	0.0274962	-0.0233953	-0.0134405	0.00802063	0.0100488	-0.0140744	-0.00184636	0.0157535	0.0170471	-0.0152514	-0.00109496	0.0147786	0.0230316	-0.0216094	-0.0167524	3-phosphoshikimate 1-carboxyvinyltransferase	Phosphoenolpyruvate[c] + Shikimate 3-phosphate[c] <=> Phosphate[c] + 5-O-(1-Carboxyvinyl)-3-phosphoshikimate[c]	14252
		ABUTt2r	0	0	0	0	0	0	0	0	0	0	0	0	0	1.93721e-12	-1.81759e-12	-3.76058e-12	4 aminobutyrate reversible transport in via proton symport	H+[e] + 4-Aminobutanoate[e] <=> H+[c] + 4-Aminobutanoate[c]	11269
		ECOAH6p	0	-0.0127852	0.0108783	-0.0090905	0	-0.000586754	0.000821808	-0.000936568	0	-0.000740272	0.000662296	-0.000539025	0	-0.0110195	0.0103391	-0.00978265	3 hydroxyacyl CoA dehydratase 3 hydroxytetradecanoyl CoA peroxisomal	(S)-3-Hydroxytetradecanoyl-CoA[x] <=> H2O H2O[x] + Trans-Tetradec-2-enoyl-CoA[x]	11362
		CTPS1	0.0033393	0.0965605	-0.082159	-0.11596	0.00192323	0.00502341	-0.00703579	-0.00487097	0.00377746	0.00377681	-0.00337898	-9.04676e-05	0.00354371	0.000129666	-0.000121659	-8.16992e-05	CTP synthase NH3	ATP C10H12N5O13P3[c] + Ammonium[c] + UTP C9H11N2O15P3[c] => ADP C10H12N5O10P2[c] + 2 H+[c] + Phosphate[c] + CTP C9H12N3O14P3[c]	16475
		LANOSTATer_RT	0	0.000313188	-0.000266478	-0.000307534	0	0	0	0	0	1.76488e-05	-1.57898e-05	-2.46059e-05	0	0.198862	-0.186582	-0.245367	Acyl CoAlanosterol acyltransferase yeast specific	0.23 Palmitoyl-CoA[r] + 0.12 Stearoyl-CoA[r] + Lanosterol[r] + 0.01 Tetracosanoyl CoA n C240CoA C45H78N7O17P3S[r] + 0.01 Hexadecenoyl-CoA (n-C16:1CoA)[r] + 0.48 Octadecenoyl-CoA (n-C18:1CoA)[r] + 0.14 Octadecynoyl CoA n C182CoA C39H62N7O17P3S[r] + 0.01 Gamma-linolenoyl-CoA[r] => Coenzyme A[r] + 0.01 Lanosterol ester yeast specific C1697H2999O101[r]	11799
		MIP2C226PLCg_RT	0	0	0	0	0	0	0	0	0	0	0	0	0	0	0	0	Mannose inositol P 2 ceramide ceramide 2 26C phospholipase C	H2O H2O[g] + 0.01 Mannose inositol P 2 ceramide ceramide 2 26C yeast specific C6200H11900N100O2500P200[g] => H+[g] + Ceramide 2 Phytosphingosinen C260 C44H89NO4[g] + Mannose inositol P 2 C18H31O22P2[g]	15857
		HACD5p	0	-0.0127852	0.0108783	-0.0090905	0	-0.000586754	0.000821808	-0.000936568	0	-0.000740272	0.000662296	-0.000539025	0	-0.0110195	0.0103391	-0.00978265	3 hydroxyacyl CoA dehydrogenase 3 oxodecanoyl CoA peroxisomal	H+[x] + NADH[x] + 3-Oxododecanoyl-CoA[x] <=> NAD+[x] + (S)-3-Hydroxydodecanoyl-CoA[x]	11362
		ACGAM6PS	0.00230688	4.17182e-05	-3.54962e-05	-2.91044e-05	0.00132862	0.0011966	-0.00167596	-4.03858e-06	0.00260957	0.00249591	-0.002233	-1.10073e-06	0.00244809	8.4795e-05	-7.95588e-05	-5.5235e-05	N acetylglucosamine 6 phosphate synthase	Acetyl-CoA[c] + D-Glucosamine 6-phosphate[c] <=> H+[c] + Coenzyme A[c] + N-Acetyl-D-glucosamine 6-phosphate[c]	12475
		GTHS	0.000142855	0.128069	-0.108968	-0.149152	8.22756e-05	0.000536598	-0.00075156	-0.000893664	0.000161599	0.000374847	-0.000335363	-0.00025434	0.000151599	0.0051043	-0.0047891	-0.00599501	Glutathione synthetase	ATP C10H12N5O13P3[c] + Glycine[c] + Gamma-L-Glutamyl-L-cysteine[c] => ADP C10H12N5O10P2[c] + H+[c] + Phosphate[c] + Glutathione[c]	9929
		GUACYC	0	0.116479	-0.099107	-0.161804	0	0.0066112	-0.00925965	-0.0241448	0	0.00788914	-0.00705815	-0.00929995	0	0.138926	-0.130347	-0.200506	Guanylate cyclase	GTP C10H12N5O14P3[c] => 3',5'-Cyclic GMP[c] + Diphosphate[c]	13287
		GLUt7m	0.146629	2.171	-1.84721	-1.57627	0.0844497	4.84928	-6.7919	-1.64344	0.165869	6.27837	-5.61705	-1.81494	0.155605	2.37762	-2.23079	-1.56422	Glutamate transport uniporter mitochondrial	L-Glutamate[c] => L-Glutamate[m]	16799
		PRASCSi	0.00907878	0.000226133	-0.000192406	-0.000122155	0.00522883	0.00482801	-0.00676211	-0.00016232	0.01027	0.0100169	-0.00896179	-0.000140816	0.00963452	0.00301243	-0.00282641	-0.00257155	Phosphoribosylaminoimidazolesuccinocarboxamide synthase	ATP C10H12N5O13P3[c] + L-Aspartate[c] + 5-amino-1-(5-phospho-D-ribosyl)imidazole-4-carboxylate[c] => ADP C10H12N5O10P2[c] + H+[c] + Phosphate[c] + (S)-2-[5-Amino-1-(5-phospho-D-ribosyl)imidazole-4-carboxamido]succinate[c]	9220
		UTUP	0	0.0964815	-0.0820918	-0.11596	0	0	0	0	0	0	0	0	0	0	0	0	UTP:uridine 5'-phosphotransferase	Uridine[c] + UTP C9H11N2O15P3[c] => H+[c] + UMP C9H11N2O9P[c] + UDP C9H11N2O12P2[c]	8633 or 9093
		PPND2	0.00469508	0.00804261	-0.0068431	-0.00731805	0.00270408	0.0038204	-0.00535085	-0.00146631	0.00531114	0.00539638	-0.00482796	-0.00018198	0.00498248	0.00318659	-0.00298981	-0.00643942	Prephenate dehydrogenase NADP	Nicotinamide adenine dinucleotide phosphate[c] + Prephenate[c] => Nicotinamide adenine dinucleotide phosphate - reduced[c] + CO2 CO2[c] + 3-(4-Hydroxyphenyl)pyruvate[c]	16225
		PRAGSr	0.00907878	0.000226133	-0.000192406	-0.000122155	0.00522883	0.00482801	-0.00676211	-0.00016232	0.01027	0.0100169	-0.00896179	-0.000140816	0.00963452	0.00301243	-0.00282641	-0.00257155	Phosphoribosylglycinamide synthase	ATP C10H12N5O13P3[c] + Glycine[c] + 5-Phospho-beta-D-ribosylamine[c] <=> ADP C10H12N5O10P2[c] + H+[c] + Phosphate[c] + N1-(5-Phospho-D-ribosyl)glycinamide[c]	14259
		FAS120COA	0.0161037	0.0479735	-0.0408186	-0.0238955	0.00927477	0.0113586	-0.0159088	-0.00318013	0.0182168	0.0201127	-0.0179942	-0.00122225	0.0170895	0.0473486	-0.0444248	-0.0238527	Fatty acyl CoA synthase n C120CoA	3 H+[c] + 2 Nicotinamide adenine dinucleotide phosphate - reduced[c] + Malonyl CoA C24H33N7O19P3S[c] + Decanoyl-CoA (n-C10:0CoA)[c] => 2 Nicotinamide adenine dinucleotide phosphate[c] + H2O H2O[c] + Coenzyme A[c] + CO2 CO2[c] + Dodecanoyl-CoA (n-C12:0CoA)[c]	8670 and 8777
		SERPTer	0.00029806	5.3902e-06	-4.58628e-06	-3.76044e-06	0.000171665	0.000154607	-0.000216542	-5.21803e-07	0.00033717	0.000322484	-0.000288515	-1.4222e-07	0.000316305	1.09559e-05	-1.02794e-05	-7.13663e-06	Palmitoyl-CoA:L-serine C-palmitoyltransferase (decarboxylating)	H+[r] + Palmitoyl-CoA[r] + L-Serine[r] => Coenzyme A[r] + CO2[r] + 3-Dehydrosphinganine[r]	10303 and 9394 and 9425
		G5SD	0.0175515	0.0132318	-0.0112584	-0.0110397	0.0101086	0.00663397	-0.00929153	-0.00143522	0.0198545	0.0140613	-0.0125802	-0.001576	0.0186259	0.00789167	-0.00740435	-0.00863829	Glutamate-5-semialdehyde dehydrogenase	H+[c] + Nicotinamide adenine dinucleotide phosphate - reduced[c] + L-Glutamate 5-phosphate[c] => Nicotinamide adenine dinucleotide phosphate[c] + Phosphate[c] + L-Glutamate 5-semialdehyde[c]	16273
		MTRI	0.0530494	0.0232357	-0.0197702	-0.0116412	0.0305533	0.0305303	-0.0427607	-0.00160074	0.0600102	0.060025	-0.0537024	-0.000817908	0.0562968	0.0254025	-0.0238339	-0.0125544	5-methylthioribose-1-phosphate isomerase	5-Methylthio-5-deoxy-D-ribose 1-phosphate[c] <=> 5-Methylthio-5-deoxy-D-ribulose 1-phosphate[c]	13385
		CYSS	0	0	0	0	0	0	0	0	0	0	0	0	0	0	0	0	Cysteine synthase	O-Acetyl-L-serine[c] + Hydrogen sulfide[c] => H+[c] + Acetate[c] + L-Cysteine[c]	12031 or 13106
		GLCS2	0.0385461	0.290747	-0.247384	-0.48256	0.0222002	0.0236174	-0.0330786	-0.0352571	0.0436039	0.0312872	-0.0279916	-0.0252203	0.0409057	0.396291	-0.371819	-0.46235	Glycogen synthase UDPGlc	UDPglucose[c] => H+[c] + UDP C9H11N2O12P2[c] + Glycogen C6H10O5[c]	14002 and 9596
		HISt2r	0	-207970	176953	-139444	0	341242	-477943	-206676	0	289380	-258899	-154728	0	233283	-218878	-145870	L histidine reversible transport via proton symport	H+[e] + L-Histidine[e] <=> H+[c] + L-Histidine[c]	14229 or 15074
		ATHRDHr	0	-0.125037	0.106389	-0.0576931	0	-0.01195	0.0167371	-0.0111531	0	-0.00401369	0.00359091	-0.0044349	0	-0.162484	0.152451	-0.0718566	L-allo-threonine dehydrogenase	Nicotinamide adenine dinucleotide phosphate[c] + L-Allo-threonine[c] <=> H+[c] + Nicotinamide adenine dinucleotide phosphate - reduced[c] + L-2-Amino-3-oxobutanoate[c]	10212
		DOLPMTcer	0.0601136	0.00108711	-0.000924974	-0.000758416	0.0346218	0.0311815	-0.0436728	-0.000105239	0.0680013	0.0650394	-0.0581886	-2.86833e-05	0.0637933	0.00220962	-0.00207318	-0.00143934	Dolichyl phosphate D mannosyltransferase	GDP-mannose[c] + Dolichol phosphate C15H27O4P[c] => GDP C10H12N5O11P2[c] + Dolichyl phosphate D-mannose[r]	13484
		PEPAT	0	0	0	0	0	0	0	0	0	0	0	0	0	0	0	0	Peptide alpha N acetyltransferase	Acetyl-CoA[c] + Peptide C2H4NO2RC2H2NOR[c] => H+[c] + Coenzyme A[c] + Nalpha Acetylpeptide C6H7N2O4R2[c]	13208 or 9438
		CYSTA	0	2.99909e-12	-2.5518e-12	-5.04549e-12	0	2.91138e-05	-4.07768e-05	-5.22674e-05	0	0.000207424	-0.000185575	-0.000235964	0	3.78749e-12	-3.55361e-12	-1.45966e-11	Cysteine transaminase	2-Oxoglutarate[c] + L-Cysteine[c] <=> L-Glutamate[c] + Mercaptopyruvate[c]	8936
		PROt2r	0	-0.0132615	0.0112836	-0.0110731	0	0	0	0	0	0	0	0	0	-0.0076233	0.00715255	-0.00863334	L proline reversible transport via proton symport	H+[e] + L-Proline[e] <=> H+[c] + L-Proline[c]	14229 or 15074
		ACOAD9m	0.0109461	0.00650857	-0.00553785	-0.00457802	0.00630428	0.00420418	-0.00588838	-0.00578898	0.0123824	0.00502404	-0.00449484	-0.0040075	0.0116161	0.0572525	-0.0537171	-0.0365166	2-methylacyl-coa dehydrogenase, 2-Methylprop-2-enoyl-CoA forming	Flavin adenine dinucleotide oxidized[m] + Isobutyryl-CoA[m] => Flavin adenine dinucleotide reduced[m] + 2-Methylprop-2-enoyl-CoA[m]	14070
		DROPPRx	0.000129536	2.34257e-06	-1.99319e-06	-1.63428e-06	7.46051e-05	6.71918e-05	-9.41088e-05	-2.26775e-07	0.000146533	0.000140151	-0.000125388	-6.18086e-08	0.000137466	4.76143e-06	-4.46741e-06	-3.10157e-06	2 5 diamino 6 ribosylamino 4 3H pyrimidinone 5 phosphate reductase nadh	H+[c] + Nicotinamide adenine dinucleotide - reduced[c] + 2 5 Diamino 6 hydroxy 4 5 phosphoribosylamino pyrimidine C9H14N5O8P[c] => Nicotinamide adenine dinucleotide[c] + 2 5 diamino 6 ribitylamino 4 3H pyrimidinone 5 phosphate C9H16N5O8P[c]	16837
		PDXPP	0	0.240279	-0.204443	-0.327156	0	0	0	0	0	0	0	0	0	0.265993	-0.249567	-0.343236	Pyridoxine 5-phosphate phosphatase	H2O H2O[c] + Pyridoxine 5'-phosphate[c] => Phosphate[c] + Pyridoxine[c]	13044
		G12MT1g	0	0	0	0	0	0	0	0	0	0	0	0	0	0	0	0	Glycolipid 1 2 alpha D mannosyltransferase Golgi apparatus	GDP-D-mannose[g] + alpha D mannosyl 2 beta D mannosyl diacetylchitobiosyldiphosphodolichol C49H84N2O32P2[g] => GDP C10H12N5O11P2[g] + H+[g] + alpha D mannosyl 3 beta D mannosyl diacetylchitodiphosphodolichol C55H94N2O37P2[g]	10461 or 15569 or 15663
		PPAm	0.0799968	0.471486	-0.401167	-0.230848	0.0460733	0.0894947	-0.125346	-0.0233942	0.0904934	0.126665	-0.113323	-0.0237005	0.0848937	0.560127	-0.525538	-0.199849	Inorganic diphosphatase	H2O H2O[m] + Diphosphate[m] => H+[m] + 2 Orthophosphate[m]	15879
		AIRCr	0.00907878	0.000226133	-0.000192406	-0.000122155	0.00522883	0.00482801	-0.00676211	-0.00016232	0.01027	0.0100169	-0.00896179	-0.000140816	0.00963452	0.00301243	-0.00282641	-0.00257155	Phosphoribosylaminoimidazole carboxylase	CO2 CO2[c] + 5-amino-1-(5-phospho-D-ribosyl)imidazole[c] <=> H+[c] + 5-amino-1-(5-phospho-D-ribosyl)imidazole-4-carboxylate[c]	12132
		LEUTRSm	0	0	0	0	0	0	0	0	0	0	0	0	0	0	0	0	Leucyl tRNA synthetase mitochondrial	ATP[m] + L-Leucine[m] + tRNA(Leu)[m] => Diphosphate[m] + AMP C10H12N5O7P[m] + L-Leucyl-tRNA[m]	10144
		GLYK	0	0	0	0	0	0.00213966	-0.00299681	-0.00348767	0	0	0	0	0	0	0	0	Glycerol kinase	ATP C10H12N5O13P3[c] + Glycerol[c] => ADP C10H12N5O10P2[c] + H+[c] + Glycerol 3-phosphate[c]	11022
		GTHOm	0	0	0	0	0	0	0	0	0	0	0	0	0	0	0	0	Glutathione oxidoreductase	H+[m] + Nicotinamide adenine dinucleotide phosphate - reduced[m] + Oxidized glutathione[m] => Nicotinamide adenine dinucleotide phosphate[m] + 2 Reduced glutathione[m]	15482
		CSNATm	0.000317554	0.440626	-0.37491	-0.50345	0.000182892	0.023732	-0.033239	-0.184783	0.000359221	0.0154715	-0.0138418	-0.0176141	0.000336992	0.439848	-0.412687	-0.474639	Carnitine O aceyltransferase mitochondrial	Coenzyme A[m] + O-Acetylcarnitine[m] <=> Acetyl-CoA[m] + Carnitine[m]	14245
		NTPP10	0	0	0	0	0	0	0	0	0	0	0	0	0	0	0	0	Nucleoside triphosphate pyrophosphorylase (ditp)	H2O H2O[c] + dITP[c] => H+[c] + Diphosphate[c] + DIMP C10H12N4O7P[c]	13900
		PUNP2	0	-0.0904247	0.0769383	-0.0921581	0	-0.00820723	0.011495	-0.00952356	0	-0.00368017	0.00329253	-0.00260937	0	-0.0324436	0.0304402	-0.0346113	Purine-nucleoside phosphorylase (Deoxyadenosine)	Phosphate[c] + Deoxyadenosine[c] <=> Adenine[c] + 2-Deoxy-D-ribose 1-phosphate[c]	14521 or 16276
		HEMEOSm	5.14128e-05	9.29762e-07	-7.91094e-07	-6.48643e-07	2.96106e-05	2.66683e-05	-3.73516e-05	-9.00068e-08	5.81588e-05	5.56256e-05	-4.97664e-05	-2.45317e-08	5.45599e-05	1.8898e-06	-1.77311e-06	-1.23101e-06	Heme O synthase mitochondrial	H2O H2O[m] + Farnesyl diphosphate[m] + Protoheme C34H30FeN4O4[m] => Diphosphate[m] + Heme O C49H56FeN4O5[m]	11103
		PIN4Kn_RT	0	0	0	0	0	0	0	0	0	0	0	0	0	0	0	0	Phosphatidylinositol 4 kinase nuclear yeast specifc	ATP C10H12N5O13P3[n] + 0.01 Phosphatidyl 1D myo inositol yeast specific C4140H7644O1300P100[n] => ADP C10H12N5O10P2[n] + H+[n] + 0.01 Phosphatidyl 1D myo 4 inositol yeast specific C4140H7544O1600P200[n]	15086 or 9782
		ADSL2r	0.00907878	0.000226133	-0.000192406	-0.000122155	0.00522883	0.00482801	-0.00676211	-0.00016232	0.01027	0.0100169	-0.00896179	-0.000140816	0.00963452	0.00301243	-0.00282641	-0.00257155	Adenylosuccinate lyase	(S)-2-[5-Amino-1-(5-phospho-D-ribosyl)imidazole-4-carboxamido]succinate[c] <=> 5-Amino-1-(5-Phospho-D-ribosyl)imidazole-4-carboxamide[c] + Fumarate[c]	15805
		NDPK5	0.00027998	-130852	111337	-133714	0.000161252	458627	-642352	-192885	0.000316717	610492	-546187	-112484	0.000297119	-38273.6	35910.2	-193072	Nucleoside-diphosphate kinase (ATP:dGDP)	ATP C10H12N5O13P3[c] + DGDP C10H12N5O10P2[c] <=> ADP C10H12N5O10P2[c] + DGTP C10H12N5O13P3[c]	15679
		ALAt2r	0	-279149	237516	-186548	0	-287667	402906	-275278	0	26715	-23901	-217012	0	-227185	213156	-189129	L alanine reversible transport via proton symport	H+[e] + L-Alanine[e] <=> H+[c] + L-Alanine[c]	14229 or 15074 or 8962 or 9319 or 9322 or 9962
		FAO181p_even	0	-5.20684e-14	4.43027e-14	-2.78803e-13	0	0	0	0	0	0	0	0	0	2.04755e-13	-1.92111e-13	-2.96113e-13	Fatty acid oxidation	8 Coenzyme A[x] + 8 O2 O2[x] + 8 NAD+[x] + 8 H2O H2O[x] + Nicotinamide adenine dinucleotide phosphate - reduced[x] + Octadecenoyl-CoA (n-C18:1CoA)[x] => 7 H+[x] + 8 Hydrogen peroxide[x] + 9 Acetyl-CoA[x] + 8 NADH[x] + Nicotinamide adenine dinucleotide phosphate[x]	(10293 and 11362 and 11907 and 12742 and 13228 and 13813) or (10293 and 11362 and 11907 and 12752 and 13228 and 13813) or (10293 and 11362 and 11907 and 13228 and 13813 and 9700)
		CSNt2	0	4.56334e-13	-3.88275e-13	-1.83876e-12	0	0	0	0	0	0	0	0	0	-1.37682e-11	1.2918e-11	-2.07549e-11	Cytosine transport in via proton symport	H+[e] + Cytosine[e] => H+[c] + Cytosine[c]	14461 or 14558 or 15012 or (14558 and 15012)
		GLYCDy	0	0.275697	-0.234578	-0.238503	0	0.0137761	-0.0192948	-0.0276167	0	0.0205412	-0.0183775	-0.0219849	0	0.120923	-0.113455	-0.0679441	Glycerol dehydrogenase NADP dependent	Nicotinamide adenine dinucleotide phosphate[c] + Glycerol[c] => H+[c] + Nicotinamide adenine dinucleotide phosphate - reduced[c] + Dihydroxyacetone[c]	11882 or 12784 or 9774
		ATPS3m	12.7189	21.7383	-18.4962	-1.74542	7.73448	8.21376	-11.5042	-0.187525	14.2234	14.6654	-13.1206	-0.132212	13.3229	23.3476	-21.9059	-1.87736	ATP synthase mitochondrial	3 H+[c] + ADP[m] + Orthophosphate[m] => H2O H2O[m] + 2 H+[m] + ATP[m]	ATP6 and ATP8 and ATP9 and 9080 and 9619 and 9940 and 10674 and 11958 and 11967 and 13053 and 13252 and 13424 and 13759 and 13842 and 14786 and 14912 and 15287 and 15589 and 15880 and 16359
		GLNt6	0	0	0	0	0	0	0	0	0	0	0	0	0	0	0	0	L glutamine transport in via proton antiport vacuolar	L-Glutamine[c] + H+[v] => H+[c] + L-Glutamine[v]	16187
		DHAD1m	0.0553012	0.0428073	-0.0364228	-0.0268283	0.0318501	0.0370429	-0.0518823	-0.0100505	0.0625574	0.0647127	-0.0578963	-0.0157057	0.0586863	0.126598	-0.118781	-0.0506409	Dihydroxy acid dehydratase 2 3 dihydroxy 3 methylbutanoate mitochondrial	(R)-2,3-Dihydroxy-3-methylbutanoate[m] => H2O H2O[m] + 3-Methyl-2-oxobutanoate[m]	9689
		HCYSMT	0	-5.98505e-13	5.09242e-13	-3.63287e-13	0	0	0	0	0	0	0	0	0	4.39578e-12	-4.12434e-12	-7.9547e-12	Homocysteine S-methyltransferase	S-Adenosyl-L-methionine[c] + L-Homocysteine[c] => H+[c] + S-Adenosyl-L-homocysteine[c] + L-Methionine[c]	15759
		HCO3E	0.266732	2.43883	-2.0751	-0.433562	0.153622	1.11818	-1.56612	-0.290715	0.301731	1.39193	-1.24532	-0.262505	0.28306	2.74961	-2.57981	-0.487925	HCO3 equilibration reaction	H2O H2O[c] + CO2 CO2[c] <=> H+[c] + Bicarbonate[c]	12581
		FKYNH	0.0429735	0.0460118	-0.0391494	-0.0219833	0.0247501	0.0240065	-0.0336235	-0.00155265	0.0486122	0.0490745	-0.0439053	-0.00161331	0.045604	0.0615175	-0.0577187	-0.038364	N Formyl L kynurenine amidohydrolase	H2O H2O[c] + L-Formylkynurenine[c] => H+[c] + Formate[c] + L Kynurenine C10H12N2O3[c]	14788
		UMPKn	0	158229	-134630	-167402	0	138578	-194093	-300694	0	-163640	146404	-179129	0	31747.3	-29786.9	-180147	UMP kinase nuclear	ATP C10H12N5O13P3[n] + UMP C9H11N2O9P[n] <=> ADP C10H12N5O10P2[n] + UDP C9H11N2O12P2[n]	13190
		FACOAL120p	0	0	0	0	0	0	0	0	0	0	0	0	0	0	0	0	Fatty acid CoA ligase dodecanoate peroxisomal	ATP C10H12N5O13P3[x] + Coenzyme A[x] + Dodecanoate (n-C12:0)[x] => AMP C10H12N5O7P[x] + Diphosphate[x] + Dodecanoyl-CoA (n-C12:0CoA)[x]	12555
		MI1345PKn	0	0	0	0	0	0	0	0	0	0	0	0	0	0	0	0	Inositol 1 3 4 5 triphosphate 6 kinase nucleus	ATP C10H12N5O13P3[n] + 1D myo Inositol 1 3 4 5 tetrakisphosphate C6H8O18P4[n] => ADP C10H12N5O10P2[n] + H+[n] + 1D myo Inositol 1 3 4 5 6 pentakisphosphate C6H7O21P5[n]	13260
		PUNP5	0	9.89293e-12	-8.41746e-12	-1.66915e-11	0	0.000295594	-0.000414008	-0.000414521	0	9.12865e-05	-8.1671e-05	-9.74167e-05	0	0.00217724	-0.00204279	-0.00256443	Purine-nucleoside phosphorylase (Inosine)	Phosphate[c] + Inosine[c] <=> Hypoxanthine[c] + alpha-D-Ribose 1-phosphate[c]	14521 or 16276
		ARGTRS	0.0109131	0.000197356	-0.000167921	-0.000137684	0.0062853	0.00566074	-0.00792843	-1.91053e-05	0.0123451	0.0118074	-0.0105637	-5.20722e-06	0.0115812	0.000401139	-0.000376368	-0.000261299	Arginyl-tRNA synthetase	ATP C10H12N5O13P3[c] + L-Arginine[c] + TRNA(Arg)[c] => AMP C10H12N5O7P[c] + Diphosphate[c] + L-Arginyl-tRNA(Arg)[c]	10079
		HSDxi	0.0324523	557830	-474633	-81738.6	0.0186906	658248	-921942	-146866	0.0367105	433399	-387748	-111376	0.0344388	645815	-605935	-94448.1	Homoserine dehydrogenase NADH irreversible	H+[c] + Nicotinamide adenine dinucleotide - reduced[c] + L-Aspartate 4-semialdehyde[c] => Nicotinamide adenine dinucleotide[c] + L-Homoserine[c]	12080 or 16738
		TYRTAip	0	0	0	0	0	0	0	0	0	0	0	0	0	0	0	0	Tyrosine transaminase irreversible peroxisomal	L-Glutamate[x] + 3-(4-Hydroxyphenyl)pyruvate[x] => 2-Oxoglutarate[x] + L-Tyrosine[x]	8936
		GLYGS	0	0.181628	-0.154539	-0.213612	0	0.0355723	-0.0498226	-0.111525	0	0.030508	-0.0272945	-0.0452062	0	0.566008	-0.531056	-0.505909	Glycogen starch synthase	H2O H2O[c] + UDPglucose[c] => H+[c] + UDP C9H11N2O12P2[c] + 1 4 alpha D Glucosyl n C6H12O6[c]	14002 and 9596
		FBA2	0	-0.152207	0.129506	-0.155472	0	-0.00679835	0.00952176	-0.0142011	0	-0.00354582	0.00317233	-0.00417617	0	-0.175272	0.164449	-0.197344	D Fructose 1 phosphate D glyceraldehyde 3 phosphate lyase	D-Fructose 1-phosphate[c] <=> Dihydroxyacetone phosphate[c] + D-Glyceraldehyde[c]	15420
		ASNTRSm	0	0	0	0	0	0	0	0	0	0	0	0	0	0	0	0	Asparaginyl tRNA synthetase miotchondrial	ATP[m] + L-Asparagine[m] + TRNA Asn C10H17O10PR2[m] => Diphosphate[m] + AMP C10H12N5O7P[m] + L-Asparaginyl-tRNA(Asn)[m]	12123
		H2Ot	-4.25931	-4.21344	3.58503	-0.609214	-2.53619	-1.92019	2.68942	-0.359775	-4.81564	-4.32618	3.87049	-0.292414	-4.5239	-4.47687	4.20042	-0.735623	H2O transport via diffusion	H2O H2O[e] <=> H2O H2O[c]	13986 or 13987 or 9014 or 9015
		ASPt7	0	0	0	0	0	0	0	0	0	0	0	0	0	0	0	0	L aspartate transport out via proton symport vacuolar	H+[v] + L-Aspartate[v] => H+[c] + L-Aspartate[c]	8766
		ADPRDP	0	0	0	0	0	0	0	0	0	0	0	0	0	0	0	0	ADPribose diphosphatase	H2O H2O[c] + ADPribose C15H21N5O14P2[c] => 2 H+[c] + AMP C10H12N5O7P[c] + Alpha-D-Ribose 5-phosphate[c]	16511
		PRFGS	0.00907878	0.000226133	-0.000192406	-0.000122155	0.00522883	0.00482801	-0.00676211	-0.00016232	0.01027	0.0100169	-0.00896179	-0.000140816	0.00963452	0.00301243	-0.00282641	-0.00257155	Phosphoribosylformylglycinamidine synthase	ATP C10H12N5O13P3[c] + H2O H2O[c] + L-Glutamine[c] + N2-Formyl-N1-(5-phospho-D-ribosyl)glycinamide[c] => ADP C10H12N5O10P2[c] + H+[c] + L-Glutamate[c] + Phosphate[c] + 2-(Formamido)-N1-(5-phospho-D-ribosyl)acetamidine[c]	15033
		AMAOTrm	0.000179907	3.2535e-06	-2.76826e-06	-2.26978e-06	0.000103616	9.33198e-05	-0.000130704	-3.14959e-07	0.000203514	0.000194649	-0.000174146	-8.58433e-08	0.00019092	6.61294e-06	-6.20459e-06	-4.30763e-06	Adenosylmethionine-8-amino-7-oxononanoate transaminase	S-Adenosyl-L-methionine[m] + 8-amino-7-oxononanoate[m] <=> S-adenosyl-4-methylthio-2-oxobutanoate[m] + 7,8-diaminononanoate[m]	12731
		ILETAm	0	4434.38	-3773.01	-185282	0	315627	-442067	-303812	0	92794.6	-83020.3	-209903	0	29672.9	-27840.5	-205802	Isoleucine transaminase mitochondrial	2-Oxoglutarate[m] + L-Isoleucine[m] <=> L-Glutamate[m] + (S)-3-Methyl-2-oxopentanoate[m]	14610 or 14853
		PSERSer_RT	0.00239579	0.00103609	-0.000881559	-0.00150559	0.00137983	0.00129101	-0.00180818	-9.98326e-05	0.00271015	0.00263936	-0.00236135	-7.57526e-05	0.00254245	0.000987755	-0.00092676	-0.00128631	Phosphatidylserine synthase yeast specific	L-Serine[r] + 0.01 CDPdiacylglycerol yeast specific C4440H7744N300O1500P200[r] => H+[r] + CMP[r] + 0.01 Phosphatidylserine yeast specific C3840H7144N100O1000P100[r]	11583
		NTRLASE	0	0	0	0	0	0	0	0	0	0	0	0	0	0	0	0	Nitrilase	2 H2O H2O[c] + Indole 3 acetonitrile C10H8N2[c] => Ammonium[c] + Indole-3-acetate[c]	12410 or 14925 or 15730
		PHEt2r	0	-0.00301517	0.00256547	-0.00367284	0	0	0	0	0	0	0	0	0	-3.03508e-13	2.84766e-13	-4.47307e-12	L phenylalanine reversible transport via proton symport	H+[e] + L-Phenylalanine[e] <=> H+[c] + L-Phenylalanine[c]	14229 or 15074
		UAGDP	0	266248	-226539	-97875.7	0	338296	-473818	-181802	0	377663	-337882	-103959	0	366461	-343832	-133209	UDP-N-acetylglucosamine diphosphorylase	H+[c] + UTP C9H11N2O15P3[c] + N-Acetyl-D-glucosamine 1-phosphate[c] => Diphosphate[c] + UDP-N-acetyl-D-glucosamine[c]	9079
		ACACT9p	0	1.50421e-13	-1.27986e-13	-1.85155e-12	0	-6.0684e-12	8.4994e-12	-4.03875e-12	0	0	0	0	0	-6.14235e-13	5.76305e-13	-2.91727e-12	Acetyl CoA acyltransferase tetracosanoyl CoA peroxisomal	Coenzyme A[x] + 3 Oxohexacosyl CoA C47H80N7O18P3S[x] => Acetyl-CoA[x] + Tetracosanoyl CoA n C240CoA C45H78N7O17P3S[x]	13813
		MIPCS324g_RT	0	0	0	0	0	0	0	0	0	0	0	0	0	0	0	0	Mannose inositol phosphorylceramide synthase ceramide 3 24C yeast specific	GDP-D-mannose[g] + 0.01 Inositol phosphorylceramide ceramide 3 24C yeast specific C4800H9500N100O1300P100[g] => GDP C10H12N5O11P2[g] + H+[g] + 0.01 Mannose inositol phosphorylceramide ceramide 3 24C yeast specific C5400H10500N100O1800P100[g]	16453
		AHSERL2	0.00745805	0.00144578	-0.00123015	-0.00186496	0.00429539	0.00442151	-0.00619277	-0.000323935	0.00843665	0.00852497	-0.00762701	-0.000294725	0.00791458	0.00162476	-0.00152443	-0.000789255	O acetylhomoserine thiol lyase	O Acetyl L homoserine C6H11NO4[c] + Hydrogen sulfide[c] => H+[c] + Acetate[c] + L-Homocysteine[c]	16618
		ASNS1	0	0	0	0	0	0	0	0	0	0	0	0	0	0	0	0	Asparagine synthase (glutamine-hydrolysing)	ATP C10H12N5O13P3[c] + H2O H2O[c] + L-Glutamine[c] + L-Aspartate[c] => H+[c] + AMP C10H12N5O7P[c] + L-Glutamate[c] + Diphosphate[c] + L-Asparagine[c]	15137
		EPISTESTH_RT	0	0	0	0	0	0	0	0	0	0	0	0	0	0	0	0	Episterol ester hydrolase yeast specific	H2O H2O[c] + 0.01 Episterol ester yeast specific C1695H2995O101[d] => H+[c] + 0.01 Tetracosanoate n C240 C24H47O2[c] + 0.12 Octadecanoate (n-C18:0)[c] + 0.23 Hexadecanoic acid[c] + 0.14 Octadecadienoate n C182 C18H31O2[c] + Episterol C28H46O[c] + 0.01 Hexadecenoate (n-C16:1)[c] + 0.48 Octadecenoate (n-C18:1)[c] + 0.01 Gamma-linolenic acid[c]	14247 or 14617
		MTHFR2	0.00894344	0.000224148	-0.000190718	-0.000145166	0.00515088	0.00279416	-0.0039135	-0.000751811	0.0101169	0.00507567	-0.00454103	-0.00095059	0.0094909	0.0033919	-0.00318245	-0.00386833	5,10-methylenetetrahydrofolate reductase (NADH)	2 H+[c] + Nicotinamide adenine dinucleotide - reduced[c] + 5,10-Methylenetetrahydrofolate[c] => Nicotinamide adenine dinucleotide[c] + 5-Methyltetrahydrofolate[c]	15483 or 9244
		AGTi	0	0.0252278	-0.0214652	-0.0188353	0	0.000520298	-0.000728729	-0.000863794	0	0.000940368	-0.000841316	-0.00132715	0	0.029452	-0.0276333	-0.0356726	Alanine glyoxylate aminotransferase irreversible	Glyoxylate[c] + L-Alanine[c] => Pyruvate[c] + Glycine[c]	8819
		3DSPHRer	0.00029806	5.3902e-06	-4.58628e-06	-3.76044e-06	0.000171665	0.000154607	-0.000216542	-5.21803e-07	0.00033717	0.000322484	-0.000288515	-1.4222e-07	0.000316305	1.09559e-05	-1.02794e-05	-7.13663e-06	Sphinganine:NADP+ 3-oxidoreductase	H+[r] + NADPH[r] + 3-Dehydrosphinganine[r] => NADP+[r] + Sphinganine C18H40NO2[r]	9979
		PIN4Ker_RT	0	3.5257e-12	-2.99986e-12	-8.22727e-12	0	0	0	0	0	0.000820196	-0.000733802	-0.00235708	0	0	0	0	Phosphatidylinositol 4 kinase yeast specific	ATP[r] + 0.01 Phosphatidyl 1D myo inositol yeast specific C4140H7644O1300P100[r] => H+[r] + ADP[r] + 0.01 Phosphatidyl 1D myo 4 inositol yeast specific C4140H7544O1600P200[r]	15159
		PYDXNO	-0.0526506	-703244	598359	-101327	-0.0303236	-399633	559726	-167517	-0.0595591	-524904	469615	-110606	-0.0558735	-719820	675370	-90365.2	Pyridoxine oxidase	Oxygen[c] + Pyridoxine[c] <=> Hydrogen peroxide[c] + Pyridoxal[c]	10680
		FRTT	0	0.00148084	-0.00125998	-0.00154352	0	0	0	0	0	0	0	0	0	0.00148652	-0.00139473	-0.00155189	Farnesyltranstransferase	Isopentenyl diphosphate[c] + Farnesyl diphosphate[c] => Diphosphate[c] + Geranylgeranyl diphosphate C20H33O7P2[c]	16503
		PNTOt2	0	4.08864e-13	-3.47884e-13	-3.14515e-11	0	-9.64214e-07	1.35048e-06	-1.98235e-06	0	0	0	0	0	-3.92469e-12	3.68233e-12	-2.59494e-12	Pantothenate reversible transport via proton symport	H+[e] + (R)-Pantothenate[e] <=> H+[c] + (R)-Pantothenate[c]	12353 or 12740
		DPR	5.72906e-05	1.03603e-06	-8.81515e-07	-7.22798e-07	3.29959e-05	3.06926e-05	-4.2988e-05	-1.98006e-06	6.4808e-05	6.19851e-05	-5.5456e-05	-2.73364e-08	6.07976e-05	2.10589e-06	-1.97585e-06	-1.37174e-06	2-dehydropantoate 2-reductase	H+[c] + Nicotinamide adenine dinucleotide phosphate - reduced[c] + 2-Dehydropantoate[c] => Nicotinamide adenine dinucleotide phosphate[c] + (R)-Pantoate[c]	14277 or 16522
		SBTD_D2	0	0.512999	-0.436488	-0.758749	0	0.0141477	-0.0198153	-0.0201358	0	0.728527	-0.651789	-0.148052	0	1.41169	-1.32452	-1.59117	D sorbitol dehydrogenase D fructose producing	Nicotinamide adenine dinucleotide[c] + D-Sorbitol[c] => H+[c] + Nicotinamide adenine dinucleotide - reduced[c] + D-Fructose[c]	12974 or 12977
		SERD_L	0	0.00530993	-0.00451798	-0.00646823	0	0.000269202	-0.000377044	-0.000700392	0	0	0	0	0	2.54825e-12	-2.3909e-12	-7.44039e-12	L-serine deaminase	L-Serine[c] => Pyruvate[c] + Ammonium[c]	11849 or 9216
		FALDH2	0	8.95988e-14	-7.62356e-14	-9.7506e-13	0	0	0	0	0	0	0	0	0	-6.82328e-13	6.40194e-13	-2.59646e-12	Formaldehyde dehydrogenase	Nicotinamide adenine dinucleotide[c] + Hydroxymethylglutathione[c] <=> H+[c] + Nicotinamide adenine dinucleotide - reduced[c] + S-Formylglutathione[c]	14108 or 14109
		LYSt2r	0	537484	-457321	-102476	0	558105	-781682	-176086	0	706688	-632250	-108629	0	365596	-343020	-116206	L lysine reversible transport via proton symport	H+[e] + L-Lysine[e] <=> H+[c] + L-Lysine[c]	14229 or 15074
		TRE6PP	0.00173896	0.0898468	-0.0764467	-0.0985283	0.00100153	0.000902014	-0.00126336	-3.04434e-06	0.00196713	0.00611384	-0.00546985	-0.0062462	0.0018454	6.39196e-05	-5.99725e-05	-4.16369e-05	Trehalose-phosphatase	H2O H2O[c] + alpha,alpha-Trehalose 6-phosphate[c] => Phosphate[c] + Trehalose[c]	12034
		GLYCt2	0	55141.6	-46917.5	-49554.9	0	513090	-718634	-132487	0	360189	-322249	-89995.2	0	52497.6	-49255.8	-55722.8	Glycerol transport via symport	H+[e] + Glycerol[e] => H+[c] + Glycerol[c]	10704 and 10705
		ADMDC	0.0530494	0.0232357	-0.0197702	-0.0116412	0.0305533	0.0305303	-0.0427607	-0.00160074	0.0600102	0.060025	-0.0537024	-0.000817908	0.0562968	0.0254025	-0.0238339	-0.0125544	Adenosylmethionine decarboxylase	H+[c] + S-Adenosyl-L-methionine[c] => CO2 CO2[c] + S-Adenosylmethioninamine[c]	11217
		NDPK8	0.000182363	267855	-227906	-90192	0.00010503	474266	-664257	-266606	0.000206291	-353985	316698	-141140	0.000193526	75374.7	-70720.3	-98492.4	Nucleoside-diphosphate kinase (ATP:dADP)	ATP C10H12N5O13P3[c] + DADP C10H12N5O9P2[c] <=> ADP C10H12N5O10P2[c] + DATP C10H12N5O12P3[c]	15679
		TYRt2r	0	-0.00321939	0.00273923	-0.00542312	0	0	0	0	0	0	0	0	0	-5.33791e-11	5.00829e-11	-8.54413e-11	L tyrosine reversible transport via proton symport	H+[e] + L-Tyrosine[e] <=> H+[c] + L-Tyrosine[c]	14229 or 15074
		ALCD19y	0	249171	-212008	-106246	0	315332	-441653	-156446	0	327805	-293277	-83970.4	0	147110	-138026	-88744.6	Alcohol dehydrogenase glycerol NADP	H+[c] + Nicotinamide adenine dinucleotide phosphate - reduced[c] + D-Glyceraldehyde[c] => Nicotinamide adenine dinucleotide phosphate[c] + Glycerol[c]	11882 or 12784 or 9774
		MIPC226PLCg_RT	0	0	0	0	0	0	0	0	0	0	0	0	0	0	0	0	Mannose inositol phosphorylceramide ceramide 2 26C phospholipase C	H2O H2O[g] + 0.01 Mannose inositol phosphorylceramide ceramide 2 26C yeast specific C5600H10900N100O1700P100[g] => H+[g] + Ceramide 2 Phytosphingosinen C260 C44H89NO4[g] + Mannose 1D myo Inositol 1 phosphate C12H21O14P1[g]	15857
		FRUt2	0	574589	-488892	-88951.7	0	536451	-751353	-175257	0	170734	-152750	-88275.1	0	360245	-338000	-107179	D fructose transport in via proton symport	H+[e] + D-Fructose[e] => H+[c] + D-Fructose[c]	11075 or 11893
		ALCD22xi	0	0	0	0	0	0	0	0	0	0	0	0	0	0	0	0	Aldehyde dehydrogenase 2 methylbutanol NAD	H+[c] + Nicotinamide adenine dinucleotide - reduced[c] + 2 methylbutyraldehyde C5H10O[c] => Nicotinamide adenine dinucleotide[c] + 2 methyl 1 butanol C5H12O[c]	14108 or 14109 or 15438
		ADSS	0.00923272	0.3103	-0.264021	-0.144066	0.00531749	0.0297766	-0.0417051	-0.0147618	0.0104442	0.0294956	-0.0263887	-0.00912381	0.00979789	0.267427	-0.250913	-0.18274	Adenylosuccinate synthase	GTP C10H12N5O14P3[c] + IMP C10H11N4O8P[c] + L-Aspartate[c] => 2 H+[c] + GDP C10H12N5O11P2[c] + Phosphate[c] + N6-(1,2-Dicarboxyethyl)-AMP[c]	12170
		HPRO_u9m	0	0	0	0	0	0	0	0	0	0	0	0	0	0	0	0	L hydroxyproline dehydrogenase NAD mitochondrial	Trans 4 Hydroxy L proline C5H9NO3[m] + Ubiquinone-9[m] => H+[m] + L 1 Pyrroline 3 hydroxy 5 carboxylate C5H6NO3[m] + Ubiquinol-9[m]	14602
		ARAB14LO	0	0	0	0	0	0	0	0	0	0	0	0	0	0	0	0	D arabinono 1 4 lactone oxidase	Oxygen[c] + D Arabinono 1 4 lactone C5H8O5[c] <=> Hydrogen peroxide[c] + D erythro Ascorbate C5H6O5[c]	10490 or 13733
		PETOHMer_RT	0.00127974	0.00100754	-0.000857268	-0.0015055	0.000737052	0.000711612	-0.000996684	-9.98758e-05	0.00144766	0.00143174	-0.00128093	-7.57357e-05	0.00135808	0.00094334	-0.000885087	-0.00128748	Phosphatidylethanolamine N methyltransferase yeast specific	0.01 Phosphatidylethanolamine[r] + S-Adenosyl-L-methionine[r] => H+[r] + S-Adenosyl-L-homocysteine[r] + 0.01 Phosphatidyl N methylethanolamine yeast specific C3840H7444N100O800P100[r]	10647
		GTHPi	0	0.0410634	-0.034939	-0.0494224	0	0.00143564	-0.00201075	-0.00339335	0	0.00159905	-0.00143061	-0.00200711	0	0.0366303	-0.0343683	-0.0569333	Glutathione peridoxase	Hydrogen peroxide[c] + 2 Glutathione[c] => 2 H2O H2O[c] + Oxidized glutathione[c]	8579
		THMt2	0	2.98661e-13	-2.54118e-13	-3.24789e-13	0	0	0	0	0	0	0	0	0	-8.35162e-13	7.8359e-13	-1.64927e-12	Thiamine transport in via proton symport	H+[e] + Thiamine[e] => H+[c] + Thiamin[c]	9324 or 10921 or 11871 or 12902
		UPP3MT	0	0	0	0	0	0	0	0	0	0	0	0	0	0	0	0	Uroporphyrinogen methyltransferase	2 S-Adenosyl-L-methionine[c] + Uroporphyrinogen III[c] => H+[c] + 2 S-Adenosyl-L-homocysteine[c] + Dihydrosirohydrochlorin[c]	11050
		RPI	-0.352473	-0.443173	0.377077	-0.0702144	-0.210193	-0.25574	0.35819	-0.0322161	0.0552715	-0.0133895	0.0119791	-0.0420373	0.0518513	-0.0192963	0.0181047	-0.106038	Ribose-5-phosphate isomerase	Alpha-D-Ribose 5-phosphate[c] <=> D-Ribulose 5-phosphate[c]	13288
		MIP2C126PLCg_RT	0	0	0	0	0	0	0	0	0	0	0	0	0	0	0	0	Mannose inositol P 2 ceramide ceramide 1 26C phospholipase C	H2O H2O[g] + 0.01 Mannose inositol P 2 ceramide ceramide 1 26C yeast specific C6200H11900N100O2400P200[g] => H+[g] + Ceramide 1 Sphinganinen C260 C44H89NO3[g] + Mannose inositol P 2 C18H31O22P2[g]	15857
		LSERDHr	0	-6.84032e-13	5.82013e-13	-8.14095e-13	0	0	0	0	0	0	0	0	0	-4.3461e-15	4.07772e-15	-4.0531e-14	L-serine dehydrogenase	Nicotinamide adenine dinucleotide phosphate[c] + L-Serine[c] <=> H+[c] + Nicotinamide adenine dinucleotide phosphate - reduced[c] + 2-Aminomalonate semialdehyde[c]	10212
		HETZK	0	0	0	0	0	0	0	0	0	0	0	0	0	-8.35162e-13	7.8359e-13	-1.64927e-12	Hydroxyethylthiazole kinase	ATP C10H12N5O13P3[c] + 4-Methyl-5-(2-hydroxyethyl)-thiazole[c] => ADP C10H12N5O10P2[c] + H+[c] + 4-Methyl-5-(2-phosphoethyl)-thiazole[c]	16213
		UPP3S	5.14128e-05	9.29762e-07	-7.91094e-07	-6.48643e-07	2.96106e-05	2.66683e-05	-3.73516e-05	-9.00068e-08	5.81588e-05	5.56256e-05	-4.97664e-05	-2.45317e-08	5.45599e-05	1.8898e-06	-1.77311e-06	-1.23101e-06	Uroporphyrinogen-III synthase	Hydroxymethylbilane[c] => H2O H2O[c] + Uroporphyrinogen III[c]	10515
		THIORDXm	0	0	0	0	0	0	0	0	0	0	0	0	0	0	0	0	Hydrogen peroxide reductase thioredoxin mitochondrial	Hydrogen peroxide[m] + Reduced thioredoxin[m] <=> 2 H2O H2O[m] + Oxidized thioredoxin[m]	10200 and 16019
		GLCGSD	0	-7.57337e-16	6.44385e-16	-1.54364e-13	0	0	0	0	0	0	0	0	0	0	0	0	Glucan 1 4 alpha glucosidase	H2O H2O[c] + Glycogen C6H10O5[c] => alpha-D-Glucose[c]	12639 or 14743
		TMDS	0.00018772	3.3948e-06	-2.88849e-06	-2.36835e-06	0.000108115	9.73721e-05	-0.000136379	-3.28635e-07	0.000212351	0.000203102	-0.000181708	-8.9571e-08	0.000199211	6.90012e-06	-6.47402e-06	-4.49469e-06	Thymidylate synthase	5,10-Methylenetetrahydrofolate[c] + DUMP C9H11N2O8P[c] => DTMP C10H13N2O8P[c] + 7,8-Dihydrofolate[c]	10845
		XYLTD_D	1.204	1.16189	-0.988605	-0.0251106	0.715	0.71327	-0.999005	-0.00234335	0	0	0	0	0	0	0	0	Xylitol dehydrogenase D xyulose forming	Nicotinamide adenine dinucleotide[c] + Xylitol C5H12O5[c] => H+[c] + Nicotinamide adenine dinucleotide - reduced[c] + D-Xylulose[c]	12974 or 12977 or 16452
		VALTRS	0.0204734	0.000370247	-0.000315027	-0.000258301	0.0117915	0.0106198	-0.0148741	-3.58422e-05	0.0231598	0.0221511	-0.0198178	-9.76895e-06	0.0217267	0.000752552	-0.000706081	-0.000490208	Valyl-tRNA synthetase	ATP C10H12N5O13P3[c] + L-Valine[c] + TRNA(Val)[c] => AMP C10H12N5O7P[c] + Diphosphate[c] + L-Valyl-tRNA(Val)[c]	16528
		URIK1	0	0	0	0	0	0	0	0	0	0	0	0	0	0	0	0	Uridine kinase ATPUridine	ATP C10H12N5O13P3[c] + Uridine[c] => ADP C10H12N5O10P2[c] + H+[c] + UMP C9H11N2O9P[c]	8633 or 9093
		ERGSTATer_RT	0.000119045	1.264e-05	-1.07548e-05	-1.23605e-05	6.8563e-05	0.00364144	-0.0051002	-0.00617447	0.000134666	0.00569969	-0.00509932	-0.00600533	0.000126333	0.000628649	-0.000589829	-0.000411074	Acyl CoAergosterol acyltransferase yeast specific	0.23 Palmitoyl-CoA[r] + 0.12 Stearoyl-CoA[r] + Ergosterol C28H44O[r] + 0.01 Tetracosanoyl CoA n C240CoA C45H78N7O17P3S[r] + 0.01 Hexadecenoyl-CoA (n-C16:1CoA)[r] + 0.48 Octadecenoyl-CoA (n-C18:1CoA)[r] + 0.14 Octadecynoyl CoA n C182CoA C39H62N7O17P3S[r] + 0.01 Gamma-linolenoyl-CoA[r] => Coenzyme A[r] + 0.01 Ergosterol ester yeast specific C1695H2993O101[r]	11799
		PYAM5PO	0	0.396864	-0.337674	-0.384512	0	0	0	0	0	0	0	0	0	0	0	0	Pyridoxamine 5'-phosphate oxidase	H2O H2O[c] + Oxygen[c] + Pyridoxamine 5'-phosphate[c] => Hydrogen peroxide[c] + Ammonium[c] + Pyridoxal 5'-phosphate[c]	10680
		NADH2_u9m1	0	0.030326	-0.0258031	-0.0246359	0	0.0116124	-0.0162643	-0.0929956	0	0.0074147	-0.00663368	-0.00947	0	0.284569	-0.266996	-0.253895	NADH dehydrogenase mitochondrial	H+[m] + Nicotinamide adenine dinucleotide - reduced[m] + Ubiquinone-9[m] => Nicotinamide adenine dinucleotide[m] + Ubiquinol-9[m]	9809
		IPMD	0.0238243	0.0275239	-0.0234188	-0.0254553	0.0137214	0.0209676	-0.0293672	-0.00895656	0.0269504	0.0359273	-0.0321429	-0.0155162	0.0252827	0.0598217	-0.0561276	-0.042306	3-isopropylmalate dehydrogenase	3-Carboxy-2-hydroxy-4-methylpentanoate[c] + Nicotinamide adenine dinucleotide[c] => H+[c] + Nicotinamide adenine dinucleotide - reduced[c] + 3-Carboxy-4-methyl-2-oxopentanoate[c]	13894
		IPC326PLCg_RT	0	0	0	0	0	0	0	0	0	0	0	0	0	0	0	0	Inositol phosphorylceramide ceramide 3 26C phospholipase C	H2O H2O[g] + 0.01 Inositol phosphorylceramide ceramide 3 26C yeast specific C5000H9900N100O1300P100[g] => H+[g] + Ceramide 3 Phytosphingosinen C260OH C44H89NO5[g] + 1D-myo-Inositol 1-phosphate[g]	15857
		CHTNS	0.00230688	4.17182e-05	-3.54962e-05	-2.91044e-05	0.00132862	0.0011966	-0.00167596	-4.03858e-06	0.00260957	0.00249591	-0.002233	-1.10073e-06	0.00244809	8.4795e-05	-7.95588e-05	-5.5235e-05	Chitin synthase	UDP-N-acetyl-D-galactosamine[c] => H+[c] + Chitin monomer C8H13NO5[c] + UDP C9H11N2O12P2[c]	14541 or 14960 or 15828 or 8441 or 9711 or 9756
		PTE2x	0	0.122998	-0.104654	-0.175585	0	0.00629002	-0.0088098	-0.0136599	0	0	0	0	0	0.118164	-0.110867	-0.185212	Peroxisomal acyl CoA thioesterase	H2O H2O[x] + Palmitoyl-CoA (n-C16:0CoA)[x] => H+[x] + Coenzyme A[x] + Hexadecanoate (n-C16:0)[x]	16048
		MIPCS224g_RT	0	0	0	0	0	-1.60306e-12	2.24525e-12	-5.67547e-12	0	1.39081e-12	-1.24432e-12	-4.40089e-12	0	0	0	0	Mannose inositol phosphorylceramide synthase ceramide 2 24C yeast specific	GDP-D-mannose[g] + 0.01 Inositol phosphorylceramide ceramide 2 24C yeast specific C4800H9500N100O1200P100[g] => GDP C10H12N5O11P2[g] + H+[g] + 0.01 Mannose inositol phosphorylceramide ceramide 2 24C yeast specific C5400H10500N100O1700P100[g]	16453
		MANt2	0	250096	-212796	-104949	0	603388	-845105	-154159	0	251470	-224982	-99632.7	0	330893	-310460	-100693	D mannose transport in via proton symport	H+[e] + D-Mannose[e] => H+[c] + D-Mannose[c]	11075 or 11893
		RNDR1	0.000182363	3.29789e-06	-2.80603e-06	-2.30076e-06	0.00010503	9.45933e-05	-0.000132487	-3.19257e-07	0.000206291	0.000197306	-0.000176523	-8.70148e-08	0.000193526	6.70319e-06	-6.28926e-06	-4.36642e-06	Ribonucleoside-diphosphate reductase (ADP)	ADP C10H12N5O10P2[c] + Reduced thioredoxin[c] => H2O H2O[c] + Oxidized thioredoxin[c] + DADP C10H12N5O9P2[c]	(10848 and 11172 and 11290 and 14237) or (11172 and 11290 and 12730 and 14237) or (11172 and 11290 and 12737 and 14237) or (11172 and 11290 and 14237 and 15339)
		ACACT10m	0	0.000292784	-0.000249117	-0.000300644	0	0.000334263	-0.000468168	-0.000387952	0	0	0	0	0	0.0102372	-0.00960503	-0.00885375	Acetyl-CoA C-acyltransferase	Coenzyme A[m] + 2-Methyl-3-acetoacetyl-CoA[m] <=> Acetyl-CoA[m] + Propanoyl-CoA[m]	8678
		SADT	0	0.217168	-0.184779	-0.310477	0	0.0135432	-0.0189685	-0.0256215	0	4.69001e-05	-4.19599e-05	-6.53878e-05	0	0.279304	-0.262056	-0.37	Sulfate adenylyltransferase	ATP C10H12N5O13P3[c] + H+[c] + Sulfate[c] => Diphosphate[c] + Adenosine 5'-phosphosulfate[c]	13443 or 8709
		NTD4	0	1.22401	-1.04146	-1.78105	0	0.0331353	-0.0464092	-0.0535216	0	0.0320612	-0.0286841	-0.0233909	0	1.83808	-1.72458	-0.917511	5'-nucleotidase (CMP)	H2O H2O[c] + CMP C9H12N3O8P[c] => Cytidine[c] + Phosphate[c]	16648 or 9995
		LPPer_RT	0	0	0	0	0	0	0	0	0	0	0	0	0	0	0	0	Lipid phosphate phosphatase yeast specific	H2O[r] + 0.01 Diacylglycerol pyrophosphate yeast specific C3540H6544O1100P200[r] => H+[r] + Orthophosphate[r] + 0.01 Phosphatidate yeast specific C3540H6544O800P100[r]	13087
		MDRPD	0.0530494	0.0232357	-0.0197702	-0.0116412	0.0305533	0.0305303	-0.0427607	-0.00160074	0.0600102	0.060025	-0.0537024	-0.000817908	0.0562968	0.0254025	-0.0238339	-0.0125544	5-Methylthio-5-deoxy-D-ribulose 1-phosphate dehydratase	5-Methylthio-5-deoxy-D-ribulose 1-phosphate[c] => H2O H2O[c] + 2,3-diketo-5-methylthio-1-phosphopentane[c]	15829
		CLPNSm_RT	0.000133926	2.42196e-06	-2.06074e-06	-1.68966e-06	7.71334e-05	6.94688e-05	-9.7298e-05	-2.3446e-07	0.000151499	0.0001449	-0.000129637	-6.39032e-08	0.000142124	4.92279e-06	-4.6188e-06	-3.20667e-06	Cardiolipin synthase yeast specific mitochondrial	0.01 CDPdiacylglycerol yeast specific C4440H7744N300O1500P200[m] + 0.01 Phosphatidylglycerol yeast specific C3840H7244O1000P100[m] => H+[m] + CMP[m] + 0.01 Cardiolipin yeast specific C7380H13688O1700P200[m]	16415
		2DOXG6PP	0	0	0	0	0	0	0	0	0	0	0	0	0	0	0	0	2 deoxyglucose 6 phosphatase	H2O H2O[c] + 2 Deoxy D glucose 6 phosphate C6H11O8P[c] => Phosphate[c] + 2 Deoxy D glucose C6H12O5[c]	13413
		THRA	0	0.011637	-0.00990138	-0.00527804	0	0.017358	-0.0243116	-0.00784193	0	0.0309861	-0.0277222	-0.0120864	0	0.00926532	-0.00869318	-0.00656369	Threonine aldolase	L-Threonine[c] => Glycine[c] + Acetaldehyde[c]	16182
		FAS160COA	0.0161037	0.0199444	-0.0169698	-0.0137717	0.00927477	0.00935317	-0.0131001	-0.00118406	0.0182168	0.0184655	-0.0165205	-0.000758843	0.0170895	0.0175868	-0.0165008	-0.0172309	Fatty acyl CoA synthase n C160CoA	3 H+[c] + 2 Nicotinamide adenine dinucleotide phosphate - reduced[c] + Malonyl CoA C24H33N7O19P3S[c] + Tetradecanoyl-CoA[c] => 2 Nicotinamide adenine dinucleotide phosphate[c] + H2O H2O[c] + Coenzyme A[c] + CO2 CO2[c] + Palmitoyl-CoA (n-C16:0CoA)[c]	8670 and 8777
		AASAD1	0.0128222	0.00618483	-0.0052624	-0.00694668	0.00738483	0.0069199	-0.00969202	-0.000517742	0.0145047	0.0141247	-0.0126369	-0.000834701	0.0136071	0.00605261	-0.00567886	-0.00726131	L aminoadipate semialdehyde dehydrogenase NADPH	ATP C10H12N5O13P3[c] + H+[c] + Nicotinamide adenine dinucleotide phosphate - reduced[c] + L-2-Aminoadipate[c] => Nicotinamide adenine dinucleotide phosphate[c] + AMP C10H12N5O7P[c] + Diphosphate[c] + L 2 Aminoadipate 6 semialdehyde C6H11NO3[c]	10220 and 9495
		HACONTbm	0.0128222	0.0494314	-0.042059	-0.0446387	0.00738483	0.013603	-0.0190523	-0.012265	0.0145047	0.0184456	-0.0165027	-0.00833293	0.0136071	0.0609443	-0.0571809	-0.0614316	Homoacontinate hydratase mitochondrial	H2O H2O[m] + Cis-Homoaconitate[m] <=> Homoisocitrate C7H7O7[m]	16016
		UTCY	0	0.0819616	-0.0697375	-0.103268	0	0	0	0	0	0	0	0	0	0.307289	-0.288313	-0.360858	UTP:cytidine 5'-phosphotransferase	Cytidine[c] + UTP C9H11N2O15P3[c] => H+[c] + CMP C9H12N3O8P[c] + UDP C9H11N2O12P2[c]	8633 or 9093
		ADCL	0.000290322	5.25027e-06	-4.46722e-06	-3.66281e-06	0.000167208	0.000153711	-0.000215288	-2.48174e-06	0.000328416	0.000555644	-0.000497117	-0.000356873	0.000308094	0.00352905	-0.00331112	-0.00676601	4-aminobenzoate synthase	4-amino-4-deoxychorismate[c] => H+[c] + Pyruvate[c] + 4-Aminobenzoate[c]	12476
		MMSAD3m	0.0106285	0.0174474	-0.0148452	-0.0101216	0.00612139	0.0100934	-0.0141368	-0.00737153	0.0120231	0.0125397	-0.0112189	-0.00608876	0.0112791	0.0654306	-0.0613901	-0.0467205	Methylmalonate-semialdehyde dehydrogenase (acylating)	Nicotinamide adenine dinucleotide[m] + Coenzyme A[m] + Malonate semialdehyde[m] => Nicotinamide adenine dinucleotide - reduced[m] + CO2 CO2[m] + Acetyl-CoA[m]	8975
		GNK	0	0	0	0	0	0	0	0	0	0	0	0	0	0	0	0	Gluconokinase	ATP C10H12N5O13P3[c] + D-Gluconate[c] => ADP C10H12N5O10P2[c] + H+[c] + 6-Phospho-D-gluconate[c]	16659
		THRA2	0	0.125037	-0.106389	-0.0576931	0	0.01195	-0.0167371	-0.0111531	0	0.00401369	-0.00359091	-0.0044349	0	0.162484	-0.152451	-0.0718566	L-allo-Threonine Aldolase	L-Allo-threonine[c] => Glycine[c] + Acetaldehyde[c]	16182
		SQLErx	0	0.00126603	-0.00107721	-0.00142986	0	4.05634e-05	-5.68131e-05	-6.71581e-05	0	0	0	0	0	0.00292978	-0.00274887	-0.00266436	Squalene epoxidase endoplasmic reticular NAD	H+[r] + Oxygen[r] + Squalene[r] + NADH[r] => H2O[r] + NAD+[r] + S Squalene 2 3 epoxide C30H50O[r]	(13729 and 12471 and 16097) or (13729 and 13206 and 16097)
		NDPK4	0.00018772	3.39478e-06	-2.88846e-06	-2.36834e-06	0.000108115	9.73721e-05	-0.000136379	-3.28635e-07	0.000212351	0.000203102	-0.000181708	-8.9571e-08	0.000199211	6.9001e-06	-6.47401e-06	-4.49469e-06	Nucleoside-diphosphate kinase (ATP:dTDP)	ATP C10H12N5O13P3[c] + DTDP C10H13N2O11P2[c] <=> ADP C10H12N5O10P2[c] + DTTP C10H13N2O14P3[c]	15679
		PRAIS	0.00907878	0.000226133	-0.000192406	-0.000122155	0.00522883	0.00482801	-0.00676211	-0.00016232	0.01027	0.0100169	-0.00896179	-0.000140816	0.00963452	0.00301243	-0.00282641	-0.00257155	Phosphoribosylaminoimidazole synthase	ATP C10H12N5O13P3[c] + 2-(Formamido)-N1-(5-phospho-D-ribosyl)acetamidine[c] => ADP C10H12N5O10P2[c] + 2 H+[c] + Phosphate[c] + 5-amino-1-(5-phospho-D-ribosyl)imidazole[c]	14259
		ACSm	0.0790059	0.471462	-0.401146	-0.230847	0.0455026	0.0889806	-0.124626	-0.0233943	0.0893725	0.125592	-0.112363	-0.0237004	0.0838421	0.560088	-0.525502	-0.199851	Acetyl CoA synthetase	Coenzyme A[m] + ATP[m] + Acetate[m] => Diphosphate[m] + Acetyl-CoA[m] + AMP C10H12N5O7P[m]	12272 or 14597
		GND	0	0.370702	-0.315414	-0.176526	0	0.121657	-0.170393	-0.0860265	0	0.148358	-0.132731	-0.108854	0	0.304331	-0.285538	-0.272773	Phosphogluconate dehydrogenase	Nicotinamide adenine dinucleotide phosphate[c] + 6-Phospho-D-gluconate[c] => Nicotinamide adenine dinucleotide phosphate - reduced[c] + CO2 CO2[c] + D-Ribulose 5-phosphate[c]	15167
		SULR	0.00745805	0.00144578	-0.00123015	-0.00186496	0.00429539	0.00426603	-0.005975	-0.00028406	0.00843665	0.00827867	-0.00740665	-0.000235906	0.00791458	0.00132203	-0.00124039	-0.000740196	Sulfite reductase (NADPH2)	5 H+[c] + 3 Nicotinamide adenine dinucleotide phosphate - reduced[c] + Sulfite[c] => 3 Nicotinamide adenine dinucleotide phosphate[c] + 3 H2O H2O[c] + Hydrogen sulfide[c]	10374 and 8744
		CHLt2	0	2.87351e-14	-2.44494e-14	-6.10704e-14	0	0	0	0	0	0	0	0	0	1.01853e-12	-9.5563e-13	-4.06199e-12	Choline transport via proton symport	H+[e] + Choline C5H14NO[e] => H+[c] + Choline[c]	15991 or 16258
		FAO182p_odd	0	-2.04533e-13	1.74028e-13	-5.71585e-13	0	0	0	0	0	0	0	0	0	-1.39096e-13	1.30506e-13	-7.32511e-13	Fatty acid oxidation	8 Coenzyme A[x] + 7 O2 O2[x] + 8 NAD+[x] + 8 H2O H2O[x] + Nicotinamide adenine dinucleotide phosphate - reduced[x] + Octadecynoyl CoA n C182CoA C39H62N7O17P3S[x] => 7 H+[x] + 7 Hydrogen peroxide[x] + 9 Acetyl-CoA[x] + 8 NADH[x] + Nicotinamide adenine dinucleotide phosphate[x]	(10293 and 11362 and 12742 and 13228 and 13813) or (10293 and 11362 and 12752 and 13228 and 13813) or (10293 and 11362 and 13228 and 13813 and 9700)
		CERS326er	0	1.27638e-13	-1.08601e-13	-1.97225e-12	0	2.36528e-12	-3.3128e-12	-4.03915e-12	0	0	0	0	0	4.27126e-13	-4.0075e-13	-2.39506e-12	Ceramide 3 synthase 26C	H+[r] + NADPH[r] + Oxygen[r] + Ceramide 2 Phytosphingosinen C260 C44H89NO4[r] => H2O[r] + NADP+[r] + Ceramide 3 Phytosphingosinen C260OH C44H89NO5[r]	9664
		PUNP1m	0	0	0	0	0	0	0	0	0	0	0	0	0	0	0	0	Purine nucleoside phosphorylase Adenosine mitochondrial	Orthophosphate[m] + Adenosine[m] <=> Alpha-D-Ribose 1-phosphate[m] + Adenine[m]	16276
		FACOAL181	0	0.173213	-0.147379	-0.124663	0	0.0078992	-0.0110636	-0.00629397	0	0.0100524	-0.00899352	-0.00627465	0	0.223199	-0.209416	-0.139684	Fatty acid CoA ligase octadecenoate	ATP C10H12N5O13P3[c] + Coenzyme A[c] + Octadecenoate (n-C18:1)[c] => AMP C10H12N5O7P[c] + Diphosphate[c] + Octadecenoyl-CoA (n-C18:1CoA)[c]	11167 or 15746 or 15748
		AMID3	0	0	0	0	0	0	0	0	0	0	0	0	0	0	0	0	Amidase	H2O H2O[c] + Indole 3 acetamide C10H10N2O[c] => Ammonium[c] + Indole-3-acetate[c]	10276 or 10277 or 12540 or 12553 or 12842 or 13791
		FMETTRSm	0	0	0	0	0	0	0	0	0	0	0	0	0	0	0	0	Methionyl tRNA formyltransferase mitochondrial	10-Formyltetrahydrofolate[m] + L-Methionyl-tRNA (Met)[m] => H+[m] + Tetrahydrofolate[m] + N-Formylmethionyl-tRNA[m]	11899
		CATp	0	0.0766203	-0.0651928	-0.0353994	0	0.0019084	-0.00267291	-0.00280346	0	0.00251423	-0.0022494	-0.00172525	0	0.0501785	-0.0470799	-0.0323162	Catalase A peroxisomal	2 Hydrogen peroxide[x] => O2 O2[x] + 2 H2O H2O[x]	15305 or 9354
		LEUt6	0	0	0	0	0	0	0	0	0	0	0	0	0	0	0	0	L leucine transport in via proton antiport vacuolar	H+[v] + L-Leucine[c] => H+[c] + L-Leucine[v]	16187
		MI4PP	0	0	0	0	0	0	0	0	0	0	0	0	0	0	0	0	1D-myo-Inositol 4-phosphate phosphohydrolase	H2O H2O[c] + 1D-myo-Inositol 4-phosphate[c] => Phosphate[c] + Myo-Inositol[c]	13708 or 16369
		FADFMNtm	0	-4.21927e-13	3.58999e-13	-2.15999e-12	0	-1.8335e-13	2.568e-13	-3.9996e-11	0	0	0	0	0	0	0	0	FADFMN antiport	Flavin adenine dinucleotide oxidized[c] + FMN C17H19N4O9P[m] => Flavin adenine dinucleotide oxidized[m] + FMN C17H19N4O9P[c]	14159
		SBPP1er	0	0.279468	-0.237787	-0.332606	0	0.00190972	-0.00267475	-0.00242509	0	0.00651273	-0.00582672	-0.00574505	0	0	0	0	Sphingoid base phosphate phosphatase sphinganine 1 phosphatase endoplasmic reticulum	H2O[r] + Sphinganine 1-phosphate[r] => Sphinganine C18H40NO2[r] + Orthophosphate[r]	13412
		ACHLE3	0	0	0	0	0	0	0	0	0	0	0	0	0	0	0	0	Ethyl acetate hydrolyzing esterase	H2O H2O[c] + Acetic ester C4H8O2[c] => H+[c] + Acetate[c] + Ethanol[c]	15133 or 15240
		PDE2	0	0	0	0	0	0	0	0	0	0	0	0	0	0	0	0	3 5 cyclic nucleotide phosphodiesterase	H2O H2O[c] + 3 5 Cyclic dAMP C10H11N5O5P[c] => H+[c] + DAMP C10H12N5O6P[c]	11787
		GUAt2r	0	-4.79579e-13	4.08053e-13	-1.90083e-12	0	0	0	0	0	0	0	0	0	7.50267e-13	-7.03937e-13	-2.18188e-12	Guanine reversible transport via proton symport	H+[e] + Guanine[e] <=> H+[c] + Guanine[c]	14461 or 14558 or 15012 or (14558 and 15012)
		GLUt7	0	0	0	0	0	0	0	0	0	0	0	0	0	0	0	0	L glutamate transport out via proton symport vacuolar	H+[v] + L-Glutamate[v] => H+[c] + L-Glutamate[c]	8766
		PUNP1	-0.0530494	-0.0800191	0.0680847	-0.0587322	-0.0305533	-0.0278573	0.0390169	-0.00217748	-0.0600102	-0.0512126	0.0458182	-0.00407459	-0.0562968	-0.0267279	0.0250774	-0.0124751	Purine-nucleoside phosphorylase (Adenosine)	Phosphate[c] + Adenosine[c] <=> Adenine[c] + alpha-D-Ribose 1-phosphate[c]	14521 or 16276
		EPISTt	0	2.16653e-12	-1.84341e-12	-3.04981e-12	0	0	0	0	0	0	0	0	0	-4.34243e-12	4.07428e-12	-3.24093e-12	Episterol reversible transport	Episterol C28H46O[e] <=> Episterol C28H46O[c]	12382 or 13670 or 14911 or 16585
		ME2	0	0.0646792	-0.0550327	-0.0366539	0	0.00100198	-0.00140337	-0.0011847	0	0.00155258	-0.00138904	-0.00110853	0	0.0616755	-0.057867	-0.0511667	Malic enzyme (NADP)	Nicotinamide adenine dinucleotide phosphate[c] + L-Malate[c] => Nicotinamide adenine dinucleotide phosphate - reduced[c] + Pyruvate[c] + CO2 CO2[c]	12761
		SACCD1	0.0128222	0.00618483	-0.0052624	-0.00694668	0.00738483	0.0069199	-0.00969202	-0.000517742	0.0145047	0.0141247	-0.0126369	-0.000834701	0.0136071	0.00605261	-0.00567886	-0.00726131	Saccharopine dehydrogenase NADP L glutamate forming	H+[c] + Nicotinamide adenine dinucleotide phosphate - reduced[c] + L-Glutamate[c] + L 2 Aminoadipate 6 semialdehyde C6H11NO3[c] <=> Nicotinamide adenine dinucleotide phosphate[c] + H2O H2O[c] + L Saccharopine C11H19N2O6[c]	16833
		IPPMIb	-0.0238243	-0.0275239	0.0234188	-0.0254553	-0.0137214	-0.0209676	0.0293672	-0.00895656	-0.0269504	-0.0359273	0.0321429	-0.0155162	-0.0252827	-0.0598217	0.0561276	-0.042306	2-isopropylmalate hydratase	H2O H2O[c] + 2-Isopropylmaleate[c] <=> 3-Carboxy-3-hydroxy-4-methylpentanoate[c]	14914
		C8STIer	0.000418966	1.9178e-05	-1.63177e-05	-1.34466e-05	0.000241299	0.000284036	-0.00039782	-5.64137e-05	0.00047394	0.000474195	-0.000424246	-0.000102472	0.000444612	0.000640552	-0.000600997	-0.000411458	C 8 sterol isomerase	Fecosterol C28H46O[r] => Episterol C28H46O[r]	10113
		IPC126PLCg_RT	0	0	0	0	0	0	0	0	0	0	0	0	0	0	0	0	Inositol phosphorylceramide ceramide 1 26C phospholipase C	H2O H2O[g] + 0.01 Inositol phosphorylceramide ceramide 1 26C yeast specific C5000H9900N100O1100P100[g] => H+[g] + Ceramide 1 Sphinganinen C260 C44H89NO3[g] + 1D-myo-Inositol 1-phosphate[g]	15857
		PLBP1Ie_RT	0	0	0	0	0	0	0	0	0	0	0	0	0	-6.38031e-12	5.98632e-12	-1.17717e-11	Phospholipase B phosphatidylinositol yeast specific extracellular	H2O H2O[e] + 0.005 Phosphatidyl 1D myo inositol yeast specific C4140H7644O1300P100[e] => H+[e] + 0.09 Hexadecanoate (n-C16:0)[e] + 0.07 Octadecanoate (n-C18:0)[e] + 0.32 Octadecenoate (n-C18:1)[e] + 0.37 Octadecadienoate n C182 C18H31O2[e] + 0.5 Sn-Glycero-3-phospho-1-inositol[e] + 0.01 Arachidic acid[e] + 0.02 Tetracosanoate n C240 C24H47O2[e] + 0.1 Gamma-linolenic acid[e] + 0.02 Heptadecanoate …	12385
		APNPT	0	0	0	0	0	0	0	0	0	0	0	0	0	0	0	0	ATP:pantetheine 4'-phosphotransferase	ATP C10H12N5O13P3[c] + Pantetheine[c] => ADP C10H12N5O10P2[c] + H+[c] + Pantetheine 4'-phosphate[c]	14185
		PGK	-1.18138	-1.31624	1.11993	-0.0984002	-0.716352	-0.690745	0.967457	-0.0288894	-1.30243	-1.29268	1.15652	-0.0317313	-1.2702	-1.34962	1.26627	-0.120757	Phosphoglycerate kinase	ATP C10H12N5O13P3[c] + 3-Phospho-D-glycerate[c] <=> ADP C10H12N5O10P2[c] + 3-Phospho-D-glyceroyl phosphate[c]	15721
		CTPtm	0.00021644	3.91415e-06	-3.33038e-06	-2.73068e-06	0.000124656	0.000112269	-0.000157244	-3.78914e-07	0.000244839	0.000234175	-0.000209509	-1.03275e-07	0.000229689	7.95577e-06	-7.46449e-06	-5.18234e-06	CTPCMP antiport	2 H+[c] + CTP C9H12N3O14P3[c] + CMP[m] => 2 H+[m] + CMP C9H12N3O8P[c] + CTP C9H12N3O14P3[m]	12387
		ORNTArm	0	0.00351628	-0.00299185	-0.00392865	0	0	0	0	0	0	0	0	0	0.0301957	-0.028331	-0.0436684	L-Ornithine:2-oxo-acid aminotransferase	2-Oxoglutarate[m] + Ornithine[m] <=> L-Glutamate[m] + L-Glutamate 5-semialdehyde[m]	15066
		PUNP7	0	-0.176348	0.150047	-0.307905	0	-0.00670808	0.00939533	-0.0160817	0	0	0	0	0	-0.204806	0.192159	-0.356239	Purine-nucleoside phosphorylase (Xanthosine)	Phosphate[c] + Xanthosine[c] <=> alpha-D-Ribose 1-phosphate[c] + Xanthine[c]	16276
		ARGTRSm	0	0	0	0	0	0	0	0	0	0	0	0	0	0	0	0	Arginyl tRNA synthetase mitochondrial	ATP[m] + L-Arginine[m] + TRNA(Arg)[m] => Diphosphate[m] + AMP C10H12N5O7P[m] + L-Arginyl-tRNA(Arg)[m]	10079
		ADNK1	0.0574728	0.238791	-0.203176	-0.291724	0.0331008	0.0300539	-0.0420935	-0.00227305	0.065014	0.0560987	-0.0501896	-0.00416387	0.0609909	0.264916	-0.248557	-0.884326	Adenosine kinase	ATP C10H12N5O13P3[c] + Adenosine[c] => ADP C10H12N5O10P2[c] + H+[c] + AMP C10H12N5O7P[c]	8385
		CYTK1	0.00301334	-50599.3	43052.7	-140723	0.0017355	-709034	993072	-152379	0.00340873	-284950	254935	-166820	0.0031978	264232	-247915	-117025	Cytidylate kinase (CMP)	ATP C10H12N5O13P3[c] + CMP C9H12N3O8P[c] <=> ADP C10H12N5O10P2[c] + CDP C9H12N3O11P2[c]	13190
		FACOAL160	0	0.0770076	-0.0655223	-0.0589184	0	0.00378095	-0.00529559	-0.00301482	0	0.00480335	-0.00429739	-0.00300661	0	0.235077	-0.220561	-0.146068	Fatty acid CoA ligase hexadecanoate	ATP C10H12N5O13P3[c] + Coenzyme A[c] + Hexadecanoic acid[c] => AMP C10H12N5O7P[c] + Diphosphate[c] + Palmitoyl-CoA (n-C16:0CoA)[c]	11167 or 15746 or 15748
		RNDR4	0.000506539	4.35701e-06	-3.70719e-06	-5.15397e-06	0.000291735	0.000243514	-0.000341066	-2.56372e-05	0.000573003	0.000500013	-0.000447345	-2.9153e-05	0.000537546	1.06804e-05	-1.00209e-05	-1.20759e-05	Ribonucleoside-diphosphate reductase (UDP)	Reduced thioredoxin[c] + UDP C9H11N2O12P2[c] => H2O H2O[c] + Oxidized thioredoxin[c] + DUDP C9H11N2O11P2[c]	(10848 and 11172 and 11290 and 14237) or (11172 and 11290 and 12730 and 14237) or (11172 and 11290 and 12737 and 14237) or (11172 and 11290 and 14237 and 15339)
		MALT	0	-1.05387e-13	8.96691e-14	-2.01074e-12	0	0	0	0	0	0	0	0	0	0	0	0	Alpha glucosidase	H2O H2O[c] + Maltose[c] => 2 alpha-D-Glucose[c]	14743
		ACS2	0	3.03752e-12	-2.58449e-12	-2.61905e-12	0	0	0	0	0	0	0	0	0	0	0	0	Acetyl-CoA synthase (propionate)	ATP C10H12N5O13P3[c] + Coenzyme A[c] + Propionate (n-C3:0)[c] => AMP C10H12N5O7P[c] + Diphosphate[c] + Propanoyl-CoA[c]	14597
		CTPS2	0	1.38782e-14	-1.18083e-14	-4.84429e-12	0	0	0	0	0	0	0	0	0	0	0	0	CTP synthase (glutamine)	ATP C10H12N5O13P3[c] + H2O H2O[c] + L-Glutamine[c] + UTP C9H11N2O15P3[c] => ADP C10H12N5O10P2[c] + 2 H+[c] + L-Glutamate[c] + Phosphate[c] + CTP C9H12N3O14P3[c]	16475
		ORNt2r	0	0	0	0	0	0	0	0	0	0	0	0	0	2.42058e-12	-2.2711e-12	-3.53629e-12	Orntithine reversible transport in via proton symport	H+[e] + Ornithine[e] <=> H+[c] + Ornithine[c]	14229 or 15074
		ACONTbm	0.877574	1.46038	-1.24257	-0.0881637	0.541378	0.534546	-0.748684	-0.0338476	0.958755	0.93204	-0.833865	-0.0415389	0.947792	1.57828	-1.48082	-0.128512	Isocitrate hydro-lyase (cis-aconitate-forming)	H2O H2O[m] + cis-aconitate[m] <=> Isocitrate[m]	11624
		FAO182p_even	0	-1.24044e-11	1.05543e-11	-1.13635e-11	0	0	0	0	0	0	0	0	0	-6.37919e-13	5.98526e-13	-7.48607e-13	Fatty acid oxidation	8 Coenzyme A[x] + 8 O2 O2[x] + 8 NAD+[x] + 8 H2O H2O[x] + 2 Nicotinamide adenine dinucleotide phosphate - reduced[x] + Octadecynoyl CoA n C182CoA C39H62N7O17P3S[x] => 6 H+[x] + 8 Hydrogen peroxide[x] + 9 Acetyl-CoA[x] + 8 NADH[x] + 2 Nicotinamide adenine dinucleotide phosphate[x]	(10293 and 11362 and 11907 and 12742 and 13228 and 13813) or (10293 and 11362 and 11907 and 12752 and 13228 and 13813) or (10293 and 11362 and 11907 and 13228 and 13813 and 9700)
		CYSTGL	0.00303343	0.00135385	-0.00115193	-0.001863	0.00174707	0.00212637	-0.0029782	-0.000324797	0.00343145	0.00373686	-0.00334324	-0.000294789	0.00321911	0.00144452	-0.00135532	-0.000784694	Cystathionine g lyase	H2O H2O[c] + L-Cystathionine[c] => L-Cysteine[c] + Ammonium[c] + 2-Oxobutanoate[c]	9499
		ECOAH4m	0	-0.0322279	0.0274213	-0.0216542	0	-0.00202876	0.00284147	-0.0030769	0	-0.00164623	0.00147283	-0.00109739	0	-0.0291891	0.0273866	-0.0219346	Enoyl-CoA hydratase (C10:0)	(S)-3-Hydroxydecanoyl-CoA[m] <=> H2O H2O[m] + trans-Dec-2-enoyl-CoA[m]	14805
		OPAH	0	0	0	0	0	0	0	0	0	0	0	0	0	0	0	0	5-Oxoproline amidohydrolase (ATP-hydrolysing) (ir)	ATP C10H12N5O13P3[c] + 2 H2O H2O[c] + 5-Oxoproline[c] => ADP C10H12N5O10P2[c] + H+[c] + L-Glutamate[c] + Phosphate[c]	15328 or 16011 or 9536 or 9537
		THRD_L	0.00876465	0.00388017	-0.00330146	-0.00267111	0.00504791	0.00175719	-0.00246112	-0.00156436	0.00991469	0.00782892	-0.00700428	-0.00478934	0.00930116	0.0567483	-0.053244	-0.0546853	L-threonine deaminase	L-Threonine[c] => Ammonium[c] + 2-Oxobutanoate[c]	9216
		HISTRSm	0	0	0	0	0	0	0	0	0	0	0	0	0	0	0	0	Histidyl tRNA synthetase mitochondrial	ATP[m] + L-Histidine[m] + TRNA(His)[m] => Diphosphate[m] + AMP C10H12N5O7P[m] + L-Histidyl-tRNA(His)[m]	8575
		PTE7m	0	0	0	0	0	0	0	0	0	0	0	0	0	0	0	0	acyl-CoA thioesterase	H2O H2O[m] + Tetradecanoyl-CoA[m] => H+[m] + Coenzyme A[m] + Tetradecanoic acid[m]	14585
		PLBPC_RT	0	0.0534061	-0.0454409	-0.0702842	0	9.91115e-05	-0.000138816	-0.000199683	0	0.000126287	-0.000112984	-0.00015501	0	0.08515	-0.0798919	-0.0855503	Phospholipase B phosphatidylcholine yeast specific	H2O H2O[c] + 0.005 Phosphatidylcholine yeast specific C4040H7844N100O800P100[r] => H+[c] + 0.02 Tetracosanoate n C240 C24H47O2[c] + 0.07 Octadecanoate (n-C18:0)[c] + 0.09 Hexadecanoic acid[c] + 0.37 Octadecadienoate n C182 C18H31O2[c] + 0.32 Octadecenoate (n-C18:1)[c] + 0.5 Sn-Glycero-3-phosphocholine[c] + 0.1 Gamma-linolenic acid[c] + 0.01 Arachidic acid[c] + 0.02 Heptadecanoate C170 C17H33O2[c]	14309
		LEUt7	0	0	0	0	0	0	0	0	0	0	0	0	0	0	0	0	L leucine transport out via proton symport vacuolar	H+[v] + L-Leucine[v] => H+[c] + L-Leucine[c]	12743
		ADHAPRer_RT	0	0.0311014	-0.0264628	-0.0447498	0	0.00187084	-0.0026203	-0.00176217	0	0.00482282	-0.00431482	-0.000975299	0	0.0298582	-0.0280144	-0.0361682	Acyldihydroxyacetonephosphate reductase yeast specific	H+[r] + NADPH[r] + 0.01 1 Acyl glycerone 3 phosphate yeast specific C1920H3422O700P100[r] => NADP+[r] + 0.01 1-Acyl-sn-glycerol 3-phosphate[r]	15575
		C22STDSer	0.000418966	1.9178e-05	-1.63177e-05	-1.34466e-05	0.000241299	0.000253989	-0.000355736	-3.57873e-05	0.00047394	0.000474195	-0.000424246	-0.000102472	0.000444612	0.000326497	-0.000306336	-0.000325351	C 22 sterol desaturase NADP	H+[r] + NADPH[r] + Oxygen[r] + Ergosta 5 7 24 28 trienol C28H44O[r] => 2 H2O[r] + NADP+[r] + Ergosta-5,7,22,24(28)-tetraen-3beta-ol[r]	11716 and 13286
		SACCD2	0.0128222	0.00618483	-0.0052624	-0.00694668	0.00738483	0.0069199	-0.00969202	-0.000517742	0.0145047	0.0141247	-0.0126369	-0.000834701	0.0136071	0.00605261	-0.00567886	-0.00726131	Saccharopine dehydrogenase NAD L lysine forming	H2O H2O[c] + Nicotinamide adenine dinucleotide[c] + L Saccharopine C11H19N2O6[c] <=> H+[c] + 2-Oxoglutarate[c] + Nicotinamide adenine dinucleotide - reduced[c] + L-Lysine[c]	14087
		ASPTAp	0	0	0	0	0	0	0	0	0	0	0	0	0	0	0	0	Aspartate transaminase peroxisomal	2-Oxoglutarate[x] + L-Aspartate[x] <=> Oxaloacetate[x] + L-Glutamate[x]	8936
		PFK_3	0.23282	0.781653	-0.665074	-0.359592	0.14128	0.0242233	-0.0339271	-0.0165652	0	0.143726	-0.128587	-0.0593858	0	0.322722	-0.302794	-0.0992079	Phosphofructokinase (s7p)	ATP C10H12N5O13P3[c] + Sedoheptulose 7-phosphate[c] => ADP C10H12N5O10P2[c] + H+[c] + Sedoheptulose 1,7-bisphosphate[c]	8859 or 8863 or 8867
		ILEt6	0	0	0	0	0	0	0	0	0	0	0	0	0	0	0	0	L isoleucine transport in via proton antiport vacuolar	H+[v] + L-Isoleucine[c] => H+[c] + L-Isoleucine[v]	16187
		PROTRS	0.0175515	0.000317407	-0.000270067	-0.000221437	0.0101086	0.00910416	-0.0127513	-3.0727e-05	0.0198545	0.0189897	-0.0169895	-8.37476e-06	0.0186259	0.00064515	-0.000605311	-0.000420247	Prolyl-tRNA synthetase	ATP C10H12N5O13P3[c] + L-Proline[c] + TRNA(Pro)[c] => AMP C10H12N5O7P[c] + Diphosphate[c] + L-Prolyl-tRNA(Pro)[c]	11486
		ACOAO8p	0	0.00391268	-0.00332913	-0.00286469	0	4.52748e-05	-6.34118e-05	-8.8212e-05	0	0.000251595	-0.000225094	-0.000221631	0	0.00273935	-0.00257019	-0.00231934	Acyl CoA oxidase octadecanoyl CoA peroxisomal	O2 O2[x] + Stearoyl-CoA (n-C18:0CoA)[x] => Hydrogen peroxide[x] + Trans-Octadec-2-enoyl-CoA[x]	12742 or 12752 or 9700
		FBP	0	0.199229	-0.169515	-0.181364	0	0.00137185	-0.00192141	-0.00210085	0	0.00619703	-0.00554428	-0.00649673	0	0.0571409	-0.0536124	-0.0673297	Fructose-bisphosphatase	H2O H2O[c] + D-Fructose 1,6-bisphosphate[c] => Phosphate[c] + beta-D-Fructose 6-phosphate[c]	15423
		NMNAT	0.000103644	1.87434e-06	-1.59479e-06	-1.30761e-06	5.96926e-05	5.1616e-05	-7.22934e-05	-1.98248e-06	0.000117243	0.000109119	-9.76253e-05	-1.68113e-06	0.000109988	0.112196	-0.105268	-0.131661	Nicotinamide-nucleotide adenylyltransferase	ATP C10H12N5O13P3[c] + H+[c] + NMN C11H14N2O8P[c] => Nicotinamide adenine dinucleotide[c] + Diphosphate[c]	10430
		TRPO2	0.0429735	0.0460118	-0.0391494	-0.0219833	0.0247501	0.0240065	-0.0336235	-0.00155265	0.0486122	0.0490745	-0.0439053	-0.00161331	0.045604	0.0615175	-0.0577187	-0.038364	L Tryptophanoxygen 2 3 oxidoreductase decyclizing	Oxygen[c] + L-Tryptophan[c] => L-Formylkynurenine[c]	15923
		BPNT	0	-5.30526e-14	4.51401e-14	-4.6287e-13	0	0	0	0	0	0	0	0	0	4.92584e-12	-4.62167e-12	-3.64275e-12	3',5'-bisphosphate nucleotidase	H2O H2O[c] + Adenosine 3',5'-bisphosphate[c] => AMP C10H12N5O7P[c] + Phosphate[c]	10673
		IPCS126g_RT	0	0	0	0	0	-2.3788e-12	3.33174e-12	-2.39173e-12	0	0	0	0	0	0	0	0	Inositol phosphorylceramide synthase ceramide 1 26C yeast specific	0.01 Phosphatidyl 1D myo inositol yeast specific C4140H7644O1300P100[g] + Ceramide 1 Sphinganinen C260 C44H89NO3[g] => 0.01 1 2 Diacylglycerol yeast specific C3540H6644O500[g] + 0.01 Inositol phosphorylceramide ceramide 1 26C yeast specific C5000H9900N100O1100P100[g]	12927 and 8747
		ALCD26xi	0	1.13544e-12	-9.66096e-13	-4.97013e-12	0	0.000123406	-0.000172843	-0.000279141	0	0.000101611	-9.09077e-05	-0.000133902	0	2.53589e-12	-2.3793e-12	-3.22517e-12	Aldehyde dehydrogenase tryptophol NAD	H+[c] + Nicotinamide adenine dinucleotide - reduced[c] + Indole-3-acetaldehyde[c] => Nicotinamide adenine dinucleotide[c] + Indole 3 ethanol C10H11NO[c]	14108 or 14109 or 15438
		SHCHF	0	0	0	0	0	0	0	0	0	0	0	0	0	0	0	0	Sirohydrochlorin ferrochelatase	Fe2+ mitochondria[c] + Sirohydrochlorin[c] => 3 H+[c] + Siroheme C42H36FeN4O16[c]	13569
		PUNP4	0	4.53922e-12	-3.86222e-12	-5.25685e-12	0	0	0	0	0	0	0	0	0	-6.00278e-13	5.6321e-13	-4.5941e-13	Purine-nucleoside phosphorylase (Deoxyguanosine)	Phosphate[c] + Deoxyguanosine[c] <=> 2-Deoxy-D-ribose 1-phosphate[c] + Guanine[c]	14521 or 16276
		ATPATF2	0	0	0	0	0	0	0	0	0	0	0	0	0	0	0	0	ATP adenylyltransferase	ADP C10H12N5O10P2[c] + H+[c] + GTP C10H12N5O14P3[c] => Phosphate[c] + P1 5 adenosyl P4 5 guanosyl tetraphosphate C20H24N10O20P4[c]	16552
		MTHFC	-0.0847846	-0.0637024	0.0542015	-0.0238452	-0.0488308	-0.0476692	0.0667655	-0.00189247	-0.0959095	-0.0956342	0.0855607	-0.0016797	-0.0899746	-0.0707979	0.0664261	-0.03848	Methenyltetrahydrofolate cyclohydrolase	H2O H2O[c] + 5,10-Methenyltetrahydrofolate[c] <=> H+[c] + 10-Formyltetrahydrofolate[c]	15366
		PI4P5Kn_RT	0	0	0	0	0	0	0	0	0	0	0	0	0	0	0	0	Phosphatidylinositol 4 phosphate 5 kinase yeast specfic	ATP C10H12N5O13P3[n] + 0.01 Phosphatidyl 1D myo 4 inositol yeast specific C4140H7544O1600P200[n] => ADP C10H12N5O10P2[n] + H+[n] + 0.01 1 Phosphatidyl D myo inositol 4 5 bisphosphate yeast specific C4140H7444O1900P300[n]	11878
		URIDK2rn	0	0	0	0	0	0	0	0	0	0	0	0	0	-2.57e-12	2.4113e-12	-2.06071e-12	Uridylate kinase dUMP nuclear	ATP C10H12N5O13P3[n] + DUMP C9H11N2O8P[n] <=> ADP C10H12N5O10P2[n] + DUDP C9H11N2O11P2[n]	13190
		GALt2	0	405133	-344710	-104467	0	179694	-251679	-125845	0	327535	-293035	-91496.3	0	204631	-191995	-117535	D galactose transport in via proton symport	H+[e] + D-Galactose[e] => H+[c] + D-Galactose[c]	11075 or 11893
		UNK3	0.0530494	0.0232357	-0.0197702	-0.0116412	0.0305533	0.0305303	-0.0427607	-0.00160074	0.0600102	0.060025	-0.0537024	-0.000817908	0.0562968	0.0254025	-0.0238339	-0.0125544	2-keto-4-methylthiobutyrate transamination	4-Methylthio-2-oxobutanoic acid[c] + L-Glutamate[c] => 2-Oxoglutarate[c] + L-Methionine[c]	8540 or 14014
		ORNDC	0.000780566	0.0438399	-0.0373014	-0.0309222	0.000449559	0.00507358	-0.00710606	-0.0088798	0.000882987	0.00498192	-0.00445715	-0.00429844	0.000828348	0.0429311	-0.04028	-0.0361625	Ornithine Decarboxylase	H+[c] + Ornithine[c] => CO2 CO2[c] + Putrescine[c]	12635
		CHOLK	0	0.026703	-0.0227204	-0.0351421	0	4.95558e-05	-6.94078e-05	-9.98413e-05	0	6.31433e-05	-5.64922e-05	-7.75051e-05	0	0.363883	-0.341413	-0.441462	Choline kinase	ATP C10H12N5O13P3[c] + Choline[c] => ADP C10H12N5O10P2[c] + H+[c] + Choline phosphate C5H13NO4P[c]	15982
		MIPC126PLCg_RT	0	0	0	0	0	0	0	0	0	0	0	0	0	0	0	0	Mannose inositol phosphorylceramide ceramide 1 26C phospholipase C	H2O H2O[g] + 0.01 Mannose inositol phosphorylceramide ceramide 1 26C yeast specific C5600H10900N100O1600P100[g] => H+[g] + Ceramide 1 Sphinganinen C260 C44H89NO3[g] + Mannose 1D myo Inositol 1 phosphate C12H21O14P1[g]	15857
		IPPSm	0.0238243	0.0275239	-0.0234188	-0.0254553	0.0137214	0.0185949	-0.026044	-0.00932808	0.0269504	0.0350731	-0.0313787	-0.0154967	0.0252827	0.031938	-0.0299658	-0.0363028	2 isopropylmalate synthase mitochondrial	H2O H2O[m] + Acetyl-CoA[m] + 3-Methyl-2-oxobutanoate[m] => H+[m] + Coenzyme A[m] + alpha-Isopropylmalate[m]	15488
		VALTRSm	0	0	0	0	0	0	0	0	0	0	0	0	0	0	0	0	Valyl tRNA synthetase mitochondrial	ATP[m] + L-Valine[m] + TRNA(Val)[m] => Diphosphate[m] + AMP C10H12N5O7P[m] + L-Valyl-tRNA(Val)[m]	16528
		ALLTN	0	0	0	0	0	0	0	0	0	0	0	0	0	0	0	0	Allantoinase	H2O H2O[c] + Allantoin[c] => H+[c] + Allantoate[c]	11884
		THIORDXni	0	0	0	0	0	0	0	0	0	0	0	0	0	0	0	0	Thioredoxin nuclear irreversible	Reduced thioredoxin[n] + Hydrogen peroxide[n] => 2 H2O H2O[n] + Oxidized thioredoxin[n]	(10848 and 15037) or (12730 and 15037) or (12737 and 15037)
		NTPP11	0	0	0	0	0	0	0	0	0	0	0	0	0	0	0	0	Nucleoside triphosphate pyrophosphorylase (xtp)	H2O H2O[c] + XTP[c] => H+[c] + Diphosphate[c] + Xanthosine 5'-phosphate[c]	13900
		ABTA	0	0.106568	-0.0906739	-0.0560428	0	0.0141783	-0.0198581	-0.0156706	0	0.0190813	-0.0170714	-0.024379	0	0.0771738	-0.0724082	-0.0478927	4-aminobutyrate transaminase	2-Oxoglutarate[c] + 4-Aminobutanoate[c] => L-Glutamate[c] + Succinic semialdehyde[c]	10937
		PYDXPP	0.000103644	0.475103	-0.404244	-0.389323	5.96926e-05	0.0113727	-0.0159287	-0.0226487	0.000117243	0.012984	-0.0116164	-0.0417559	0.000109988	3.80969e-06	-3.57444e-06	-2.48161e-06	Pyridoxal 5-phosphate phosphatase	H2O H2O[c] + Pyridoxal 5'-phosphate[c] => Phosphate[c] + Pyridoxal[c]	13044
		SUCFUMtm	0	0.127056	-0.108107	-0.0991045	0	0.00876632	-0.0122781	-0.013339	0	0.00983245	-0.00879676	-0.00823018	0	0.230957	-0.216695	-0.154579	Succinate fumarate transport mitochondrial	Succinate[c] + Fumarate[m] => Succinate[m] + Fumarate[c]	12605
		LCYSTintv	0	0	0	0	0	0	0	0	0	0	0	0	0	0	0	0	L cystine transport via proton symport vacuolar	H+[v] + L Cystine C6H12N2O4S2[v] => H+[c] + L Cystine C6H12N2O4S2[c]	14957
		MTHFD2i	0	660910	-562339	-91585.5	0	600598	-841197	-183716	0	528935	-473221	-145649	0	506703	-475414	-142401	Methylenetetrahydrofolate dehydrogenase NAD	Nicotinamide adenine dinucleotide[c] + 5,10-Methylenetetrahydrofolate[c] => Nicotinamide adenine dinucleotide - reduced[c] + 5,10-Methenyltetrahydrofolate[c]	12625
		PTE10x	0	0	0	0	0	0	0	0	0	0	0	0	0	0	0	0	Peroxisomal acyl CoA thioesterase	Decanoyl-CoA (n-C10:0CoA)[x] + H2O H2O[x] => H+[x] + Coenzyme A[x] + Decanoate (n-C10:0)[x]	16048
		G3PIt	0	0	0	0	0	0	0	0	0	0	0	0	0	0	0	0	Glycero 3 phospho 1 inositol transport extracellular to cytosol	Sn-Glycero-3-phospho-1-inositol[e] <=> Sn-Glycero-3-phospho-1-inositol[c]	12781
		PPYRDC	0	-1.90157e-13	1.61796e-13	-1.72452e-12	0	0	0	0	0	0	0	0	0	0	0	0	Phenylpyruvate decarboxylase	H+[c] + Phenylpyruvate[c] => Phenylacetaldehyde[c] + CO2 CO2[c]	15791
		ALR2	0	0	0	0	0	0	0	0	0	0	0	0	0	0	0	0	Aldose reductase (methylglyoxal)	H+[c] + Nicotinamide adenine dinucleotide phosphate - reduced[c] + Methylglyoxal[c] => Nicotinamide adenine dinucleotide phosphate[c] + Acetol cytosol[c]	11882 or 12784 or 9774
		PC	0.115919	0.322757	-0.274619	-0.104836	0.0667624	0.116143	-0.162669	-0.0296282	0.131129	0.173136	-0.154899	-0.0193529	0.123015	0.280717	-0.263383	-0.13841	Pyruvate carboxylase	ATP C10H12N5O13P3[c] + Pyruvate[c] + Bicarbonate[c] => ADP C10H12N5O10P2[c] + H+[c] + Phosphate[c] + Oxaloacetate[c]	16630 and 16404
		D_LACt2	0	0	0	0	0	0	0	0	0	0	0	0	0	0	0	0	D lactate transport via proton symport	H+[e] + D-Lactate[e] <=> H+[c] + D-Lactate[c]	10184
		GLYCt	0	55141.6	-46917.5	-49554.9	0	513090	-718634	-132487	0	360189	-322249	-89995.2	0	52497.6	-49255.8	-55722.8	Glycerol transport via channel	Glycerol[c] <=> Glycerol[e]	13100 or 15470
		GLYt2r	0	-0.000292784	0.000249117	-0.000300644	0	0	0	0	0	-0.00106984	0.000957152	-0.00135077	0	-0.0170402	0.0159879	-0.0270734	Glycine reversible transport via proton symport	H+[e] + Glycine[e] <=> H+[c] + Glycine[c]	14229 or 15074 or 8962 or 9319 or 9322 or 9962
		ADSK	0	0	0	0	0	0	0	0	0	0	0	0	0	4.92584e-12	-4.62167e-12	-3.64275e-12	Adenylyl-sulfate kinase	ATP C10H12N5O13P3[c] + Adenosine 5'-phosphosulfate[c] => ADP C10H12N5O10P2[c] + H+[c] + 3'-Phosphoadenylyl sulfate[c]	8709
		PPCK	0	0.0308405	-0.0262408	-0.0235083	0	0	0	0	0	0	0	0	0	0.0290932	-0.0272967	-0.031312	Phosphoenolpyruvate carboxykinase	ATP C10H12N5O13P3[c] + Oxaloacetate[c] => ADP C10H12N5O10P2[c] + CO2 CO2[c] + Phosphoenolpyruvate[c]	10841
		TCHOLAabcv	0	0	0	0	0	0	0	0	0	0	0	0	0	0	0	0	Taurcholate via ABC system vacuolar	ATP C10H12N5O13P3[v] + H2O H2O[v] + Taurocholic acid C26H45NO7S[c] => ADP C10H12N5O10P2[v] + H+[v] + Phosphate[v] + Taurocholic acid C26H45NO7S[v]	11266 or 13264 or 14111 or 14463 or 14844 or 8693 or 9145
		SHKK	0.0139262	0.0274962	-0.0233953	-0.0134405	0.00802063	0.0100488	-0.0140744	-0.00184636	0.0157535	0.0170471	-0.0152514	-0.00109496	0.0147786	0.0230316	-0.0216094	-0.0167524	Shikimate kinase	ATP C10H12N5O13P3[c] + Shikimate[c] => ADP C10H12N5O10P2[c] + H+[c] + Shikimate 3-phosphate[c]	13706 or 14252
		LYSTRS	0.0128222	0.000231881	-0.000197297	-0.00016177	0.00738483	0.00665102	-0.00931542	-2.24475e-05	0.0145047	0.0138729	-0.0124116	-6.11816e-06	0.0136071	0.000471313	-0.000442209	-0.000307011	Lysyl-tRNA synthetase	ATP C10H12N5O13P3[c] + L-Lysine[c] + TRNA(Lys)[c] => AMP C10H12N5O7P[c] + Diphosphate[c] + L-Lysine-tRNA (Lys)[c]	11945
		MGCHrm	0	0.0258772	-0.0220178	-0.0253957	0	0.00833825	-0.0116786	-0.00893098	0	0.0101485	-0.0090795	-0.0155155	0	0.0588034	-0.0551722	-0.0423151	Methylglutaconyl-coa hydratase	H2O H2O[m] + 3-Methylglutaconyl-CoA[m] <=> Hydroxymethylglutaryl CoA C27H39N7O20P3S[m]	16128
		TAGL_RT	0	0.0310425	-0.0264127	-0.0447523	0	0.0025979	-0.00363861	-0.00366564	0	0.00172421	-0.0015426	-0.00261516	0	0.0456256	-0.0428082	-0.0554875	Triacylglycerol lipase yeast specific	H2O H2O[c] + 0.01 Triglyceride yeast specific C5160H9566O600[d] => H+[c] + 0.01 Tetracosanoate n C240 C24H47O2[c] + 0.12 Octadecanoate (n-C18:0)[c] + 0.23 Hexadecanoic acid[c] + 0.14 Octadecadienoate n C182 C18H31O2[c] + 0.01 Hexadecenoate (n-C16:1)[c] + 0.48 Octadecenoate (n-C18:1)[c] + 0.01 Gamma-linolenic acid[c] + 0.01 1 2 Diacylglycerol yeast specific C3540H6644O500[d]	10393 or 14317 or 14617 or 15065 or 9746
		FRDcm	0.0215746	0.48264	-0.410657	-0.16246	0.0124257	0.0525718	-0.0736321	-0.0215395	0.0244055	0.0573345	-0.0512952	-0.0124406	0.0228953	0.551116	-0.517084	-0.22309	Fumarate reductase cytosolicmitochondrial	Flavin adenine dinucleotide reduced[m] + Fumarate[c] => Succinate[c] + Flavin adenine dinucleotide oxidized[m]	11420 or 11536
		HACD6p	0	-0.0127852	0.0108783	-0.0090905	0	-0.000586754	0.000821808	-0.000936568	0	-0.000740272	0.000662296	-0.000539025	0	-0.0110195	0.0103391	-0.00978265	3 Hydroxyacyl CoA dehydrogenase 3 oxotetradecanoyl CoA peroxisomal	H+[x] + NADH[x] + 3-Oxotetradecanoyl-CoA[x] <=> NAD+[x] + (S)-3-Hydroxytetradecanoyl-CoA[x]	11362
		4HGLSDm	0	0	0	0	0	0	0	0	0	0	0	0	0	0	0	0	L 4 hydroxyglutamate semialdehyde dehydrogenase mitochondrial	H2O H2O[m] + Nicotinamide adenine dinucleotide[m] + L 4 Hydroxyglutamate semialdehyde C5H9NO4[m] => 2 H+[m] + Nicotinamide adenine dinucleotide - reduced[m] + L erythro 4 Hydroxyglutamate C5H8NO5[m]	8569
		FA240tp	0	-2.44829e-13	2.08314e-13	-1.6451e-12	0	2.59872e-07	-3.63976e-07	-3.35692e-07	0	5.90605e-09	-5.28394e-09	-6.71867e-09	0	0.00171311	-0.00160732	-0.00184974	Fatty acid peroxisomal transport	Tetracosanoate n C240 C24H47O2[c] => Tetracosanoate n C240 C24H47O2[x]	9912
		MFAPSer_RT	0.00127974	0.00100754	-0.000857268	-0.0015055	0.000737052	0.000711612	-0.000996684	-9.98758e-05	0.00144766	0.00143174	-0.00128093	-7.57357e-05	0.00135808	0.00094334	-0.000885087	-0.00128748	Methylene fatty acyl phospholipid synthase yeast specific	S-Adenosyl-L-methionine[r] + 0.01 Phosphatidyl N methylethanolamine yeast specific C3840H7444N100O800P100[r] => H+[r] + S-Adenosyl-L-homocysteine[r] + 0.01 Phosphatidyl N dimethylethanolamine C3940H7644N100O800P100[r]	12748
		ALDD20y	0	0	0	0	0	0	0	0	0	0	0	0	0	0	0	0	Aldehyde dehydrogenase indole 3 acetaldehyde NADP	Nicotinamide adenine dinucleotide phosphate[c] + H2O H2O[c] + Indole-3-acetaldehyde[c] => 2 H+[c] + Nicotinamide adenine dinucleotide phosphate - reduced[c] + Indole-3-acetate[c]	12042
		PDX5POi	0	0.0539595	-0.0459118	-0.0658	0	0.011319	-0.0158533	-0.0226487	0	0.0128719	-0.0115161	-0.0417559	0	-3.47371e-13	3.2592e-13	-9.01189e-13	Pyridoxine 5'-phosphate oxidase	Oxygen[c] + Pyridoxine 5'-phosphate[c] => Hydrogen peroxide[c] + Pyridoxal 5'-phosphate[c]	10680
		GUAPRT	0	4.88509e-12	-4.15651e-12	-6.39149e-12	0	0	0	0	0	0	0	0	0	-1.02481e-12	9.61529e-13	-2.67821e-12	Guanine phosphoribosyltransferase	Guanine[c] + 5-Phospho-alpha-D-ribose 1-diphosphate[c] => GMP C10H12N5O8P[c] + Diphosphate[c]	12445 or 16193
		GLU5K	0.0175515	0.0132318	-0.0112584	-0.0110397	0.0101086	0.00663397	-0.00929153	-0.00143522	0.0198545	0.0140613	-0.0125802	-0.001576	0.0186259	0.00789167	-0.00740435	-0.00863829	Glutamate 5-kinase	ATP C10H12N5O13P3[c] + L-Glutamate[c] => ADP C10H12N5O10P2[c] + L-Glutamate 5-phosphate[c]	15188
		MIPC224PLCg_RT	0	0	0	0	0	0	0	0	0	0	0	0	0	0	0	0	Mannose inositol phosphorylceramide ceramide 2 24C phospholipase C	H2O H2O[g] + 0.01 Mannose inositol phosphorylceramide ceramide 2 24C yeast specific C5400H10500N100O1700P100[g] => H+[g] + Ceramide 2 Phytosphingosinen C240 C42H85NO4[g] + Mannose 1D myo Inositol 1 phosphate C12H21O14P1[g]	15857
		CHORM	0.0117756	0.0123959	-0.0105471	-0.00849972	0.00678204	0.00749718	-0.0105006	-0.00146568	0.0133207	0.0130585	-0.011683	-0.000181964	0.0124964	0.00344111	-0.00322862	-0.00647856	Chorismate mutase	Chorismate[c] => Prephenate[c]	9704
		FACOAL80	0	0	0	0	0	0	0	0	0	0	0	0	0	0	0	0	Fatty-acid--CoA ligase (octanoate)	ATP C10H12N5O13P3[c] + Coenzyme A[c] + Octanoate (n-C8:0)[c] => AMP C10H12N5O7P[c] + Diphosphate[c] + Octanoyl-CoA (n-C8:0CoA)[c]	11167 or 15746 or 15748
		FACOAL161	0	0.129199	-0.10993	-0.159227	0	0.00812545	-0.0113805	-0.0149348	0	0.00659382	-0.00589928	-0.0080532	0	0.14772	-0.138598	-0.198511	Fatty acid CoA ligase hexadecenoate	ATP C10H12N5O13P3[c] + Coenzyme A[c] + Hexadecenoate (n-C16:1)[c] => AMP C10H12N5O7P[c] + Diphosphate[c] + Hexadecenoyl-CoA (n-C16:1CoA)[c]	11167 or 15746 or 15748
		CYSTAm	0	0	0	0	0	0	0	0	0	0	0	0	0	0	0	0	L-Cysteine:2-oxoglutarate aminotransferase	2-Oxoglutarate[m] + L-Cysteine[m] <=> L-Glutamate[m] + Mercaptopyruvate[m]	14281
		ILEt2r	0	-0.00644461	0.00548343	-0.00598131	0	0	0	0	0	0	0	0	0	-0.0063307	0.00593978	-0.00809784	L isoleucine reversible transport via proton symport	H+[e] + L-Isoleucine[e] <=> H+[c] + L-Isoleucine[c]	14229 or 15074
		UGLT	0	434223	-369461	-93338.2	0	434302	-608284	-149831	0	415678	-371893	-135532	0	379056	-355649	-82084	UDPglucose--hexose-1-phosphate uridylyltransferase	UDPglucose[c] + Alpha-D-Galactose 1-phosphate[c] => UDPgalactose[c] + D-Glucose 1-phosphate[c]	11332
		ITCY	0	0.226264	-0.192518	-0.260347	0	0	0	0	0	0.013108	-0.0117273	-0.0181645	0	0.313423	-0.294069	-0.456631	ITP:cytidine 5'-phosphotransferase	Cytidine[c] + ITP[c] => H+[c] + CMP C9H12N3O8P[c] + IDP[c]	8633 or 9093
		GLNt2r	0	461072	-392306	-109469	0	-74193.6	103916	-231254	0	275478	-246461	-152319	0	65393.3	-61355.1	-196960	L glutamine reversible transport via proton symport	H+[e] + L-Glutamine[e] <=> H+[c] + L-Glutamine[c]	14229 or 15074 or 8962 or 9319 or 9322 or 9962
		ADD	0	8.42987e-12	-7.1726e-12	-4.59808e-11	0	0.000286836	-0.000401743	-0.000310203	0	8.87053e-05	-7.93617e-05	-0.000123672	0	0	0	0	Adenine deaminase	H+[c] + Adenine[c] + H2O H2O[c] => Ammonium[c] + Hypoxanthine[c]	16732
		DASYNm_RT	0.000267852	4.84391e-06	-4.12147e-06	-3.37933e-06	0.000154267	0.000138938	-0.000194596	-4.68921e-07	0.000302998	0.000289801	-0.000259275	-1.27806e-07	0.000284249	9.84557e-06	-9.2376e-06	-6.41335e-06	CDP Diacylglycerol synthetase yeast specific mitochondrial	H+[m] + CTP C9H12N3O14P3[m] + 0.01 Phosphatidate yeast specific C3540H6544O800P100[m] => Diphosphate[m] + 0.01 CDPdiacylglycerol yeast specific C4440H7744N300O1500P200[m]	11307
		GF6PTA	0.00230688	4.17182e-05	-3.54962e-05	-2.91044e-05	0.00132862	0.0011966	-0.00167596	-4.03858e-06	0.00260957	0.00249591	-0.002233	-1.10073e-06	0.00244809	8.4795e-05	-7.95588e-05	-5.5235e-05	Glutamine-fructose-6-phosphate transaminase	L-Glutamine[c] + beta-D-Fructose 6-phosphate[c] => L-Glutamate[c] + D-Glucosamine 6-phosphate[c]	12099
		DADA	0	0.0904247	-0.0769383	-0.0921581	0	0.00820723	-0.011495	-0.00952356	0	0.00368017	-0.00329253	-0.00260937	0	0.0324436	-0.0304402	-0.0346113	Deoxyadenosine deaminase	H+[c] + H2O H2O[c] + Deoxyadenosine[c] => Ammonium[c] + Deoxyinosine[c]	16732
		NDPK1	0.0735671	26949.7	-22930.3	-166921	0.0423702	-74919.5	104932	-295404	0.0832201	7031.15	-6290.54	-202529	0.0780704	-290466	272529	-182196	Nucleoside-diphosphate kinase (ATP:GDP)	ATP C10H12N5O13P3[c] + GDP C10H12N5O11P2[c] <=> ADP C10H12N5O10P2[c] + GTP C10H12N5O14P3[c]	15679
		MIPC326PLCg_RT	0	-1.73159e-13	1.47333e-13	-1.2582e-12	0	0	0	0	0	0	0	0	0	0	0	0	Mannose inositol phosphorylceramide ceramide 3 26C phospholipase C	H2O H2O[g] + 0.01 Mannose inositol phosphorylceramide ceramide 3 26C C5600H10900N100O1800P100[g] => H+[g] + Ceramide 3 Phytosphingosinen C260OH C44H89NO5[g] + Mannose 1D myo Inositol 1 phosphate C12H21O14P1[g]	15857
		FAO181p_odd	0	1.39918e-11	-1.1905e-11	-1.43031e-11	0	0	0	0	0	1.16301e-06	-1.0405e-06	-6.55103e-07	0	-2.24482e-12	2.1062e-12	-1.21886e-11	Fatty acid oxidation	8 Coenzyme A[x] + 7 O2 O2[x] + 8 NAD+[x] + 8 H2O H2O[x] + Octadecenoyl-CoA (n-C18:1CoA)[x] => 8 H+[x] + 7 Hydrogen peroxide[x] + 9 Acetyl-CoA[x] + 8 NADH[x]	(10293 and 11362 and 12742 and 13813) or (10293 and 11362 and 12752 and 13813) or (10293 and 11362 and 13813 and 9700)
		CERS224er	0	-8.3038e-14	7.06534e-14	-1.26144e-12	0	0	0	0	0	-7.58242e-14	6.78374e-14	-1.07231e-12	0	-1.93858e-13	1.81887e-13	-2.59137e-13	Ceramide 2 synthase 24C endoplasmic reticular	Phytosphingosine[r] + Tetracosanoyl CoA n C240CoA C45H78N7O17P3S[r] => H+[r] + Coenzyme A[r] + Ceramide 2 Phytosphingosinen C240 C42H85NO4[r]	11391 or 15168
		G3PT	0.000133926	0.154329	-0.131312	-0.145186	7.71334e-05	4.12009e-05	-5.77059e-05	-1.71525e-05	0.000151499	0.00359499	-0.00321632	-0.0041785	0.000142124	0.200746	-0.188349	-0.201713	Glycerol-3-phosphatase	H2O H2O[c] + Glycerol 3-phosphate[c] => Phosphate[c] + Glycerol[c]	8460
		FA260tp	0	1.50421e-13	-1.27986e-13	-1.85155e-12	0	-6.0684e-12	8.4994e-12	-4.03875e-12	0	0	0	0	0	-6.14235e-13	5.76305e-13	-2.91727e-12	Fatty acid peroxisomal transport	Hexacosanoate n C260 C26H51O2[c] => Hexacosanoate n C260 C26H51O2[x]	9912
		MIP2C124PLCg_RT	0	0	0	0	0	0	0	0	0	0	0	0	0	0	0	0	Mannose inositol P 2 ceramide ceramide 1 24C phospholipase C	H2O H2O[g] + 0.01 Mannose inositol P 2 ceramide ceramide 1 24C yeast specific C6000H11500N100O2400P200[g] => H+[g] + Ceramide 1 Sphinganinen C240 C42H85NO3[g] + Mannose inositol P 2 C18H31O22P2[g]	15857
		ENO	1.18138	1.36027	-1.1574	-0.0915283	0.716352	0.690498	-0.967112	-0.0289032	1.30243	1.29268	-1.15652	-0.0317313	1.2702	1.39218	-1.30621	-0.1144	Enolase	D-Glycerate 2-phosphate[c] <=> H2O H2O[c] + Phosphoenolpyruvate[c]	9037
		ACON3MT	0	0	0	0	0	0	0	0	0	0	0	0	0	0	0	0	Trans aconitate 3 methyltransferase	S-Adenosyl-L-methionine[c] + Trans-Aconitate[c] => S-Adenosyl-L-homocysteine[c] + E 3 carboxyl 2 pentenedioate 5 methyl ester C7H6O6[c]	15059
		HACD8p	0	-0.00391268	0.00332913	-0.00286469	0	-4.52748e-05	6.34118e-05	-8.8212e-05	0	-0.000251595	0.000225094	-0.000221631	0	-0.00273935	0.00257019	-0.00231934	3 hydroxyacyl CoA dehydrogenase 3 oxooctadecanoyl CoA peroxisomal	H+[x] + NADH[x] + 3-Oxooctadecanoyl-CoA[x] <=> NAD+[x] + (S)-3-Hydroxyoctadecanoyl-CoA[x]	11362
		HEX1	0	0.454482	-0.386699	-0.461686	0	0.00579375	-0.00811473	-0.0147907	1.118	0.415892	-0.372085	-0.147158	1.073	0.838092	-0.786339	-0.606576	Hexokinase (D-glucose:ATP)	ATP C10H12N5O13P3[c] + alpha-D-Glucose[c] => ADP C10H12N5O10P2[c] + H+[c] + D-Glucose 6-phosphate[c]	10264 or 11982
		MCPST	0	-1.83982e-13	1.56543e-13	-2.53113e-12	0	0	0	0	0	0	0	0	0	5.19582e-14	-4.87497e-14	-3.95777e-13	3-mercaptopyruvate sulfurtransferase	Mercaptopyruvate[c] + Hydrogen cyanide[c] => H+[c] + Pyruvate[c] + Thiocyanate[c]	16206
		ASNt2r	0	-341212	290323	-135721	0	-311062	435673	-264723	0	-274196	245314	-165010	0	-279533	262271	-166979	L asparagine reversible transport via proton symport	H+[e] + L-Asparagine[e] <=> H+[c] + L-Asparagine[c]	14229 or 15074 or 8962 or 9319 or 9322 or 9962
		AHCi	0.00442336	0.00305248	-0.00259722	-0.00451574	0.00254759	0.00251358	-0.00352051	-0.000308746	0.00500376	0.00496353	-0.0044407	-0.00024462	0.00469413	0.00359625	-0.00337417	-0.00385634	Adenosylhomocysteinase	H2O H2O[c] + S-Adenosyl-L-homocysteine[c] => Adenosine[c] + L-Homocysteine[c]	12912
		ADPT2	0	0	0	0	0	0	0	0	0	0	0	0	0	0	0	0	Adenine phosphoribosyltransferase	Diphosphate[c] + 5-Amino-1-(5-Phospho-D-ribosyl)imidazole-4-carboxamide[c] <=> 5-Phospho-alpha-D-ribose 1-diphosphate[c] + C04051[c]	16193
		ACOTAim	0.0116937	0.0560869	-0.0477218	-0.0326943	0.00673486	0.013961	-0.0195537	-0.00917728	0.0132281	0.022	-0.0196827	-0.00475166	0.0124095	0.0840304	-0.0788414	-0.0552622	Acteylornithine transaminase irreversible mitochondrial	L-Glutamate[m] + N-Acetyl-L-glutamate 5-semialdehyde[m] => 2-Oxoglutarate[m] + N2-Acetyl-L-ornithine[m]	14878
		IPCS324g_RT	0	0	0	0	0	0	0	0	0	0	0	0	0	3.78736e-13	-3.55348e-13	-5.06269e-13	Inositol phosphorylceramide synthase ceramide 3 24C yeast specific	0.01 Phosphatidyl 1D myo inositol yeast specific C4140H7644O1300P100[g] + Ceramide 3 Phytosphingosinen C240OH C42H85NO5[g] => 0.01 1 2 Diacylglycerol yeast specific C3540H6644O500[g] + 0.01 Inositol phosphorylceramide ceramide 3 24C yeast specific C4800H9500N100O1300P100[g]	12927 and 8747
		ASNN	0	-7.11467e-14	6.05355e-14	-2.80062e-12	0	0	0	0	0	0	0	0	0	-1.38361e-12	1.29817e-12	-2.4167e-12	L-asparaginase	H2O H2O[c] + L-Asparagine[c] => Ammonium[c] + L-Aspartate[c]	10043 or 13627 or 8853
		NNMT	0	0	0	0	0	0	0	0	0	0	0	0	0	0	0	0	Nicotinamide N methyltransferase	S-Adenosyl-L-methionine[c] + Nicotinamide[c] => S-Adenosyl-L-homocysteine[c] + 1 Methylnicotinamide C7H9N2O[c]	16580
		ACACT1m	0.00718421	0.0607573	-0.0516957	-0.244605	0.00413767	-0.0020873	0.00292346	-0.0946144	0.00812688	0.000511768	-0.000457862	-0.0185771	0.00762398	0.0880378	-0.0826013	-0.238948	Acetyl CoA C acetyltransferase mitochondrial	2 Acetyl-CoA[m] <=> Acetoacetyl-CoA[m] + Coenzyme A[m]	8678
		HACD10p	0	1.50421e-13	-1.27986e-13	-1.85155e-12	0	-6.0684e-12	8.4994e-12	-4.03875e-12	0	0	0	0	0	-6.14235e-13	5.76305e-13	-2.91727e-12	3 hydroxyacyl CoA dehydrogenase 3 oxohexacosyl CoA peroxisomal	NAD+[x] + S 3 Hydroxyhexacosyl CoA C47H82N7O18P3S[x] <=> H+[x] + NADH[x] + 3 Oxohexacosyl CoA C47H80N7O18P3S[x]	11362
		DHORTS	-0.00765001	-0.000138345	0.000117712	-9.65154e-05	-0.00440594	-0.00396814	0.00555777	-1.33926e-05	-0.0086538	-0.00827686	0.00740503	-3.65022e-06	-0.0081183	-0.000281195	0.000263831	-0.000183169	Dihydroorotase	H2O H2O[c] + (S)-Dihydroorotate[c] <=> H+[c] + N-Carbamoyl-L-aspartate[c]	12291
		ACACT8p	0	0.00391268	-0.00332913	-0.00286469	0	4.52748e-05	-6.34118e-05	-8.8212e-05	0	0.000251595	-0.000225094	-0.000221631	0	0.00273935	-0.00257019	-0.00231934	Acetyl CoA acyltransferase hexadecanoyl CoA peroxisomal	Coenzyme A[x] + 3-Oxooctadecanoyl-CoA[x] => Acetyl-CoA[x] + Palmitoyl-CoA (n-C16:0CoA)[x]	13813
		PFK	0.0296659	0.343068	-0.291902	-0.136042	0.0242754	0.133199	-0.186558	-0.030901	0.506941	0.369631	-0.330696	-0.0675617	0.499753	0.448489	-0.420794	-0.213821	Phosphofructokinase	ATP C10H12N5O13P3[c] + beta-D-Fructose 6-phosphate[c] => ADP C10H12N5O10P2[c] + H+[c] + D-Fructose 1,6-bisphosphate[c]	8859 or 8863 or 8867
		MAN1PT	0.0601136	0.00108711	-0.000924974	-0.000758416	0.0346218	0.0311815	-0.0436728	-0.000105239	0.0680013	0.0650394	-0.0581886	-2.86833e-05	0.0637933	0.00220962	-0.00207318	-0.00143934	Mannose 1 phosphate guanylyltransferase	H+[c] + GTP C10H12N5O14P3[c] + D-Mannose 1-phosphate[c] => Diphosphate[c] + GDP-mannose[c]	14956
		IPC124PLCg_RT	0	0	0	0	0	0	0	0	0	0	0	0	0	0	0	0	Inositol phosphorylceramide ceramide 1 24C phospholipase C	H2O H2O[g] + 0.01 Inositol phosphorylceramide ceramide 1 24C yeast specific C4800H9500N100O1100P100[g] => H+[g] + Ceramide 1 Sphinganinen C240 C42H85NO3[g] + 1D-myo-Inositol 1-phosphate[g]	15857
		PRDX	0	0	0	0	0	0	0	0	0	0	0	0	0	-6.82328e-13	6.40194e-13	-2.59646e-12	Peroxidase (multiple substrates)	Hydrogen peroxide[c] + Methanol[c] => 2 H2O H2O[c] + Formaldehyde[c]	15305 or 9354
		ACOAO6p	0	0.0127852	-0.0108783	-0.0090905	0	0.000586754	-0.000821808	-0.000936568	0	0.000740272	-0.000662296	-0.000539025	0	0.0110195	-0.0103391	-0.00978265	Acyl CpA oxidase tetradecanoyl CoA peroxisomal	O2 O2[x] + Tetradecanoyl-CoA (n-C14:0CoA)[x] => Hydrogen peroxide[x] + Trans-Tetradec-2-enoyl-CoA[x]	12742 or 12752 or 9700
		RNDR1n	0	0	0	0	0	0	0	0	0	0	0	0	0	-2.02094e-12	1.89614e-12	-1.89131e-12	Ribonucleoside diphosphate reductase nuclear	ADP C10H12N5O10P2[n] + Reduced thioredoxin[n] => H2O H2O[n] + Oxidized thioredoxin[n] + DADP C10H12N5O9P2[n]	(10848 and 11172 and 11290 and 14237) or (11172 and 11290 and 12730 and 14237) or (11172 and 11290 and 12737 and 14237)
		KARA1im	0.0553012	0.0428073	-0.0364228	-0.0268283	0.0318501	0.0370429	-0.0518823	-0.0100505	0.0625574	0.0647127	-0.0578963	-0.0157057	0.0586863	0.126598	-0.118781	-0.0506409	Acetohydroxy acid isomeroreductase mitochondrial	H+[m] + Nicotinamide adenine dinucleotide phosphate - reduced[m] + (S)-2-Acetolactate[m] => Nicotinamide adenine dinucleotide phosphate[m] + (R)-2,3-Dihydroxy-3-methylbutanoate[m]	9176
		SBTD_L	0	0	0	0	0	0	0	0	0	0	0	0	0	0	0	0	L sorbitol dehydrogenase L sorbose producing	Nicotinamide adenine dinucleotide[c] + L Sorbitol C6H14O6[c] => H+[c] + Nicotinamide adenine dinucleotide - reduced[c] + L Sorbose C6H12O6[c]	12974 or 12977
		ALCD22yi	0	0	0	0	0	0	0	0	0	0	0	0	0	0	0	0	Aldehyde dehydrogenase 2 methylbutanol NADP	H+[c] + Nicotinamide adenine dinucleotide phosphate - reduced[c] + 2 methylbutyraldehyde C5H10O[c] => Nicotinamide adenine dinucleotide phosphate[c] + 2 methyl 1 butanol C5H12O[c]	10029 or 11882 or 12784 or 13554 or 13562 or 13947 or 9774
		DNADDP	0	0	0	0	0	0	0	0	0	0	0	0	0	0	0	0	Deamino-NAD+ nucleotidohydrolase	H2O H2O[c] + Deamino-NAD+[c] => 2 H+[c] + AMP C10H12N5O7P[c] + Nicotinate D-ribonucleotide[c]	12434 or 14638
		SUCOASm	-0.61023	-0.822329	0.699684	-0.143367	-0.423688	-0.386397	0.541188	-0.0411073	-0.728598	-0.667019	0.59676	-0.0462926	-0.730939	-0.957034	0.897936	-0.162144	Succinate CoA ligase ADP forming	Succinate[m] + Coenzyme A[m] + ATP[m] => ADP[m] + Orthophosphate[m] + Succinyl-CoA[m]	15967 and 16144
		THRS	0.0249943	0.0799754	-0.0680475	-0.0460341	0.0143952	0.0361682	-0.0506572	-0.0109141	0.0282739	0.0669515	-0.0598993	-0.0137003	0.0265243	0.154374	-0.144841	-0.0808291	Threonine synthase	H2O H2O[c] + O-Phospho-L-homoserine[c] => Phosphate[c] + L-Threonine[c]	9742
		SBPP2er	0	0	0	0	0	0	0	0	0	0	0	0	0	0.240186	-0.225355	-0.347353	Sphingoid base phosphate phosphatase phytosphingosine 1 phosphate endoplasmic reticulum	H2O[r] + Phytosphingosine 1 phosphate C18H39NO6P[r] => Orthophosphate[r] + Phytosphingosine[r]	13412
		UMPK	0.00765001	92176	-78428.5	-179286	0.00440594	-336609	471455	-293550	0.0086538	-184563	165122	-220106	0.0081183	-514610	482832	-166754	UMP kinase	ATP C10H12N5O13P3[c] + UMP C9H11N2O9P[c] <=> ADP C10H12N5O10P2[c] + UDP C9H11N2O12P2[c]	13190
		PYDXK	0	0	0	0	0	0	0	0	0	0	0	0	0	0	0	0	Pyridoxal kinase	ATP C10H12N5O13P3[c] + Pyridoxal[c] => ADP C10H12N5O10P2[c] + H+[c] + Pyridoxal 5'-phosphate[c]	14545
		ADPT	0	3.78159e-12	-3.21758e-12	-4.80934e-11	0	0.000838737	-0.00117474	-0.000928008	0	0.0044799	-0.00400802	-0.00271528	0	-4.81528e-12	4.51793e-12	-5.15071e-12	Adenine phosphoribosyltransferase	Adenine[c] + 5-Phospho-alpha-D-ribose 1-diphosphate[c] => AMP C10H12N5O7P[c] + Diphosphate[c]	12445 or 16193
		DNMPPA	0.000290322	5.25026e-06	-4.46722e-06	-3.66281e-06	0.000167208	0.000150593	-0.00021092	-5.0826e-07	0.000328416	0.000314112	-0.000281025	-1.38528e-07	0.000308094	1.06715e-05	-1.00125e-05	-6.95136e-06	Dihydroneopterin monophosphate dephosphorylase	H2O H2O[c] + Dihydroneopterin monophosphate[c] => Phosphate[c] + Dihydroneopterin[c]
		MIP2C326PLCg_RT	0	0	0	0	0	0	0	0	0	0	0	0	0	0	0	0	Mannose inositol P 2 ceramide ceramide 3 26C phospholipase C	H2O H2O[g] + 0.01 Mannose inositol P 2 ceramide ceramide 3 26C yeast specific C6200H11900N100O2600P200[g] => H+[g] + Ceramide 3 Phytosphingosinen C260OH C44H89NO5[g] + Mannose inositol P 2 C18H31O22P2[g]	15857
		ACOAO7p	0	0.00402019	-0.0034206	-0.00287294	0	4.57581e-05	-6.40887e-05	-8.81209e-05	0	0.000252365	-0.000225783	-0.00022166	0	0.00273935	-0.00257019	-0.00231934	Acyl CoA oxidase hexadecanoyl CoA peroxisomal	O2 O2[x] + Palmitoyl-CoA (n-C16:0CoA)[x] => Hydrogen peroxide[x] + Trans-Hexadec-2-enoyl-CoA[x]	12742 or 12752 or 9700
		FECOSTATer_RT	0	1.14474e-13	-9.7401e-14	-2.63816e-13	0	0.00256758	-0.00359615	-0.00368903	0	0.00578905	-0.00517927	-0.0081051	0	0	0	0	Acyl CoAfecosterol acyltransferase yeast specific	0.23 Palmitoyl-CoA[r] + 0.12 Stearoyl-CoA[r] + 0.01 Tetracosanoyl CoA n C240CoA C45H78N7O17P3S[r] + 0.01 Hexadecenoyl-CoA (n-C16:1CoA)[r] + 0.48 Octadecenoyl-CoA (n-C18:1CoA)[r] + 0.14 Octadecynoyl CoA n C182CoA C39H62N7O17P3S[r] + 0.01 Gamma-linolenoyl-CoA[r] + Fecosterol C28H46O[r] => Coenzyme A[r] + 0.01 Fecosterol ester yeast specific C1695H2995O101[r]	11799
		ACALDCD	0	0.0162458	-0.0138229	-0.0102353	0	0.000139043	-0.000194744	-0.0002677	0	0.000399322	-0.00035726	-0.000484495	0	0.00882163	-0.00827689	-0.0123198	Acetaldehyde condensation	2 Acetaldehyde[c] => R Acetoin C4H8O2[c]	15791
		AMETtm	0.000359815	6.50699e-06	-5.53651e-06	-4.53956e-06	0.000207232	0.00018664	-0.000261407	-6.29917e-07	0.000407028	0.000389299	-0.000348293	-1.71687e-07	0.000381841	1.32259e-05	-1.24092e-05	-8.61527e-06	S Adenosyl L methionine reversible transport mitochondrial	S-Adenosyl-L-methionine[c] <=> S-Adenosyl-L-methionine[m]	12032
		CERH124er	0	0	0	0	0	7.0134e-13	-9.82297e-13	-2.48302e-12	0	0	0	0	0	0	0	0	Ceramide 1 hydroxylase 24C	H+[r] + NADPH[r] + Oxygen[r] + Ceramide 1 Sphinganinen C240 C42H85NO3[r] => H2O[r] + NADP+[r] + Ceramide 2 Phytosphingosinen C240 C42H85NO4[r]	15314
		PPA	1.14339	3.75503	-3.19499	-0.871219	0.658524	0.655462	-0.91804	-0.245777	1.29342	0.930266	-0.832278	-0.160992	1.21338	4.30045	-4.0349	-0.916168	Inorganic diphosphatase	H2O H2O[c] + Diphosphate[c] => H+[c] + 2 Phosphate[c]	15879 or 16648
		OMPDC	0.00765001	0.000138345	-0.000117712	-9.65154e-05	0.00440594	0.00396814	-0.00555777	-1.33926e-05	0.0086538	0.00827686	-0.00740503	-3.65022e-06	0.0081183	0.000281195	-0.000263831	-0.000183169	Orotidine-5'-phosphate decarboxylase	H+[c] + Orotidine 5'-phosphate[c] => CO2 CO2[c] + UMP C9H11N2O9P[c]	12118
		LPCATer_RT	0	0.0310848	-0.0264487	-0.0447505	0	0.00113648	-0.00159176	-0.000281446	0	0.00130352	-0.00116621	-0.000406065	0	0.000317353	-0.000297756	-0.000127766	Lyso phosphatidylcholine acyltransferase acyltransferase yeast specific	0.09 Palmitoyl-CoA[r] + 0.07 Stearoyl-CoA[r] + 0.02 Tetracosanoyl CoA n C240CoA C45H78N7O17P3S[r] + 0.32 Octadecenoyl-CoA (n-C18:1CoA)[r] + 0.37 Octadecynoyl CoA n C182CoA C39H62N7O17P3S[r] + 0.1 Gamma-linolenoyl-CoA[r] + 0.01 1 Acyl sn glycerol 3 phosphocholine yeast specific C2420H4922N100O700P100[r] + 0.02 Heptadecanoyl coa[r] + 0.01 Arachidyl coenzyme A[r] => Coenzyme A[r] + 0.01 Phosphatidyl…	16030
		MI1456PKn	0	0	0	0	0	0	0	0	0	0	0	0	0	0	0	0	Inositol 1 4 5 6 tetrakisphosphate 3 kinase nucleus	ATP C10H12N5O13P3[n] + 1D myo Inositol 1 4 5 6 tetrakisphosphate C6H8O18P4[n] => ADP C10H12N5O10P2[n] + H+[n] + 1D myo Inositol 1 3 4 5 6 pentakisphosphate C6H7O21P5[n]	13260
		IPCS326g_RT	0	-2.33662e-13	1.98813e-13	-3.99426e-12	0	-1.39855e-12	1.9588e-12	-2.38828e-12	0	0	0	0	0	-8.34464e-13	7.82935e-13	-4.67917e-12	Inositol phosphorylceramide synthase ceramide 3 26C yeast specific	0.01 Phosphatidyl 1D myo inositol yeast specific C4140H7644O1300P100[g] + Ceramide 3 Phytosphingosinen C260OH C44H89NO5[g] => 0.01 1 2 Diacylglycerol yeast specific C3540H6644O500[g] + 0.01 Inositol phosphorylceramide ceramide 3 26C yeast specific C5000H9900N100O1300P100[g]	12927 and 8747
		IPPS	0	-2.03248e-13	1.72935e-13	-3.14945e-11	0	0.00238709	-0.00334336	-0.00134449	0	0.000861323	-0.000770597	-0.000607423	0	0.022606	-0.0212101	-0.0181412	2-isopropylmalate synthase	H2O H2O[c] + Acetyl-CoA[c] + 3-Methyl-2-oxobutanoate[c] => H+[c] + Coenzyme A[c] + 3-Carboxy-3-hydroxy-4-methylpentanoate[c]	15488
		XPPT	0	0.0758419	-0.0645305	-0.0503008	0	0	0	0	0	7.52296e-05	-6.73054e-05	-8.42552e-05	0	0.0306408	-0.0287487	-0.0428063	Xanthine phosphoribosyltransferase	5-Phospho-alpha-D-ribose 1-diphosphate[c] + Xanthine[c] => Diphosphate[c] + Xanthosine 5'-phosphate[c]	12445
		ECOAH4p	0	-0.0127852	0.0108783	-0.0090905	0	-0.000586754	0.000821808	-0.000936568	0	-0.000740272	0.000662296	-0.000539025	0	-0.0110195	0.0103391	-0.00978265	3 hydroxyacyl CoA dehydratase 3 hydroxydecanoyl CoA peroxisomal	(S)-3-Hydroxydecanoyl-CoA[x] <=> Trans-Dec-2-enoyl-CoA[x] + H2O H2O[x]	11362
		RBFKm	0	0	0	0	0	0	0	0	0	0	0	0	0	0	0	0	Riboflavin kinase mitochondrial	ATP[m] + Riboflavin C17H20N4O6[m] => H+[m] + ADP[m] + FMN C17H19N4O9P[m]	9298
		NDPK6	0	-105739	89968.7	-75496.9	0	-559316	783378	-154779	0	-712178	637162	-110592	0	-283810	266285	-125601	Nucleoside-diphosphate kinase (ATP:dUDP)	ATP C10H12N5O13P3[c] + DUDP C9H11N2O11P2[c] <=> ADP C10H12N5O10P2[c] + DUTP C9H11N2O14P3[c]	15679
		ICLp	0.200134	0.273204	-0.232457	-0.0700456	0.0789808	0.0700631	-0.0981303	-0.0178418	0.154128	0.14041	-0.12562	-0.0169641	0.145528	0.348182	-0.326681	-0.101769	Isocitrate lyase	Isocitrate[x] => Glyoxylate[x] + Succinate[x]	14022
		NACt	0	2.78439e-11	-2.36911e-11	-1.18435e-11	0	0	0	0	0	0	0	0	0	1.33004e-11	-1.2479e-11	-1.70011e-11	Nicotinic acid transport	Nicotinate[e] <=> Nicotinate[c]	12221 or 13555 or 9534 or 9938
		FMNATm	0	4.21927e-13	-3.58999e-13	-2.15999e-12	0	1.8335e-13	-2.568e-13	-3.9996e-11	0	0	0	0	0	0	0	0	FMN adenylyltransferase	H+[m] + ATP[m] + FMN C17H19N4O9P[m] => Diphosphate[m] + Flavin adenine dinucleotide oxidized[m]	16092
		IMACTD	0	0	0	0	0	0	0	0	0	0	0	0	0	0	0	0	Imidazole acetaldeyde dehydrogenase	H2O H2O[c] + Nicotinamide adenine dinucleotide[c] + Imidazole-4-acetaldehyde[c] => 2 H+[c] + Nicotinamide adenine dinucleotide - reduced[c] + Imidazole-4-acetate[c]	12042
		ECOAH1m	0	-0.0942174	0.0801654	-0.0483097	0	-0.0102167	0.0143095	-0.0124303	0	-0.00764399	0.00683882	-0.0081732	0	-0.10312	0.0967519	-0.0652896	3-Hydroxybutanoyl-CoA hydro-lyase, mitochondria	(S)-3-Hydroxybutanoyl-CoA[m] <=> H2O H2O[m] + Crotonoyl-CoA[m]	14805
		FBA3	0.23282	0.34033	-0.289571	-0.19745	0.14128	0.016421	-0.0229992	-0.0166422	0	0.140185	-0.125419	-0.0590865	0	0.29045	-0.272514	-0.104349	Sedoheptulose 1,7-bisphosphate D-glyceraldehyde-3-phosphate-lyase	Sedoheptulose 1,7-bisphosphate[c] <=> Dihydroxyacetone phosphate[c] + D-Erythrose 4-phosphate[c]	15420
		IPPMIa	-0.0238243	-0.0275239	0.0234188	-0.0254553	-0.0137214	-0.0209676	0.0293672	-0.00895656	-0.0269504	-0.0359273	0.0321429	-0.0155162	-0.0252827	-0.0598217	0.0561276	-0.042306	3-isopropylmalate dehydratase	3-Carboxy-2-hydroxy-4-methylpentanoate[c] <=> H2O H2O[c] + 2-Isopropylmaleate[c]	14914
		RNMK	0.000103644	0.00250948	-0.00213521	-0.00282142	5.96926e-05	5.1616e-05	-7.22934e-05	-1.98248e-06	0.000117243	0.000109119	-9.76253e-05	-1.68113e-06	0.000109988	0.330629	-0.310212	-0.425423	Ribosylnicotinamide kinase	ATP C10H12N5O13P3[c] + N-Ribosylnicotinamide[c] => ADP C10H12N5O10P2[c] + H+[c] + NMN C11H14N2O8P[c]	14574
		SLFAT	0.00745805	-0.0949096	0.0807544	-0.322905	0.00429539	-0.00154023	0.00215725	-0.0275101	0.00843665	0.0224519	-0.020087	-0.0266585	0.00791458	-0.185778	0.174306	-0.386435	Sulfate adenylyltransferase ADP	ADP C10H12N5O10P2[c] + H+[c] + Sulfate[c] <=> Phosphate[c] + Adenosine 5'-phosphosulfate[c]	16552
		GAT1er_RT	0.00633173	0.0267871	-0.022792	-0.0351445	0.00364669	0.00391259	-0.00547997	-0.00352197	0.00716254	0.00395463	-0.00353808	-0.00268608	0.00671932	0.0663831	-0.0622839	-0.0464458	Glycerol 3 phosphate acyltransferase glycerol 3 phosphate yeast specific	0.09 Palmitoyl-CoA[r] + 0.07 Stearoyl-CoA[r] + sn-Glycerol 3-phosphate[r] + 0.02 Tetracosanoyl CoA n C240CoA C45H78N7O17P3S[r] + 0.32 Octadecenoyl-CoA (n-C18:1CoA)[r] + 0.37 Octadecynoyl CoA n C182CoA C39H62N7O17P3S[r] + 0.1 Gamma-linolenoyl-CoA[r] + 0.02 Heptadecanoyl coa[r] + 0.01 Arachidyl coenzyme A[r] => Coenzyme A[r] + 0.01 1-Acyl-sn-glycerol 3-phosphate[r]	15435
		THRTRS	0.0162296	0.000293501	-0.000249727	-0.000204759	0.00934728	0.00841846	-0.0117909	-2.84127e-05	0.0183592	0.0175595	-0.0157099	-7.744e-06	0.0172231	0.00059656	-0.000559721	-0.000388596	Threonyl-tRNA synthetase	ATP C10H12N5O13P3[c] + L-Threonine[c] + TRNA(Thr)[c] => AMP C10H12N5O7P[c] + Diphosphate[c] + L-Threonyl-tRNA(Thr)[c]	15848
		HPYRRy	0	0.028593	-0.0243285	-0.0481654	0	0	0	0	0	0.0117552	-0.010517	-0.0148284	0	-2.40684e-12	2.25822e-12	-2.57492e-12	Hydroxypyruvate reductase (NADP)	H+[c] + Nicotinamide adenine dinucleotide phosphate - reduced[c] + Hydroxypyruvate[c] => Nicotinamide adenine dinucleotide phosphate[c] + D-glycerate[c]	11036 or 9515 or 9520
		DHORDfum	0.00765001	0.000138345	-0.000117712	-9.65154e-05	0.00440594	0.00368974	-0.00516785	-0.000333339	0.0086538	0.00701476	-0.00627587	-0.000625243	0.0081183	0.000281195	-0.000263831	-0.000183169	Fumarate dependent DHORD	Fumarate[c] + (S)-Dihydroorotate[c] => Succinate[c] + Orotate[c]	14866
		3HAO	0.000125221	0.0136719	-0.0116328	-0.0104194	7.21197e-05	0.00109984	-0.00154043	-0.00124486	0.000141652	0.00127195	-0.00113797	-0.000951218	0.000132886	0.0114543	-0.0107469	-0.0144187	3 hydroxyanthranilate 3 4 dioxygenase	Oxygen[c] + 3 Hydroxyanthranilate C7H7NO3[c] => H+[c] + 2 Amino 3 carboxymuconate semialdehyde C7H6NO5[c]	8602
		MIPCS124g_RT	0	0	0	0	0	-2.05264e-12	2.87493e-12	-1.10025e-11	0	5.00926e-18	-4.48162e-18	-3.43218e-12	0	0	0	0	Mannose inositiol phophorylceramide synthase ceramide 1 24C yeast specific	GDP-D-mannose[g] + 0.01 Inositol phosphorylceramide ceramide 1 24C yeast specific C4800H9500N100O1100P100[g] => GDP C10H12N5O11P2[g] + H+[g] + 0.01 Mannose inositol phosphorylceramide ceramide 1 24C yeast specific C5400H10500N100O1600P100[g]	16453
		NNAT	0.000125221	2.26452e-06	-1.92678e-06	-1.57983e-06	7.21197e-05	0.00287045	-0.00402036	-0.00472443	0.000141652	0.000788242	-0.000705214	-0.000677975	0.000132886	6.5633e-06	-6.15801e-06	-3.8575e-06	Nicotinate-nucleotide adenylyltransferase	ATP C10H12N5O13P3[c] + H+[c] + Nicotinate D-ribonucleotide[c] => Diphosphate[c] + Deamino-NAD+[c]	10430
		TRPS1	0.0447085	0.0460472	-0.0391795	-0.0219823	0.0257494	0.0251131	-0.0351734	-0.00156675	0.0505749	0.0511008	-0.0457181	-0.00161485	0.0474453	0.0615999	-0.0577961	-0.0383624	Tryptophan synthase (indoleglycerol phosphate)	L-Serine[c] + C'-(3-Indolyl)-glycerol 3-phosphate[c] => H2O H2O[c] + Glyceraldehyde 3-phosphate[c] + L-Tryptophan[c]	9262
		PTE2m	0	0	0	0	0	0	0	0	0	0	0	0	0	0	0	0	acyl-CoA thioesterase	H2O H2O[m] + Palmitoyl-CoA[m] => H+[m] + Coenzyme A[m] + Hexadecanoic acid[m]	14585
		PI45BPPn_RT	0	0	0	0	0	0	0	0	0	0	0	0	0	0	0	0	1 phosphatidylinositol 4 5 bisphosphate phosphodiesterase yeast specific	H2O H2O[n] + 0.01 1 Phosphatidyl D myo inositol 4 5 bisphosphate yeast specific C4140H7444O1900P300[n] => H+[n] + 1D myo Inositol 1 4 5 trisphosphate C6H9O15P3[n] + 0.01 1 2 Diacylglycerol yeast specific C3540H6644O500[n]	12855
		FA160COAabcp	0	8.20538e-05	-6.9816e-05	-9.64856e-05	0	4.59314e-07	-6.43315e-07	-1.03384e-06	0	6.79635e-07	-6.08047e-07	-7.01107e-07	0	3.88641e-12	-3.64642e-12	-1.24775e-11	Fatty acyl CoA peroxisomal transport via ABC system	ATP C10H12N5O13P3[c] + 2 H2O H2O[c] + Palmitoyl-CoA (n-C16:0CoA)[c] => ADP C10H12N5O10P2[c] + 2 H+[c] + Coenzyme A[c] + Phosphate[c] + Hexadecanoate (n-C16:0)[x]	13167 and 9637
		CSND	0	0.0964815	-0.0820918	-0.11596	0	0.00324305	-0.00454221	-0.00487038	0	0	0	0	0	-4.42138e-14	4.14835e-14	-3.25571e-12	Cytosine deaminase	H+[c] + H2O H2O[c] + Cytosine[c] => Uracil[c] + Ammonium[c]	14031 or 14559
		SERt2r	0	-537484	457321	-102476	0	-558105	781682	-176086	0	-706688	632250	-108629	0	-365596	343020	-116206	L serine reversible transport via proton symport	H+[e] + L-Serine[e] <=> H+[c] + L-Serine[c]	14229 or 15074 or 8962 or 9319 or 9322 or 9962
		MALTt2	0	578686	-492379	-115561	0	264819	-370906	-201000	0	231983	-207548	-130573	0	240474	-225624	-110154	Maltose transport in via proton symport	H+[e] + Maltose C12H22O11[e] => H+[c] + Maltose[c]	9137 or 13485
		DPCOAK	5.72906e-05	1.03606e-06	-8.81537e-07	-7.228e-07	3.29959e-05	2.97172e-05	-4.16219e-05	-1.00297e-07	6.4808e-05	6.19851e-05	-5.5456e-05	-2.73364e-08	6.07976e-05	2.10589e-06	-1.97585e-06	-1.37174e-06	Dephospho-CoA kinase	ATP C10H12N5O13P3[c] + Dephospho-CoA[c] => ADP C10H12N5O10P2[c] + H+[c] + Coenzyme A[c]	11114
		IPDDI	0.0218966	0.0114803	-0.0097681	-0.00469138	0.0126111	0.0118158	-0.0165493	-0.000949725	0.0247697	0.0240703	-0.0215349	-0.000253049	0.0232369	0.016848	-0.0158076	-0.00576697	Isopentenyl-diphosphate D-isomerase	Isopentenyl diphosphate[c] <=> Dimethylallyl diphosphate[c]	16203
		HACD9m	0	0.000292784	-0.000249117	-0.000300644	0	0.000334263	-0.000468168	-0.000387952	0	0	0	0	0	0.0102372	-0.00960503	-0.00885375	(2S,3S)-3-hydroxy-2-methylbutanoyl-CoA:NAD+ oxidoreductase	Nicotinamide adenine dinucleotide[m] + (S)-3-Hydroxy-2-methylbutyryl-CoA[m] <=> H+[m] + Nicotinamide adenine dinucleotide - reduced[m] + 2-Methyl-3-acetoacetyl-CoA[m]	13606 or 16284
		PI3P5Kn_RT	0	0	0	0	0	0	0	0	0	0	0	0	0	0	0	0	Phosphatidylinositol 3 phosphate 5 kinase yeast specfic	ATP C10H12N5O13P3[n] + 0.01 Phosphatidyl 1D myo 3 inositol yeast specific C4140H7544O1600P200[n] => ADP C10H12N5O10P2[n] + H+[n] + 0.01 1 Phosphatidyl D myo inositol 3 5 bisphosphate yeast specific C4140H7444O1900P300[n]	14139
		AMETt2m	0.000165176	2.98708e-06	-2.54157e-06	-2.08392e-06	9.51311e-05	8.56782e-05	-0.000120001	-2.89168e-07	0.000186849	0.00017871	-0.000159886	-7.8814e-08	0.000175287	6.07144e-06	-5.69652e-06	-3.9549e-06	S-Adenosyl-L-methionine reversible transport, mitochondrial	S-Adenosyl-L-methionine[c] + S-Adenosyl-L-homocysteine[m] <=> S-Adenosyl-L-homocysteine[c] + S-Adenosyl-L-methionine[m]	12032
		GALT	0	-434223	369461	-93338.2	0	-434302	608284	-149831	0	-415678	371893	-135532	0	-379056	355649	-82084	Galactose 1 phosphate uridylyltransferase	H+[c] + UTP C9H11N2O15P3[c] + Alpha-D-Galactose 1-phosphate[c] <=> Diphosphate[c] + UDPgalactose[c]	11332
		POLYAO3	5.72906e-05	1.03606e-06	-8.81536e-07	-7.228e-07	3.29959e-05	3.06926e-05	-4.2988e-05	-1.98006e-06	6.4808e-05	6.03233e-05	-5.39693e-05	-1.59559e-06	6.07976e-05	1.21232e-06	-1.13745e-06	-1.27243e-06	Poylamine oxidase	H2O H2O[c] + Oxygen[c] + Spermine C10H30N4[c] => Hydrogen peroxide[c] + Spermidine[c] + Beta-Aminopropion aldehyde[c]	15939
		DUTCP	0	0	0	0	0	0.0146967	-0.0205842	-0.0334474	0	0.0133147	-0.0119123	-0.0166143	0	0.453581	-0.425572	-0.480374	DUTP:cytidine 5'-phosphotransferase	Cytidine[c] + DUTP C9H11N2O14P3[c] => H+[c] + CMP C9H12N3O8P[c] + DUDP C9H11N2O11P2[c]	8633 or 9093
		ALATA_Lm	-0.123242	-0.0177271	0.0150832	-0.0125689	-0.07098	-0.0498454	0.0698135	-0.00799696	-0.139413	-0.10658	0.0953538	-0.0123676	-0.130786	-0.0478526	0.0448977	-0.029742	L alanine transaminase mitochondrial	2-Oxoglutarate[m] + L-Alanine[m] <=> L-Glutamate[m] + Pyruvate[m]	9635
		C3STDH2er	0.010895	0.00303156	-0.00257942	-0.00181511	0.00627488	0.00588023	-0.00823585	-0.000474854	0.0123246	0.0119504	-0.0106916	-0.000123215	0.011562	0.00584251	-0.00548173	-0.00247038	C 3 sterol dehydrogenase zymosterol	NAD+[r] + Zymosterol intermediate 1 C28H44O3[r] => H+[r] + CO2[r] + NADH[r] + Zymosterol intermediate 2 C27H42O[r]	8835
		PSERDm_RT	0.00224698	0.00103403	-0.00087981	-0.00150557	0.00129413	0.00115598	-0.00161907	-0.000114163	0.00254182	0.0023396	-0.00209316	-0.000103566	0.00238453	0.000981391	-0.000920789	-0.00128643	Phosphatidylserine decarboxylase yeast specific mitochondrial	H+[m] + 0.01 Phosphatidylserine yeast specific C3840H7144N100O1000P100[m] => CO2 CO2[m] + 0.01 Phosphatidylethanolamine yeast specific C3740H7244N100O800P100[m]	14554
		ACOAHim	0	0.128293	-0.109159	-0.217076	0	0.00729761	-0.010221	-0.013481	0	3.86269e-05	-3.45582e-05	-8.58355e-05	0	0.176847	-0.165927	-0.175311	Acetyl CoA hydrolase mitochondrial irreversible	H2O H2O[m] + Acetyl-CoA[m] => H+[m] + Coenzyme A[m] + Acetate[m]	13797
		GDPMANNtg	0	0	0	0	0	-2.36541e-11	3.31299e-11	-1.34587e-11	0	1.58497e-12	-1.41802e-12	-5.92258e-12	0	0	0	0	GDP mannose antiport	GDP-mannose[c] + GMP C10H12N5O8P[g] => GMP C10H12N5O8P[c] + GDP-D-mannose[g]	12545
		RNDR3	0	3.03047e-06	-2.57849e-06	-4.0317e-06	0	1.9292e-05	-2.70203e-05	-2.59036e-05	0	4.80763e-05	-4.30123e-05	-2.91519e-05	0	5.66093e-06	-5.31136e-06	-6.00317e-06	Ribonucleoside-diphosphate reductase (CDP)	Reduced thioredoxin[c] + CDP C9H12N3O11P2[c] => H2O H2O[c] + Oxidized thioredoxin[c] + DCDP C9H12N3O10P2[c]	(10848 and 11172 and 11290 and 14237) or (11172 and 11290 and 12730 and 14237) or (11172 and 11290 and 12737 and 14237) or (11172 and 11290 and 14237 and 15339)
		SPRMt2i	0	6.40505e-13	-5.44977e-13	-3.57767e-12	0	0	0	0	0	0	0	0	0	-3.7038e-12	3.47509e-12	-8.57997e-12	Spermine transport via proton antiport irreversible	H+[c] + Spermine C10H30N4[e] => H+[e] + Spermine C10H30N4[c]	11017 or 11649 or 13128 or 14774
		EPGALURSe	0	0	0	0	0	0	0	0	0	0	0	0	0	0	0	0	Endopolygalacturonase extracellular	H2O H2O[e] + Pectin C6H7O6[e] => D-Galacturonate[e]	10484
		HYPOE	0	0	0	0	0	0	0	0	0	0	0	0	0	0	0	0	Hypothetical enyme	H2O H2O[c] + Pyridoxamine 5'-phosphate[c] => Phosphate[c] + Pyridoxamine[c]	13044
		PUNP3	0	-0.237739	0.202281	-0.515126	0	0	0	0	0	0	0	0	0	-0.234416	0.219941	-0.361172	Purine-nucleoside phosphorylase (Guanosine)	Phosphate[c] + Guanosine[c] <=> Guanine[c] + alpha-D-Ribose 1-phosphate[c]	14521 or 16276
		CYTDK1	0	0	0	0	0	0	0	0	0	0	0	0	0	0	0	0	ATP:cytidine 5'-phosphotransferase	ATP C10H12N5O13P3[c] + Cytidine[c] => ADP C10H12N5O10P2[c] + H+[c] + CMP C9H12N3O8P[c]	8633 or 9093
		IGPDH	0.00465468	8.41765e-05	-7.1622e-05	-5.87252e-05	0.00268081	0.0028174	-0.00394605	-0.000317655	0.00526544	0.00549136	-0.00491293	-0.000297782	0.00493961	0.000171094	-0.000160529	-0.00011145	Imidazoleglycerol-phosphate dehydratase	D-erythro-1-(Imidazol-4-yl)glycerol 3-phosphate[c] => H2O H2O[c] + 3-(Imidazol-4-yl)-2-oxopropyl phosphate[c]	8707
		SPMDtex2	0	820907	-698473	-62056.9	0	789073	-1.10518e+06	-114043	0	563544	-504184	-113674	0	354263	-332386	-94313.4	Spermidine excretion cytosol to extracellular	Spermidine[c] => Spermidine[e]	13423
		HMPK1	0	0	0	0	0	0	0	0	0	0	0	0	0	-8.35162e-13	7.8359e-13	-1.64927e-12	Hydroxymethylpyrimidine kinase (ATP)	ATP C10H12N5O13P3[c] + 4-Amino-5-hydroxymethyl-2-methylpyrimidine[c] => ADP C10H12N5O10P2[c] + H+[c] + 4-Amino-2-methyl-5-phosphomethylpyrimidine[c]	12778
		FACOAL240p	0	0.134838	-0.114728	-0.141927	0	0.00675723	-0.00946417	-0.0148403	0	0.00549362	-0.00491496	-0.0078873	0	0.0918137	-0.0861441	-0.101218	Fatty acid CoA ligase n C240 peroxisomal	ATP C10H12N5O13P3[x] + Coenzyme A[x] + Tetracosanoate n C240 C24H47O2[x] => AMP C10H12N5O7P[x] + Diphosphate[x] + Tetracosanoyl CoA n C240CoA C45H78N7O17P3S[x]	12555 or 9912
		ACOAO9p	0	1.50421e-13	-1.27986e-13	-1.85155e-12	0	-6.0684e-12	8.4994e-12	-4.03875e-12	0	0	0	0	0	-6.14235e-13	5.76305e-13	-2.91727e-12	Acyl CoA oxidase hexacanoyl CoA peroxisomal	O2 O2[x] + Hexacosanoyl CoA n C260CoA C47H82N7O17P3S[x] => Hydrogen peroxide[x] + Trans Hexacos 2 enoyl CoA C47H80N7O17P3S[x]	12742 or 12752 or 9700
		GLUTRSm	0	0	0	0	0	0	0	0	0	0	0	0	0	0	0	0	Glutamyl tRNA synthetase mitochondrial	ATP[m] + L-Glutamate[m] + TRNA (Glu)[m] => Diphosphate[m] + AMP C10H12N5O7P[m] + L-Glutamyl-tRNA(Glu)[m]	14565
		VALTA	-0.0204734	-18868.2	16054.1	-208840	-0.0117915	149450	-209319	-305088	-0.0231598	27354.1	-24472.8	-222896	-0.0217267	-33593.7	31519.3	-216618	Valine transaminase	2-Oxoglutarate[c] + L-Valine[c] <=> L-Glutamate[c] + 3-Methyl-2-oxobutanoate[c]	14014
		SO3ti	0	0.107273	-0.0912741	-0.0842431	0	0.0061421	-0.00860263	-0.00875514	0	0.0031813	-0.0028462	-0.00451595	0	0.0649285	-0.0609191	-0.0985538	Sulfite transport efflux cytosol to extracellular	Sulfite[c] => Sulfite[e]	12646 or 15092
		TRE6PS	0.00173896	0.277585	-0.236185	-0.366836	0.00100153	0.000902014	-0.00126336	-3.04434e-06	0.00196713	0.00611384	-0.00546985	-0.0062462	0.0018454	6.39196e-05	-5.99725e-05	-4.16369e-05	Alpha,alpha-trehalose-phosphate synthase (UDP-forming)	UDPglucose[c] + D-Glucose 6-phosphate[c] => H+[c] + UDP C9H11N2O12P2[c] + alpha,alpha-Trehalose 6-phosphate[c]	11389 or 12034
		GALUi	0.124719	434224	-369462	-93338.1	0.0718308	434303	-608284	-149831	0.141084	415678	-371893	-135532	0.132354	379058	-355650	-82083.9	UTP-glucose-1-phosphate uridylyltransferase (irreversible)	H+[c] + UTP C9H11N2O15P3[c] + D-Glucose 1-phosphate[c] => UDPglucose[c] + Diphosphate[c]	11752
		DPMVD	0.06602	0.0363164	-0.0309	-0.0147578	0.0380235	0.0356189	-0.0498879	-0.00284922	0.0746827	0.0725684	-0.0649245	-0.000759151	0.0700613	0.0523616	-0.0491282	-0.0178569	Diphosphomevalonate decarboxylase	ATP C10H12N5O13P3[c] + R 5 Diphosphomevalonate C6H10O10P2[c] => ADP C10H12N5O10P2[c] + CO2 CO2[c] + Phosphate[c] + Isopentenyl diphosphate[c]	11910
		CBPS	0.0185631	0.11765	-0.100103	-0.0647642	0.0106912	0.0199601	-0.0279561	-0.0241806	0.0209989	0.0246983	-0.0220967	-0.00919961	0.0196994	0.000682334	-0.000640199	-0.000444468	Carbamoyl-phosphate synthase (glutamine-hydrolysing)	2 ATP C10H12N5O13P3[c] + H2O H2O[c] + L-Glutamine[c] + Bicarbonate[c] => 2 ADP C10H12N5O10P2[c] + 2 H+[c] + L-Glutamate[c] + Phosphate[c] + Carbamoyl phosphate[c]	16681
		DTTUP	0	0	0	0	0	0	0	0	0	0	0	0	0	3.24321e-13	-3.04293e-13	-2.08364e-12	DTTP:uridine 5'-phosphotransferase	Uridine[c] + DTTP C10H13N2O14P3[c] => H+[c] + UMP C9H11N2O9P[c] + DTDP C10H13N2O11P2[c]	8633 or 9093
		FACOAL100	0	0	0	0	0	0	0	0	0	0	0	0	0	0	0	0	fatty-acid--CoA ligase (decanoate)	ATP C10H12N5O13P3[c] + Coenzyme A[c] + Decanoate (n-C10:0)[c] => AMP C10H12N5O7P[c] + Diphosphate[c] + Decanoyl-CoA (n-C10:0CoA)[c]	11167 or 15746 or 15748
		GLUTCOADHm	0	0.0566425	-0.0481946	-0.0442429	0	0.00785947	-0.011008	-0.0121073	0	0.00549041	-0.00491209	-0.00812082	0	0.0703494	-0.0660053	-0.0612207	Glutaryl-CoA dehydrogenase (mitochondria)	H+[m] + Flavin adenine dinucleotide oxidized[m] + Glutaryl-CoA[m] => CO2 CO2[m] + Flavin adenine dinucleotide reduced[m] + Crotonoyl-CoA[m]	11989
		ZYMSTESTH_RT	0	0.155862	-0.132616	-0.21282	0	4.51377e-05	-6.32199e-05	-0.000112973	0	0	0	0	0	-8.06138e-13	7.56358e-13	-4.16074e-12	Zymosterol ester hydrolase yeast specific	H2O H2O[c] + 0.01 Zymosterol ester yeast specific C1694H2993O101[d] => H+[c] + 0.01 Tetracosanoate n C240 C24H47O2[c] + 0.12 Octadecanoate (n-C18:0)[c] + 0.23 Hexadecanoic acid[c] + 0.14 Octadecadienoate n C182 C18H31O2[c] + Zymosterol C27H44O[c] + 0.01 Hexadecenoate (n-C16:1)[c] + 0.48 Octadecenoate (n-C18:1)[c] + 0.01 Gamma-linolenic acid[c]	14247 or 14617
		KYN3OX	0.000125221	0.0136719	-0.0116328	-0.0104194	7.21197e-05	0.00109984	-0.00154043	-0.00124486	0.000141652	0.00127195	-0.00113797	-0.000951218	0.000132886	0.0114543	-0.0107469	-0.0144187	Kynurenine 3 monooxygenase	H+[c] + Nicotinamide adenine dinucleotide phosphate - reduced[c] + Oxygen[c] + L Kynurenine C10H12N2O3[c] => Nicotinamide adenine dinucleotide phosphate[c] + H2O H2O[c] + 3 Hydroxy L kynurenine C10H12N2O4[c]	9267
		URIK3	0	-4.16754e-13	3.54598e-13	-3.7074e-13	0	0	0	0	0	0.000106309	-9.51113e-05	-8.09909e-05	0	0	0	0	Uridine kinase (ITP:Uridine)	Uridine[c] + ITP[c] => H+[c] + UMP C9H11N2O9P[c] + IDP[c]	8633 or 9093
		CYSTS	0.00303343	0.00135385	-0.00115193	-0.001863	0.00174707	0.00212637	-0.0029782	-0.000324797	0.00343145	0.00373686	-0.00334324	-0.000294789	0.00321911	0.00144452	-0.00135532	-0.000784694	Cystathionine beta synthase	L-Serine[c] + L-Homocysteine[c] => H2O H2O[c] + L-Cystathionine[c]	15712
		MAOX	0	8.95988e-14	-7.62356e-14	-9.7506e-13	0	0	0	0	0	0	0	0	0	0	0	0	Methylamine:oxygen oxidoreductase (deaminating) (copper-containing)	H2O H2O[c] + Oxygen[c] + Methylamine[c] => Hydrogen peroxide[c] + Ammonium[c] + Formaldehyde[c]	10308 or 13959
		NMNATm	0	0	0	0	0	0	0	0	0	0	0	0	0	0	0	0	Nicotinamide nucleotide adenylyltransferase mitochondrial	H+[m] + ATP[m] + NMN C11H14N2O8P[m] => Nicotinamide adenine dinucleotide[m] + Diphosphate[m]	10430
		ALCD24yi	0	0	0	0	0	0	0	0	0	0	0	0	0	0	0	0	Aldehyde dehydrogenase isoamyl alcohol NADP	H+[c] + Nicotinamide adenine dinucleotide phosphate - reduced[c] + 3 Methylbutanal C5H10O[c] => Nicotinamide adenine dinucleotide phosphate[c] + Isoamyl alcohol C5H12O[c]	10029 or 13554 or 13562 or 13947
		FDH	0	0.00889644	-0.00756959	-0.00917611	0	0	0	0	0	0.000101479	-9.07897e-05	-0.000105565	0	0.0066129	-0.00620454	-0.00873997	Formate dehydrogenase	Formate[c] + Nicotinamide adenine dinucleotide[c] => Nicotinamide adenine dinucleotide - reduced[c] + CO2 CO2[c]	11952
		NICRNS	0	-5.15299e-13	4.38445e-13	-7.88238e-12	0	0.00280311	-0.00392603	-0.00472424	0	1.68302e-06	-1.50574e-06	-1.30259e-06	0	1.84617e-06	-1.73217e-06	-1.43905e-06	Nicotinate D-ribonucleotide synthase (ATP)	ATP C10H12N5O13P3[c] + Nicotinate D-ribonucleoside[c] => ADP C10H12N5O10P2[c] + H+[c] + Nicotinate D-ribonucleotide[c]	14574
		MTAP	0.0530494	0.0232357	-0.0197702	-0.0116412	0.0305533	0.0305303	-0.0427607	-0.00160074	0.0600102	0.060025	-0.0537024	-0.000817908	0.0562968	0.0254025	-0.0238339	-0.0125544	5 methylthioadenosine phosphorylase	Phosphate[c] + 5-Methylthioadenosine[c] => Adenine[c] + 5-Methylthio-5-deoxy-D-ribose 1-phosphate[c]	8372
		ASPTAm	0	-0.00853391	0.00726113	-0.00580544	0	-0.00719478	0.010077	-0.0085517	0	-0.00731868	0.00654778	-0.00458142	0	-0.0240877	0.0226003	-0.0353091	Aspartate transaminase	2-Oxoglutarate[m] + L-Aspartate[m] <=> L-Glutamate[m] + Oxaloacetate[m]	14281
		CAT	0	0.0373922	-0.0318154	-0.047351	0	0.000207135	-0.000290113	-0.000367621	0	0.00054648	-0.000488917	-0.000512309	0	0.056003	-0.0525447	-0.060759	Catalase	2 Hydrogen peroxide[c] => 2 H2O H2O[c] + Oxygen[c]	15305 or 9354
		SUCCtm	0.229359	0.731479	-0.622383	-0.160953	0.0958124	0.131606	-0.184328	-0.028054	0.187187	0.21457	-0.191969	-0.0326285	0.176542	0.722184	-0.677588	-0.211148	Succinate transport mitochondrial	Orthophosphate[m] + Succinate[c] => Succinate[m] + Phosphate[c]	13510
		ORPT	-0.00765001	-0.000138345	0.000117712	-9.65154e-05	-0.00440594	-0.00396814	0.00555777	-1.33926e-05	-0.0086538	-0.00827686	0.00740503	-3.65022e-06	-0.0081183	-0.000281195	0.000263831	-0.000183169	Orotate phosphoribosyltransferase	Diphosphate[c] + Orotidine 5'-phosphate[c] <=> 5-Phospho-alpha-D-ribose 1-diphosphate[c] + Orotate[c]	10716
		ATPATF3	0	0	0	0	0	0	0	0	0	0	0	0	0	0	0	0	ATP adenylyltransferase	H+[c] + GDP C10H12N5O11P2[c] + GTP C10H12N5O14P3[c] => Phosphate[c] + P1,P4-Bis(5'-guanosyl) tetraphosphate[c]	16552
		CERS226er	0	1.19602e-13	-1.01764e-13	-2.04449e-12	0	4.31763e-12	-6.04727e-12	-4.115e-12	0	0	0	0	0	4.27126e-13	-4.0075e-13	-2.39506e-12	Ceramide 2 synthase 26C endoplasmic reticular	Hexacosanoyl CoA n C260CoA C47H82N7O17P3S[r] + Phytosphingosine[r] => H+[r] + Coenzyme A[r] + Ceramide 2 Phytosphingosinen C260 C44H89NO4[r]	11391 or 15168
		URIK2	0	1.71543e-13	-1.45959e-13	-5.40661e-13	0	0.00327353	-0.00458491	-0.00487641	0	0.0162643	-0.0145511	-0.0299892	0	6.36121e-12	-5.9684e-12	-7.05068e-12	Uridine kinase (GTP:Uridine)	Uridine[c] + GTP C10H12N5O14P3[c] => H+[c] + GDP C10H12N5O11P2[c] + UMP C9H11N2O9P[c]	8633 or 9093
		ICDHxm	0.67744	1.18197	-1.00569	-0.10868	0.462397	0.461835	-0.646846	-0.0361832	0.804627	0.790146	-0.706917	-0.0379559	0.802263	1.21178	-1.13695	-0.143119	Isocitrate dehydrogenase NAD	Nicotinamide adenine dinucleotide[m] + Isocitrate[m] => Nicotinamide adenine dinucleotide - reduced[m] + CO2 CO2[m] + 2-Oxoglutarate[m]	11681 and 11682
		HPROa	0	0	0	0	0	0	0	0	0	0	0	0	0	0	0	0	L hydroxyproline reductase NAD	2 H+[c] + Nicotinamide adenine dinucleotide - reduced[c] + L 1 Pyrroline 3 hydroxy 5 carboxylate C5H6NO3[c] => Nicotinamide adenine dinucleotide[c] + Trans 4 Hydroxy L proline C5H9NO3[c]	13432
		ALLTNti	0	0	0	0	0	0	0	0	0	0	0	0	0	0	0	0	Allantoin irreversible uniport	Allantoin[e] => Allantoin[c]	9324 or 10921 or 11871 or 12902
		SLCBK1er	0	0.279468	-0.237787	-0.332606	0	0.00190972	-0.00267475	-0.00242509	0	0.00651273	-0.00582672	-0.00574505	0	0	0	0	Sphingolipid long chain base kinase sphinganine	Sphinganine C18H40NO2[r] + ATP[r] => H+[r] + ADP[r] + Sphinganine 1-phosphate[r]	10391 or 16228
		ACACT7m	0	-0.013852	0.011786	-0.0134616	0	-0.000791825	0.00110903	-0.0011683	0	-0.000565589	0.000506014	-0.000693977	0	-0.0101761	0.00954768	-0.0169893	Acetyl-CoA C-acyltransferase (C16:0)	Acetyl-CoA[m] + Tetradecanoyl-CoA[m] => Coenzyme A[m] + 3-Oxopalmitoyl-CoA[m]	8885
		PFK26	0	0	0	0	0	0	0	0	0	0	0	0	0	0	0	0	6 phosphofructo 2 kinase	ATP C10H12N5O13P3[c] + beta-D-Fructose 6-phosphate[c] => ADP C10H12N5O10P2[c] + H+[c] + beta-D-Fructose 2,6-bisphosphate[c]	15195 or 15744
		DUTPDP	0	0	0	0	0	0	0	0	0	0	0	0	0	2.22473e-06	-2.08735e-06	-2.19793e-06	DUTP diphosphatase	H2O H2O[c] + DUTP C9H11N2O14P3[c] => H+[c] + Diphosphate[c] + DUMP C9H11N2O8P[c]	13900 or 8399
		FAS100COA	0.0161037	0.0479735	-0.0408186	-0.0238955	0.00927477	0.0113586	-0.0159088	-0.00318013	0.0182168	0.0201127	-0.0179942	-0.00122225	0.0170895	0.0473486	-0.0444248	-0.0238527	Fatty acyl CoA synthase n C100CoA	3 H+[c] + 2 Nicotinamide adenine dinucleotide phosphate - reduced[c] + Malonyl CoA C24H33N7O19P3S[c] + Octanoyl-CoA (n-C8:0CoA)[c] => 2 Nicotinamide adenine dinucleotide phosphate[c] + H2O H2O[c] + Coenzyme A[c] + CO2 CO2[c] + Decanoyl-CoA (n-C10:0CoA)[c]	8670 and 8777
		ECOAH8p	0	-0.00391268	0.00332913	-0.00286469	0	-4.52748e-05	6.34118e-05	-8.8212e-05	0	-0.000251595	0.000225094	-0.000221631	0	-0.00273935	0.00257019	-0.00231934	3 hydroxyacyl CoA dehydratase 3 hydroxyoctadecanoyl CoA peroxisomal	(S)-3-Hydroxyoctadecanoyl-CoA[x] <=> H2O H2O[x] + Trans-Octadec-2-enoyl-CoA[x]	11362
		DCYTD	0	2.53091e-12	-2.15344e-12	-3.04574e-12	0	0	0	0	0	0	0	0	0	-8.27774e-13	7.76658e-13	-1.38068e-12	Deoxycytidine deaminase	H+[c] + H2O H2O[c] + Deoxycytidine[c] => Ammonium[c] + Deoxyuridine[c]	16287
		OCOAT1m	0	0.116778	-0.0993615	-0.085332	0	0.00999631	-0.0140008	-0.0158391	0	0.0134202	-0.0120066	-0.0144367	0	0.0525536	-0.0493083	-0.0505884	3-oxoacid CoA-transferase	Succinyl-CoA[m] + Acetoacetate[m] => Succinate[m] + Acetoacetyl-CoA[m]	13090
		G3PCt	0	-5.81548e-13	4.94813e-13	-7.37562e-13	0	0	0	0	0	0	0	0	0	-3.92195e-12	3.67976e-12	-1.76982e-11	Glycero 3 phosphocholine transport extracellular to cytosol	Sn-Glycero-3-phosphocholine[e] <=> Sn-Glycero-3-phosphocholine[c]	12781
		GLNt7	0	0	0	0	0	0	0	0	0	0	0	0	0	0	0	0	L glutamine transport out via proton symport vacuolar	H+[v] + L-Glutamine[v] => H+[c] + L-Glutamine[c]	12743
		ASPt2r	0	0.147131	-0.125187	-0.180219	0	0.00674227	-0.00944322	-0.0109821	0	0.00462883	-0.00414126	-0.00822916	0	0.175051	-0.164241	-0.1963	L aspartate reversible transport via proton symport	H+[e] + L-Aspartate[e] <=> H+[c] + L-Aspartate[c]	14229 or 15074 or 8962 or 9319 or 9322 or 9962
		PGI	-0.126808	-0.887639	0.755253	-0.865007	-0.0730337	-0.204548	0.286489	-0.0944451	0.974553	0.0895594	-0.0801258	-0.168094	0.93843	-0.694399	0.651519	-1.78764	Glucose-6-phosphate isomerase	D-Glucose 6-phosphate[c] <=> beta-D-Fructose 6-phosphate[c]	9589
		GLYCLm	0	0	0	0	0	0	0	0	0	0	0	0	0	0	0	0	Glycine cleavage system mitochondrial	Nicotinamide adenine dinucleotide[m] + Tetrahydrofolate[m] + Glycine[m] => Nicotinamide adenine dinucleotide - reduced[m] + CO2 CO2[m] + Ammonium[m] + 5,10-Methylenetetrahydrofolate[m]	10040 and 10205 and 12898 and 15184
		PIt2r	0.0188364	295090	-251079	-132497	0.0108486	514819	-721055	-289643	0.021308	-103862	92921.7	-204931	0.0199894	206167	-193436	-163378	Phosphate reversible transport via symport	H+[e] + Phosphate[e] <=> H+[c] + Phosphate[c]	10316 or 11409 or 11410 or 11418 or 11534
		CHORS	0.0139262	0.0274962	-0.0233953	-0.0134405	0.00802063	0.0100488	-0.0140744	-0.00184636	0.0157535	0.0170471	-0.0152514	-0.00109496	0.0147786	0.0230316	-0.0216094	-0.0167524	Chorismate synthase	5-O-(1-Carboxyvinyl)-3-phosphoshikimate[c] => Phosphate[c] + Chorismate[c]	14037
		ANPRT	0.0447085	0.0460472	-0.0391795	-0.0219823	0.0257494	0.0251131	-0.0351734	-0.00156675	0.0505749	0.0511008	-0.0457181	-0.00161485	0.0474453	0.0615999	-0.0577961	-0.0383624	Anthranilate phosphoribosyltransferase	Anthranilate[c] + 5-Phospho-alpha-D-ribose 1-diphosphate[c] => Diphosphate[c] + N-(5-Phospho-D-ribosyl)anthranilate[c]	9900
		GPDDA1	0	0.026703	-0.0227204	-0.0351421	0	4.95558e-05	-6.94078e-05	-9.98413e-05	0	6.31433e-05	-5.64922e-05	-7.75051e-05	0	0.042575	-0.0399459	-0.0427752	Glycerophosphodiester phosphodiesterase (Glycerophosphocholine)	H2O H2O[c] + Sn-Glycero-3-phosphocholine[c] => H+[c] + Choline[c] + Glycerol 3-phosphate[c]	11723
		PTRCtex2	0	772376	-657180	-90878.9	0	761518	-1.06658e+06	-116806	0	746886	-668214	-85813.2	0	559828	-525258	-109990	Putrescine excretion cytosol to extracellular	Putrescine[c] => Putrescine[e]	13423
		ACGSm	0	0	0	0	0	0	0	0	0	0	0	0	0	0	0	0	N acteylglutamate synthase mitochondrial	Acetyl-CoA[m] + L-Glutamate[m] => H+[m] + Coenzyme A[m] + N-Acetyl-L-glutamate[m]	16208 or 16267 or 9377
		ACS	0.407011	0.511614	-0.43531	-0.11833	0.234414	0.248869	-0.348566	-0.0281583	0.460417	0.456127	-0.408082	-0.0215471	0.431926	0.588644	-0.552294	-0.115823	Acetyl-CoA synthetase	ATP C10H12N5O13P3[c] + Acetate[c] + Coenzyme A[c] => AMP C10H12N5O7P[c] + Diphosphate[c] + Acetyl-CoA[c]	14597
		GLUSx	0	0.219736	-0.186963	-0.301654	0	0.0357911	-0.050129	-0.033722	0	0.0122416	-0.0109522	-0.0156482	0	0.243887	-0.228827	-0.335075	Glutamate synthase NADH2	H+[c] + 2-Oxoglutarate[c] + Nicotinamide adenine dinucleotide - reduced[c] + L-Glutamine[c] => 2 L-Glutamate[c] + Nicotinamide adenine dinucleotide[c]	15713
		DDPA	0.0139262	0.0502917	-0.042791	-0.0161419	0.00802063	0.0139509	-0.0195397	-0.00376171	0.0157535	0.021952	-0.0196397	-0.00296894	0.0147786	0.0599325	-0.0562316	-0.0293179	3-deoxy-D-arabino-heptulosonate 7-phosphate synthetase	H2O H2O[c] + Phosphoenolpyruvate[c] + D-Erythrose 4-phosphate[c] => Phosphate[c] + 2-Dehydro-3-deoxy-D-arabino-heptonate 7-phosphate[c]	10602
		MAN6PI	-0.0601136	-0.00108711	0.000924974	-0.000758416	-0.0346218	-0.0311815	0.0436728	-0.000105239	-0.0680013	-0.0650394	0.0581886	-2.86833e-05	-0.0637933	-0.00220962	0.00207318	-0.00143934	Mannose-6-phosphate isomerase	D-Mannose 6-phosphate[c] <=> beta-D-Fructose 6-phosphate[c]	8607
		HACD1p	0	9.20082e-14	-7.82857e-14	-3.99133e-13	0	0	0	0	0	0	0	0	0	1.51647e-12	-1.42282e-12	-1.10114e-12	(S)-3-Hydroxybutanoyl-CoA:NAD oxidoreductase	H+[x] + NADH[x] + Acetoacetyl-CoA[x] <=> NAD+[x] + (S)-3-Hydroxybutanoyl-CoA[x]	11362
		ACHLE1	0	0	0	0	0	0	0	0	0	0	0	0	0	0	0	0	Isoamyl acetate hydrolyzing esterase	H2O H2O[c] + Isoamyl acetate C7H14O2[c] => H+[c] + Acetate[c] + Isoamyl alcohol C5H12O[c]	15133 or 15240
		PAL	0	0	0	0	0	0	0	0	0	0	0	0	0	0	0	0	Phenylalanine ammonia-lyase	L-Phenylalanine[c] => Ammonium[c] + Trans-Cinnamate[c]	16462
		HEMEASm	5.14128e-05	9.29762e-07	-7.91094e-07	-6.48643e-07	2.96106e-05	2.66683e-05	-3.73516e-05	-9.00068e-08	5.81588e-05	5.56256e-05	-4.97664e-05	-2.45317e-08	5.45599e-05	1.8898e-06	-1.77311e-06	-1.23101e-06	Heme O monooxygenase mitochondrial	2 H+[m] + 2 Nicotinamide adenine dinucleotide phosphate - reduced[m] + 2 Oxygen[m] + Heme O C49H56FeN4O5[m] => 3 H2O H2O[m] + 2 Nicotinamide adenine dinucleotide phosphate[m] + Heme A C49H55FeN4O6[m]	10228 and 15585 and 16775
		PTE8x	0	0.0207482	-0.0176537	-0.0194321	0	0	0	0	0	0	0	0	0	1.23592e-13	-1.1596e-13	-2.11304e-12	Peroxisomal acyl CoA thioesterase	H2O H2O[x] + Stearoyl-CoA (n-C18:0CoA)[x] => H+[x] + Coenzyme A[x] + Octadecanoate (n-C18:0)[x]	16048
		RNDR2n	0	0	0	0	0	0	0	0	0	-3.01103e-13	2.69387e-13	-5.66152e-12	0	0	0	0	Ribonucleoside diphosphate reductase GDP nuclear	Reduced thioredoxin[n] + GDP C10H12N5O11P2[n] => H2O H2O[n] + Oxidized thioredoxin[n] + DGDP C10H12N5O10P2[n]	(10848 and 11172 and 11290 and 14237) or (11172 and 11290 and 12730 and 14237) or (11172 and 11290 and 12737 and 14237)
		PTE12x	0	0.134838	-0.114728	-0.141927	0	0.00675704	-0.00946391	-0.0148403	0	0.0054936	-0.00491494	-0.0078873	0	0.0899055	-0.0843537	-0.10114	Peroxisomal acyl CoA thioesterase	H2O H2O[x] + Tetracosanoyl CoA n C240CoA C45H78N7O17P3S[x] => H+[x] + Coenzyme A[x] + Tetracosanoate n C240 C24H47O2[x]	16048
		ACONT3m	0	0.046453	-0.0395248	-0.0431115	0	0.000422101	-0.000591195	-0.000549856	0	0.00113785	-0.00101799	-0.00101076	0	0.122241	-0.114692	-0.0836151	Aconitase mitochondrial	2-Methylcitrate[m] <=> Methylisocitrate[m]	12642
		ANS	0.00186023	0.0137077	-0.0116633	-0.0104188	0.00107138	0.00222857	-0.00312133	-0.00124634	0.00210432	0.00328087	-0.00293528	-0.000975044	0.00197411	0.0115057	-0.0107952	-0.0144148	Anthranilate synthase	L-Glutamine[c] + Chorismate[c] => H+[c] + Pyruvate[c] + L-Glutamate[c] + Anthranilate[c]	15109 and 16564
		ALLTTti	0	4.04667e-13	-3.44313e-13	-1.12917e-12	0	0	0	0	0	0	0	0	0	-2.44655e-12	2.29548e-12	-2.8711e-12	Allantoate irreversible uniport	Allantoate[e] => Allantoate[c]	10379 or 15069 or 15070
		PDE3	0	0	0	0	0	0	0	0	0	0	0	0	0	0	0	0	3 5 cyclic nucleotide phosphodiesterase	H2O H2O[c] + 3 5 Cyclic IMP C10H10N4O7P[c] => H+[c] + IMP C10H11N4O8P[c]	11787
		POLYAO2	0	0.0107779	-0.0091704	-0.0100802	0.0303503	0.0277512	-0.0388683	-0.00318915	0	0.027246	-0.0243761	-0.00664039	0	0.00529065	-0.00496394	-0.00640706	Poylamine oxidase	H2O H2O[c] + Oxygen[c] + N1 Acetylspermine C12H31N4O[c] => Hydrogen peroxide[c] + Spermidine[c] + 3-acetamidopropanal[c]	15939
		ARMT	0	0	0	0	0	0	0	0	0	0	0	0	0	0	0	0	HnRNP arginine N methyltransferase	S-Adenosyl-L-methionine[c] + L-Histidine[c] => H+[c] + S-Adenosyl-L-homocysteine[c] + N pai Methyl L histidine C7H11N3O2[c]	16280
		GTPCII	0.000129536	2.34257e-06	-1.99319e-06	-1.63428e-06	7.46051e-05	6.71918e-05	-9.41088e-05	-2.26775e-07	0.000146533	0.000140151	-0.000125388	-6.18086e-08	0.000137466	4.76143e-06	-4.46741e-06	-3.10157e-06	GTP cyclohydrolase II	3 H2O H2O[c] + GTP C10H12N5O14P3[c] => 2 H+[c] + Formate[c] + Diphosphate[c] + 2 5 Diamino 6 hydroxy 4 5 phosphoribosylamino pyrimidine C9H14N5O8P[c]	12551
		PRPNCOAHYDm	0.0106285	0.0174474	-0.0148452	-0.0101216	0.00612139	0.0100934	-0.0141368	-0.00737153	0.0120231	0.0125397	-0.0112189	-0.00608876	0.0112791	0.0654306	-0.0613901	-0.0467205	3-Hydroxypropionyl-CoA hydro-lyase, mitochondria	H2O H2O[m] + Propenoyl-CoA[m] <=> 3-Hydroxypropionyl-CoA[m]	14805
		SUCD2_u9m	0.839589	1.91992	-1.63357	-0.208713	0.519501	0.550427	-0.770928	-0.038841	0.915786	0.921758	-0.824666	-0.0440032	0.907481	2.18313	-2.04832	-0.281567	Succinate dehydrogenase ubiquinone 6 mitochondrial	Succinate[m] + Ubiquinone-9[m] => Fumarate[m] + Ubiquinol-9[m]	10953 and 11205 and 11629 and 11802 and 11977 and 12093 and 16281 and 8486
		GLUPRT	0.00907878	0.000226133	-0.000192406	-0.000122155	0.00522883	0.00482801	-0.00676211	-0.00016232	0.01027	0.0100169	-0.00896179	-0.000140816	0.00963452	0.00301243	-0.00282641	-0.00257155	Glutamine phosphoribosyldiphosphate amidotransferase	H2O H2O[c] + L-Glutamine[c] + 5-Phospho-alpha-D-ribose 1-diphosphate[c] => L-Glutamate[c] + Diphosphate[c] + 5-Phospho-beta-D-ribosylamine[c]	15300
		THIORDXi	0	0.00558916	-0.00475557	-0.00643219	0	0.00226571	-0.00317336	-0.00360774	0	0.00263651	-0.0023588	-0.00287527	0	0.0304739	-0.0285921	-0.0387512	Hydrogen peroxide reductase (thioredoxin)	Reduced thioredoxin[c] + Hydrogen peroxide[c] => 2 H2O H2O[c] + Oxidized thioredoxin[c]	(10848 and 12715) or (12715 and 12730) or (12715 and 12737)
		MALSp	0.0141059	0.057825	-0.0492008	-0.0466513	0.00812416	0.0166646	-0.0233404	-0.014477	0.0159568	0.0296323	-0.026511	-0.0108038	0.0149694	0.216773	-0.203387	-0.0921671	Malate synthase	Acetyl-CoA[x] + H2O H2O[x] + Glyoxylate[x] => H+[x] + Coenzyme A[x] + (S)-Malate[x]	9457
		ALDD2y	0	0.0736061	-0.0626282	-0.0723074	0	0.0157351	-0.0220386	-0.0175724	0	0.0250369	-0.0223997	-0.0224514	0	0.0557491	-0.0523065	-0.0392742	Aldehyde dehydrogenase (acetaldehyde, NADP)	Nicotinamide adenine dinucleotide phosphate[c] + H2O H2O[c] + Acetaldehyde[c] => 2 H+[c] + Nicotinamide adenine dinucleotide phosphate - reduced[c] + Acetate[c]	12042
		HISTD	0.00465468	8.41765e-05	-7.1622e-05	-5.87252e-05	0.00268081	0.0028174	-0.00394605	-0.000317655	0.00526544	0.00549136	-0.00491293	-0.000297782	0.00493961	0.000171094	-0.000160529	-0.00011145	Histidinol dehydrogenase	H2O H2O[c] + 2 Nicotinamide adenine dinucleotide[c] + L-Histidinol[c] => 3 H+[c] + 2 Nicotinamide adenine dinucleotide - reduced[c] + L-Histidine[c]	11646
		ASNNe	0	0.147131	-0.125187	-0.180219	0	0.00680693	-0.00953379	-0.0109883	0	0.0055436	-0.00495968	-0.00827862	0	0.175051	-0.164241	-0.1963	L asparaginase extracellular	H2O H2O[e] + L-Asparagine[e] => Ammonium[e] + L-Aspartate[e]	10043 or 13627
		PYDXS	0.000282212	5.1036e-06	-4.34243e-06	-3.5605e-06	0.000162537	0.000146386	-0.000205028	-4.94061e-07	0.000319242	0.000305337	-0.000273175	-1.34658e-07	0.000299487	1.03734e-05	-9.73283e-06	-6.75718e-06	Pyridoxal 5-phosphate synthase	Alpha-D-Ribose 5-phosphate[c] + L-Glutamine[c] + Glyceraldehyde 3-phosphate[c] => H+[c] + 3 H2O H2O[c] + L-Glutamate[c] + Phosphate[c] + Pyridoxal 5'-phosphate[c]	11136 and 11137
		RBFSb	0.000129536	2.34257e-06	-1.99319e-06	-1.63428e-06	7.46051e-05	6.71918e-05	-9.41088e-05	-2.26775e-07	0.000146533	0.000140151	-0.000125388	-6.18086e-08	0.000137466	4.76143e-06	-4.46741e-06	-3.10157e-06	Riboflavin synthase	2 6,7-Dimethyl-8-(1-D-ribityl)lumazine[c] => 4-(1-D-Ribitylamino)-5-aminouracil[c] + Riboflavin C17H20N4O6[c]	12495
		KARA2im	0.0117981	0.00705083	-0.00599924	-0.00604296	0.00679498	0.00645517	-0.00904111	-0.000387222	0.0133461	0.0127648	-0.0114203	-5.62948e-06	0.0125203	0.0190203	-0.0178458	-0.0121934	Ketol acid reductoisomerase 2 Aceto 2 hydroxybutanoate mitochondrial	H+[m] + Nicotinamide adenine dinucleotide phosphate - reduced[m] + (S)-2-Aceto-2-hydroxybutanoate[m] => Nicotinamide adenine dinucleotide phosphate[m] + (R)-2,3-Dihydroxy-3-methylpentanoate[m]	9176
		HMGCOAR	-0.06602	-0.0363164	0.0309	-0.0147578	-0.0380235	-0.0356189	0.0498879	-0.00284922	-0.0746827	-0.0725684	0.0649245	-0.000759151	-0.0700613	-0.0523616	0.0491282	-0.0178569	Hydroxymethylglutaryl CoA reductase	2 Nicotinamide adenine dinucleotide phosphate[c] + Coenzyme A[c] + R Mevalonate C6H11O4[c] <=> 2 H+[c] + 2 Nicotinamide adenine dinucleotide phosphate - reduced[c] + Hydroxymethylglutaryl CoA C27H39N7O20P3S[c]	9574
		PTE11m	0	0	0	0	0	0	0	0	0	0	0	0	0	0	0	0	acyl-CoA thioesterase	H2O H2O[m] + Lauroyl-CoA[m] => H+[m] + Coenzyme A[m] + Dodecanoic acid[m]	14585
		MI145PKn	0	0	0	0	0	0	0	0	0	0	0	0	0	0	0	0	Inositol 1 4 5 trisphosphate 3 kinase nucleus	ATP C10H12N5O13P3[n] + 1D myo Inositol 1 4 5 trisphosphate C6H9O15P3[n] => ADP C10H12N5O10P2[n] + H+[n] + 1D myo Inositol 1 3 4 5 tetrakisphosphate C6H8O18P4[n]	13260
		FACOAL1831	0	0.00946452	-0.00805294	-0.00756635	0	0.000179395	-0.00025126	-0.000133992	0	0.000229265	-0.000205116	-0.000131539	0	0.0135439	-0.0127075	-0.00883787	Gamma-Linolenic acid:CoA ligase (AMP-forming)	ATP C10H12N5O13P3[c] + Coenzyme A[c] + Gamma-linolenic acid[c] => AMP C10H12N5O7P[c] + Diphosphate[c] + Gamma-linolenoyl-CoA[c]	11167 or 15746 or 15748
		AP4AH	0	0	0	0	0	0	0	0	0	0	0	0	0	0	0	0	Ap4A hydrolase	H2O H2O[c] + P1,P4-Bis(5'-adenosyl) tetraphosphate[c] => 2 ADP C10H12N5O10P2[c] + 2 H+[c]	8452
		RNDR2	0.00027998	5.06325e-06	-4.30809e-06	-3.53233e-06	0.000161252	0.000145228	-0.000203407	-4.90154e-07	0.000316717	0.000302922	-0.000271014	-1.33593e-07	0.000297119	1.02914e-05	-9.65585e-06	-6.70373e-06	Ribonucleoside-diphosphate reductase (GDP)	Reduced thioredoxin[c] + GDP C10H12N5O11P2[c] => H2O H2O[c] + Oxidized thioredoxin[c] + DGDP C10H12N5O10P2[c]	(10848 and 11172 and 11290 and 14237) or (11172 and 11290 and 12730 and 14237) or (11172 and 11290 and 12737 and 14237) or (11172 and 11290 and 14237 and 15339)
		L_LACt2r	0	0	0	0	0	0	0	0	0	0	0	0	0	0	0	0	L lactate reversible transport via proton symport	H+[e] + L-Lactate[e] <=> H+[c] + L-Lactate[c]	10184
		GUAD	0	-1.06389e-12	9.05221e-13	-4.96007e-12	0	0	0	0	0	0	0	0	0	-1.28278e-11	1.20357e-11	-1.28853e-11	Guanine deaminase	H+[c] + H2O H2O[c] + Guanine[c] => Ammonium[c] + Xanthine[c]	9050 or 9708
		INDPYRD	0	-292277	248685	-87253.5	0	-323827	453552	-176133	0	-463347	414541	-111333	0	-379229	355811	-146478	Indole 3 pyruvate decarboxylase	H+[c] + Indolepyruvate C11H8NO3[c] <=> CO2 CO2[c] + Indole-3-acetaldehyde[c]	15791
		4MOPDC	0	0	0	0	0	0	0	0	0	0	0	0	0	0	0	0	4 Methyl 2 oxopentanoate decarboxylase	H+[c] + 4-Methyl-2-oxopentanoate[c] => CO2 CO2[c] + 3 Methylbutanal C5H10O[c]	15791
		UDPACGLP	0.00230688	-266248	226539	-97875.7	0.00132862	-338296	473818	-181802	0.00260957	-377663	337882	-103959	0.00244809	-366461	343832	-133209	UDP N acetylglucosamine diphosphorylase	H+[c] + UTP C9H11N2O15P3[c] + N-Acetyl-D-glucosamine 1-phosphate[c] <=> Diphosphate[c] + UDP-N-acetyl-D-galactosamine[c]	9079
		LNSTLSr	0.010895	0.0047759	-0.0040636	-0.0021574	0.00627488	0.00588023	-0.00823585	-0.000474854	0.0123246	0.0119775	-0.0107159	-0.000126524	0.011562	0.00746486	-0.0070039	-0.00273659	Lanosterol synthase	S Squalene 2 3 epoxide C30H50O[r] => Lanosterol[r]	9240
		PI45BP5Per_RT	0	0	0	0	0	0	0	0	0	0	0	0	0	0	0	0	1 phosphatidylinositol 4 5 bisphosphate 5 phosphatase yeast specific	H2O[r] + 0.01 1 Phosphatidyl D myo inositol 4 5 bisphosphate yeast specific C4140H7444O1900P300[r] => Orthophosphate[r] + 0.01 Phosphatidyl 1D myo 4 inositol yeast specific C4140H7544O1600P200[r]	15340
		LCYSTATm	0	0	0	0	0	0	0	0	0	0	0	0	0	0	0	0	Aspartate aminotransferase, cysteate forming, mitochondria	2-Oxoglutarate[m] + L-Cysteate[m] <=> L-Glutamate[m] + 3-Sulfopyruvate[m]	14281
		RBFK	5.5877e-05	0.00918577	-0.00781577	-0.00933868	3.21818e-05	2.89839e-05	-4.05949e-05	-9.78221e-08	6.32088e-05	6.04556e-05	-5.40876e-05	-2.66618e-08	5.92974e-05	2.0539e-06	-1.92707e-06	-1.3379e-06	Riboflavin kinase	ATP C10H12N5O13P3[c] + Riboflavin C17H20N4O6[c] => ADP C10H12N5O10P2[c] + H+[c] + FMN C17H19N4O9P[c]	9298
		ARGSL	0.0109131	0.0153257	-0.0130399	-0.0155162	0.0062853	0.00880515	-0.0123325	-0.00993039	0.0123451	0.0124342	-0.0111244	-0.000567183	0.0115812	0.000401139	-0.000376368	-0.000261299	Argininosuccinate lyase	N(omega)-(L-Arginino)succinate[c] <=> L-Arginine[c] + Fumarate[c]	11604
		FACOAL140	0	0	0	0	0	0	0	0	0	0	0	0	0	0	0	0	Fatty acid CoA ligase tetradecanoate	ATP C10H12N5O13P3[c] + Coenzyme A[c] + Tetradecanoate (n-C14:0)[c] => AMP C10H12N5O7P[c] + Diphosphate[c] + Tetradecanoyl-CoA[c]	11167 or 15746 or 15748
		ZYMSTATer_RT	0.000126486	0.155944	-0.132685	-0.21281	7.28482e-05	0.000165965	-0.000232451	-0.000149031	0.000143082	0.000178501	-0.000159699	-0.000178706	0.000134228	0.000271714	-0.000254935	-0.000243525	Acyl CoAzymosterol acyltransferase yeast specific	0.23 Palmitoyl-CoA[r] + 0.12 Stearoyl-CoA[r] + 0.01 Tetracosanoyl CoA n C240CoA C45H78N7O17P3S[r] + 0.01 Hexadecenoyl-CoA (n-C16:1CoA)[r] + 0.48 Octadecenoyl-CoA (n-C18:1CoA)[r] + 0.14 Octadecynoyl CoA n C182CoA C39H62N7O17P3S[r] + 0.01 Gamma-linolenoyl-CoA[r] + Zymosterol C27H44O[r] => Coenzyme A[r] + 0.01 Zymosterol ester yeast specific C1694H2993O101[r]	11799
		ALDD2ym	0.0790059	0.291922	-0.248384	-0.0907173	0.0455026	0.0698032	-0.0977664	-0.0157945	0.0893725	0.114107	-0.102088	-0.0173084	0.0838421	0.331401	-0.310936	-0.102728	Aldehyde dehydrogenase acetylaldehyde NADP mitochondrial	H2O H2O[m] + Acetaldehyde[m] + Nicotinamide adenine dinucleotide phosphate[m] => 2 H+[m] + Nicotinamide adenine dinucleotide phosphate - reduced[m] + Acetate[m]	13426
		FUMm	0.839589	1.77265	-1.50827	-0.178579	0.519501	0.539579	-0.755735	-0.0346924	0.915786	0.90954	-0.813735	-0.0425577	0.907481	1.92252	-1.8038	-0.242376	Fumarase mitochondrial	H2O H2O[m] + Fumarate[m] <=> L-Malate[m]	14001
		MIPCS126g_RT	0	0	0	0	0	-9.19568e-12	1.28795e-11	-9.24569e-12	0	0	0	0	0	0	0	0	Mannose inositol phosphorylceramide synthase ceramide 1 26C yeast specific	GDP-D-mannose[g] + 0.01 Inositol phosphorylceramide ceramide 1 26C yeast specific C5000H9900N100O1100P100[g] => GDP C10H12N5O11P2[g] + H+[g] + 0.01 Mannose inositol phosphorylceramide ceramide 1 26C yeast specific C5600H10900N100O1600P100[g]	16453
		CERS124er	0	0	0	0	0	1.68156e-12	-2.3552e-12	-4.73422e-12	0	-2.00469e-13	1.79353e-13	-8.89387e-13	0	0	0	0	Ceramide 1 synthase 24C endoplasmic reticular	Sphinganine C18H40NO2[r] + Tetracosanoyl CoA n C240CoA C45H78N7O17P3S[r] => H+[r] + Coenzyme A[r] + Ceramide 1 Sphinganinen C240 C42H85NO3[r]	11391 or 15168
		UTPtm	0	0	0	0	0	0	0	0	0	0	0	0	0	0	0	0	UTPUMP antiport	2 H+[c] + UTP C9H11N2O15P3[c] + UMP C9H11N2O9P[m] => 2 H+[m] + UMP C9H11N2O9P[c] + UTP C9H11N2O15P3[m]	12387
		PNP	-0.000103644	-1.87436e-06	1.59481e-06	-1.30761e-06	-5.96926e-05	0.00275178	-0.00385414	-0.00472445	-0.000117243	0.000540496	-0.000483564	-0.000677981	-0.000109988	-1.56626e-06	1.46955e-06	-2.25111e-06	Purine nucleoside phosphorylase	Phosphate[c] + N-Ribosylnicotinamide[c] <=> H+[c] + Nicotinamide[c] + alpha-D-Ribose 1-phosphate[c]	16276
		ECOAH5p	0	-0.0127852	0.0108783	-0.0090905	0	-0.000586754	0.000821808	-0.000936568	0	-0.000740272	0.000662296	-0.000539025	0	-0.0110195	0.0103391	-0.00978265	3 hydroxyacyl CoA dehydratase 3 hydroxydodecanoyl CoA peroxisomal	(S)-3-Hydroxydodecanoyl-CoA[x] <=> H2O H2O[x] + Trans-Dodec-2-enoyl-CoA[x]	11362
		HGNTOR	0	-9.78252e-13	8.32351e-13	-5.09585e-12	0	0.000226515	-0.000317257	-0.000182452	0	0.000109618	-9.80717e-05	-9.93479e-05	0	-5.24305e-11	4.91929e-11	-7.03268e-11	Homogentisateoxygen 1 2 oxidoreductase decyclizing	Oxygen[c] + Homogentisate C8H7O4[c] => H+[c] + 4 Maleylacetoacetate C8H6O6[c]	15706
		ALCD23xi	0	0	0	0	0	0	0	0	0	0	0	0	0	0	0	0	Aldehyde dehydrogenase isobutyl alcohol NAD	H+[c] + Nicotinamide adenine dinucleotide - reduced[c] + 2 methylpropanal C4H8O[c] => Nicotinamide adenine dinucleotide[c] + Isobutyl alcohol C4H10O[c]	14108 or 14109 or 15438
		G5SADm	0	0.00351628	-0.00299185	-0.00392865	0	0	0	0	0	0	0	0	0	0.0301957	-0.028331	-0.0436684	L-Glutamate 5-semialdehyde:NAD+ oxidoreductase Arginine and proline metabolism EC:1.5.1.12	H2O H2O[m] + Nicotinamide adenine dinucleotide[m] + L-Glutamate 5-semialdehyde[m] => 2 H+[m] + Nicotinamide adenine dinucleotide - reduced[m] + L-Glutamate[m]	8569
		ME1m	0	0.0174271	-0.0148279	-0.0111695	0	0.00142777	-0.00199974	-0.00223751	0	0.00098046	-0.000877185	-0.00108335	0	0.105183	-0.0986882	-0.0978248	Malic enzyme NAD mitochondrial	Nicotinamide adenine dinucleotide[m] + L-Malate[m] => Nicotinamide adenine dinucleotide - reduced[m] + CO2 CO2[m] + Pyruvate[m]	13917
		FBP26	0	0	0	0	0	0	0	0	0	0	0	0	0	0	0	0	Fructose 2 6 bisphosphate 2 phosphatase	H2O H2O[c] + beta-D-Fructose 2,6-bisphosphate[c] => Phosphate[c] + beta-D-Fructose 6-phosphate[c]	15195 or 15744
		MI3PP	0.000349696	6.324e-06	-5.38081e-06	-4.4119e-06	0.000201404	0.000181391	-0.000254056	-6.12202e-07	0.000395581	0.000378351	-0.000338498	-1.66858e-07	0.000371102	1.28539e-05	-1.20602e-05	-8.37298e-06	1D-myo-Inositol 3-phosphate phosphohydrolase	H2O H2O[c] + 1D-myo-Inositol 3-phosphate[c] => Phosphate[c] + Myo-Inositol[c]	13708 or 16369
		PRPPS	0.0662172	0.25191	-0.214339	-0.112215	0.0381371	0.0469808	-0.0658013	-0.00980082	0.0749058	0.0854811	-0.0764771	-0.00443236	0.0702706	0.153991	-0.144482	-0.0661184	Phosphoribosylpyrophosphate synthetase	ATP C10H12N5O13P3[c] + Alpha-D-Ribose 5-phosphate[c] <=> H+[c] + AMP C10H12N5O7P[c] + 5-Phospho-alpha-D-ribose 1-diphosphate[c]	11145 and 16592
		HSDy	0	557830	-474633	-81738.6	0	658248	-921942	-146866	0	433399	-387747	-111376	0	645815	-605935	-94448.1	Homoserine dehydrogenase (NADPH)	Nicotinamide adenine dinucleotide phosphate[c] + L-Homoserine[c] <=> H+[c] + Nicotinamide adenine dinucleotide phosphate - reduced[c] + L-Aspartate 4-semialdehyde[c]	12080 or 16738
		NNATm	0	0	0	0	0	0	0	0	0	0	0	0	0	0	0	0	Nicotinate nucleotide adenylyltransferase mitochondrial	H+[m] + Nicotinate D-ribonucleotide[m] + ATP[m] => Diphosphate[m] + Deamino-NAD+[m]	10430
		ECOAH11p	0	1.50421e-13	-1.27986e-13	-1.85155e-12	0	-6.0684e-12	8.4994e-12	-4.03875e-12	0	0	0	0	0	-6.14235e-13	5.76305e-13	-2.91727e-12	3 hydroxyacyl CoA dehydratase 3 hydroxyhexacosyl CoA peroxisomal	H2O H2O[x] + Trans Hexacos 2 enoyl CoA C47H80N7O17P3S[x] <=> S 3 Hydroxyhexacosyl CoA C47H82N7O18P3S[x]	11362
		GLCt1	0	0.000115668	-9.84168e-05	-0.000124203	0	0.00289688	-0.00405736	-0.00739533	1.118	1.11773	-1	-0.000456811	1.073	1.12258	-1.05326	-0.122645	Glucose transport uniport	D-Glucose[e] => alpha-D-Glucose[c]	10452 or 11075 or 11893 or 15762 or 9102 or 9841
		ECOAH7m	0	-0.013852	0.011786	-0.0134616	0	-0.000791825	0.00110903	-0.0011683	0	-0.000565589	0.000506014	-0.000693977	0	-0.0101761	0.00954768	-0.0169893	Enoyl-CoA hydratase (C16:0)	(S)-3-Hydroxyhexadecanoyl-CoA[m] <=> H2O H2O[m] + trans-Hexadec-2-enoyl-CoA[m]	14805
		ASNTRS	0.00803334	0.000145277	-0.00012361	-0.000101352	0.00462672	0.00416697	-0.00583626	-1.40637e-05	0.00908742	0.0086916	-0.00777609	-3.83313e-06	0.00852509	0.000295285	-0.000277051	-0.000192347	Asparaginyl-tRNA synthetase	ATP C10H12N5O13P3[c] + L-Asparagine[c] + TRNA Asn C10H17O10PR2[c] => AMP C10H12N5O7P[c] + Diphosphate[c] + L-Asparaginyl-tRNA(Asn)[c]	9167
		ADK4m	0	85536.8	-72779.5	-189833	0.0456357	289406	-405342	-337037	0	88717.3	-79372.4	-176366	0.0840874	145844	-136838	-202023	Adentylate kinase ITP mitochondrial	AMP C10H12N5O7P[m] + ITP C10H11N4O14P3[m] <=> ADP[m] + IDP C10H11N4O11P2[m]	15129
		TRPt2r	0	2.99714e-13	-2.55014e-13	-3.17667e-13	0	0	0	0	0	0	0	0	0	1.24866e-13	-1.17156e-13	-5.33452e-12	L tryptophan reversible transport via proton symport	H+[e] + L-Tryptophan[e] <=> H+[c] + L-Tryptophan[c]	14229 or 15074
		PPM	-0.0531531	-0.75923	0.645995	-0.592094	-0.0306129	-0.0392893	0.0550286	-0.0171019	-0.0601275	-0.0504758	0.0451591	-0.00424285	-0.0564067	-0.605907	0.568491	-0.496665	Phosphopentomutase	alpha-D-Ribose 1-phosphate[c] <=> Alpha-D-Ribose 5-phosphate[c]	13711 or 9959
		ERGSTESTH_RT	0	0	0	0	0	0.00355491	-0.00497901	-0.00617176	0	0.00554948	-0.00496494	-0.00600849	0	0	0	0	Ergosterol ester hydrolase yeast specific	H2O H2O[c] + 0.01 Ergosterol ester yeast specific C1695H2993O101[d] => H+[c] + 0.01 Tetracosanoate n C240 C24H47O2[c] + 0.12 Octadecanoate (n-C18:0)[c] + Ergosterol C28H44O[c] + 0.23 Hexadecanoic acid[c] + 0.14 Octadecadienoate n C182 C18H31O2[c] + 0.01 Hexadecenoate (n-C16:1)[c] + 0.48 Octadecenoate (n-C18:1)[c] + 0.01 Gamma-linolenic acid[c]	14247 or 14617
		THIORDXp	0	0	0	0	0	0	0	0	0	0	0	0	0	0	0	0	Hydrogen peroxide reductase thioredoxin peroxisomal	Hydrogen peroxide[x] + Reduced thioredoxin[x] <=> 2 H2O H2O[x] + Oxidized thioredoxin[x]	13262 and 15339
		MTHFR3	0	0.00289163	-0.00246036	-0.0044906	0	0.00214425	-0.00300324	-0.000702676	0	0.00485546	-0.00434402	-0.00102138	0	0.00034738	-0.000325929	-0.00027979	5 10 methylenetetrahydrofolatereductase NADPH	2 H+[c] + Nicotinamide adenine dinucleotide phosphate - reduced[c] + 5,10-Methylenetetrahydrofolate[c] => Nicotinamide adenine dinucleotide phosphate[c] + 5-Methyltetrahydrofolate[c]	15483 or 9244
		PEPDt3	0	0	0	0	0	0	0	0	0	0	0	0	0	0	0	0	Peptide transport in via proton symport	H+[e] + Peptide C2H4NO2RC2H2NOR[e] => H+[c] + Peptide C2H4NO2RC2H2NOR[c]	16031
		PTE10m	0	0	0	0	0	0	0	0	0	0	0	0	0	0	0	0	acyl-CoA thioesterase	H2O H2O[m] + Decanoyl-CoA (n-C10:0CoA)[m] => H+[m] + Coenzyme A[m] + Decanoic acid[m]	14585
		ORNTA	0	-2.41297e-12	2.05309e-12	-5.25509e-12	0	0.000590663	-0.000827282	-0.000630852	0	0.000698105	-0.000624571	-0.00081114	0	-2.60938e-12	2.44824e-12	-9.26754e-12	Ornithine transaminase	2-Oxoglutarate[c] + Ornithine[c] => L-Glutamate[c] + L-Glutamate 5-semialdehyde[c]	15066
		PUNP6	0	0.0904247	-0.0769383	-0.0921581	0	0.00820723	-0.011495	-0.00952356	0	0.00368017	-0.00329253	-0.00260937	0	0.0324436	-0.0304402	-0.0346113	Purine-nucleoside phosphorylase (Deoxyinosine)	Phosphate[c] + Deoxyinosine[c] <=> 2-Deoxy-D-ribose 1-phosphate[c] + Hypoxanthine[c]	14521 or 16276
		SO4ti	0	466155	-396631	-95331.6	0	399766	-559912	-155445	0	489775	-438186	-92543.9	0	405115	-380099	-90908.8	Sulfate irreversible uniport	Sulfate[e] => Sulfate[c]	14119 or 15736 or 16682
		AGPRim	0.0116937	0.0560869	-0.0477218	-0.0326943	0.00673486	0.013961	-0.0195537	-0.00917728	0.0132281	0.022	-0.0196827	-0.00475166	0.0124095	0.0840304	-0.0788414	-0.0552622	N acetyl g glutamyl phosphate reductase irreversible mitochondrial	H+[m] + Nicotinamide adenine dinucleotide phosphate - reduced[m] + N-Acetyl-L-glutamyl 5-phosphate[m] => Orthophosphate[m] + Nicotinamide adenine dinucleotide phosphate[m] + N-Acetyl-L-glutamate 5-semialdehyde[m]	9377
		ALDD2xm	0	0.00244288	-0.00207854	-0.00212047	0	0.00805791	-0.0112859	-0.0095096	0	0.00967332	-0.0086544	-0.0169648	0	0.0190366	-0.017861	-0.0160957	Aldehyde dehydrogenase acetylaldehyde NAD mitochondrial	H2O H2O[m] + Nicotinamide adenine dinucleotide[m] + Acetaldehyde[m] => 2 H+[m] + Nicotinamide adenine dinucleotide - reduced[m] + Acetate[m]	13426
		HMR_6515	0	3.47751e-12	-2.95886e-12	-4.04417e-12	0	2.91138e-05	-4.07768e-05	-5.22674e-05	0	0.000207424	-0.000185575	-0.000235964	0	3.37138e-12	-3.16319e-12	-1.38009e-11	3-Mercaptopyruvate:Cyanide Sulfurtransferase	Sulfite[c] + Mercaptopyruvate[c] => Pyruvate[c] + Thiosulfate[c]	16206
		GLNS	0.054887	0.384302	-0.326985	-0.311984	0.0316116	0.0804278	-0.112647	-0.0398358	0.062089	0.0821116	-0.0734625	-0.0179153	0.0582469	0.278813	-0.261596	-0.33572	Glutamine synthetase	ATP C10H12N5O13P3[c] + L-Glutamate[c] + Ammonium[c] => ADP C10H12N5O10P2[c] + H+[c] + Phosphate[c] + L-Glutamine[c]	11844
		FA181COAabcp	0	1.39535e-11	-1.18724e-11	-1.42705e-11	0	0	0	0	0	1.16301e-06	-1.0405e-06	-6.55103e-07	0	-1.93915e-12	1.8194e-12	-1.21896e-11	Fatty acyl CoA peroxisomal transport via ABC system	ATP C10H12N5O13P3[c] + 2 H2O H2O[c] + Octadecenoyl-CoA (n-C18:1CoA)[c] => ADP C10H12N5O10P2[c] + 2 H+[c] + Coenzyme A[c] + Phosphate[c] + Octadecenoate (n-C18:1)[x]	13167 and 9637
		PSERSm_RT	0	0	0	0	0	0	0	0	0	0	0	0	0	0	0	0	Phosphatidylserine synthase yeast specific mitochondrial	0.01 CDPdiacylglycerol yeast specific C4440H7744N300O1500P200[m] + L-Serine[m] => H+[m] + CMP[m] + 0.01 Phosphatidylserine yeast specific C3840H7144N100O1000P100[m]	11583
		UPPDC1	5.14128e-05	9.29762e-07	-7.91094e-07	-6.48643e-07	2.96106e-05	2.66683e-05	-3.73516e-05	-9.00068e-08	5.81588e-05	5.56256e-05	-4.97664e-05	-2.45317e-08	5.45599e-05	1.8898e-06	-1.77311e-06	-1.23101e-06	Uroporphyrinogen decarboxylase (uroporphyrinogen III)	4 H+[c] + Uroporphyrinogen III[c] => 4 CO2 CO2[c] + Coproporphyrinogen III[c]	14179
		FTHFLmi	0	0	0	0	0	0	0	0	0	0	0	0	0	0	0	0	Formate tetrahydrofolate ligase mitochondrial irreversible	ATP[m] + Tetrahydrofolate[m] + Formate[m] => 10-Formyltetrahydrofolate[m] + ADP[m] + Orthophosphate[m]	15366
		MCITL2m	0	0.046453	-0.0395248	-0.0431115	0	0.000422101	-0.000591195	-0.000549856	0	0.00113785	-0.00101799	-0.00101076	0	0.122241	-0.114692	-0.0836151	Methylisocitrate lyase	Methylisocitrate[m] => Succinate[m] + Pyruvate[m]	14162
		PANTS	5.72906e-05	1.03603e-06	-8.81515e-07	-7.22798e-07	3.29959e-05	3.06926e-05	-4.2988e-05	-1.98006e-06	6.4808e-05	6.19851e-05	-5.5456e-05	-2.73364e-08	6.07976e-05	2.10589e-06	-1.97585e-06	-1.37174e-06	Pantothenate synthase	ATP C10H12N5O13P3[c] + beta-Alanine[c] + (R)-Pantoate[c] => H+[c] + AMP C10H12N5O7P[c] + Diphosphate[c] + (R)-Pantothenate[c]	10475
		FACOAL180	0	0.0423271	-0.0360142	-0.0310192	0	0.00197404	-0.00276484	-0.00157332	0	0.00251147	-0.00224693	-0.00156866	0	0.0546287	-0.0512553	-0.0348229	Fatty acid CoA ligase octadecanoate	ATP C10H12N5O13P3[c] + Coenzyme A[c] + Octadecanoate (n-C18:0)[c] => AMP C10H12N5O7P[c] + Diphosphate[c] + Stearoyl-CoA (n-C18:0CoA)[c]	11167 or 15746 or 15748
		HMBS	5.14128e-05	9.29762e-07	-7.91094e-07	-6.48643e-07	2.96106e-05	2.66683e-05	-3.73516e-05	-9.00068e-08	5.81588e-05	5.56256e-05	-4.97664e-05	-2.45317e-08	5.45599e-05	1.8898e-06	-1.77311e-06	-1.23101e-06	Hydroxymethylbilane synthase	H2O H2O[c] + 4 Porphobilinogen[c] => 4 Ammonium[c] + Hydroxymethylbilane[c]	14718
		ACCOAC	0.130386	0.441589	-0.375728	-0.167085	0.0750942	0.0929633	-0.130204	-0.0202242	0.147494	0.165083	-0.147694	-0.00880108	0.138367	0.447418	-0.419789	-0.184856	Acetyl-CoA carboxylase	ATP C10H12N5O13P3[c] + Acetyl-CoA[c] + Bicarbonate[c] => ADP C10H12N5O10P2[c] + H+[c] + Malonyl CoA C24H33N7O19P3S[c] + Phosphate[c]	8639 and 16404
		SQLEr	0.010895	0.00301273	-0.0025634	-0.00173419	0.00627488	0.00582764	-0.00816219	-0.000481126	0.0123246	0.0119775	-0.0107159	-0.000126524	0.011562	0.00365917	-0.00343321	-0.00223466	Squalene epoxidase endoplasmic reticular NADP	H+[r] + NADPH[r] + Oxygen[r] + Squalene[r] => H2O[r] + NADP+[r] + S Squalene 2 3 epoxide C30H50O[r]	13286 and 13729
		HISt6	0	0	0	0	0	0	0	0	0	0	0	0	0	0	0	0	L histidine transport in via proton antiport vacuolar	H+[v] + L-Histidine[c] => H+[c] + L-Histidine[v]	10317 or 12219 or 12690 or 9277 or 9291
		FUMAC	0	-9.78252e-13	8.32351e-13	-5.09585e-12	0	0.000226515	-0.000317257	-0.000182452	0	0.000109618	-9.80717e-05	-9.93479e-05	0	-5.24305e-11	4.91929e-11	-7.03268e-11	Fumarylacetoacetase	H2O H2O[c] + 4 Fumarylacetoacetate C8H6O6[c] => H+[c] + Acetoacetate[c] + Fumarate[c]	11962
		ACHBSm	0.0117981	0.00705083	-0.00599924	-0.00604296	0.00679498	0.00645517	-0.00904111	-0.000387222	0.0133461	0.0127648	-0.0114203	-5.62948e-06	0.0125203	0.0190203	-0.0178458	-0.0121934	2 aceto 2 hydroxybutanoate synthase mitochondrial	H+[m] + 2-Oxobutanoate[m] + Pyruvate[m] => CO2 CO2[m] + (S)-2-Aceto-2-hydroxybutanoate[m]	15685 and 9800
		ATPPRT	0.00465468	8.41765e-05	-7.1622e-05	-5.87252e-05	0.00268081	0.0028174	-0.00394605	-0.000317655	0.00526544	0.00549136	-0.00491293	-0.000297782	0.00493961	0.000171094	-0.000160529	-0.00011145	ATP phosphoribosyltransferase	ATP C10H12N5O13P3[c] + 5-Phospho-alpha-D-ribose 1-diphosphate[c] => Diphosphate[c] + 1-(5-Phosphoribosyl)-ATP[c]	9888
		METAT	0.0578326	0.0270198	-0.0229899	-0.0141448	0.0333081	0.0332937	-0.0466312	-0.00173633	0.065421	0.0654222	-0.0585311	-0.000939747	0.0613727	0.0299033	-0.0280568	-0.0143971	Methionine adenosyltransferase	ATP C10H12N5O13P3[c] + H2O H2O[c] + L-Methionine[c] => S-Adenosyl-L-methionine[c] + Diphosphate[c] + Phosphate[c]	13771 or (11793 and 13771)
		MM3	0	0	0	0	0	0	0	0	0	0	0	0	0	0	0	0	Mannosyl-oligosaccharide 1,2-alpha-mannosidase (asnglcnacglcnacman(man(manman)man)manmanman)	H2O H2O[c] + Asn(-b1)GlcNAc(4-b1)GlcNAc(4-b1)Man[(6-a1)Man[(6-a1)Man(2-a1)Man](3-a1)Man(2-a1)Man](3-a1)Man(2-a1)Man(2-a1)Man[c] => D-Mannose[c] + Asn(-b1)GlcNAc(4-b1)GlcNAc(4-b1)Man[(6-a1)Man[(6-a1)Man(2-a1)Man](3-a1)Man](3-a1)Man(2-a1)Man(2-a1)Man[c]	8932
		FACOAE1829Z12Z	0	-2.97628e-14	2.53238e-14	-3.54219e-14	0	0	0	0	0	0	0	0	0	0	0	0	Linoleoyl-CoA hydrolase (18:2(9Z,12Z))	H2O H2O[c] + Octadecynoyl CoA n C182CoA C39H62N7O17P3S[c] => H+[c] + Coenzyme A[c] + Octadecadienoate n C182 C18H31O2[c]	8456
		METSOXR2	0	-1.09159e-12	9.28782e-13	-3.7254e-12	0	0	0	0	0	0	0	0	0	3.26066e-12	-3.05931e-12	-4.3087e-12	L-methionine-R-sulfoxide reductase	Reduced thioredoxin[c] + L-methionine-R-sulfoxide[c] => H2O H2O[c] + Oxidized thioredoxin[c] + L-Methionine[c]	(10848 and 15469) or (12730 and 15469) or (12737 and 15469) or (15339 and 15469)
		FACOAE100	0	0	0	0	0	0	0	0	0	0	0	0	0	0	0	0	Fatty-acid-CoA thioesterase (decanoate)	H2O H2O[c] + Decanoyl-CoA (n-C10:0CoA)[c] => H+[c] + Coenzyme A[c] + Decanoate (n-C10:0)[c]	8456
		PYNP2r	0	-0.0752819	0.064054	-0.117077	0	-0.00324305	0.00454221	-0.00487038	0	0	0	0	0	1.39449e-11	-1.30838e-11	-2.24483e-11	Pyrimidine-nucleoside phosphorylase (uracil)	Uridine[c] + Phosphate[c] <=> Uracil[c] + alpha-D-Ribose 1-phosphate[c]	14521
		CHOLSH	0	0	0	0	0	0	0	0	0	0	0	0	0	0	0	0	CHOLSH	H2O H2O[c] + Choline sulfate[c] => H+[c] + Choline[c] + Sulfate[c]	13489
		I4FE4STm	0	-2.21787e-13	1.88708e-13	-1.71796e-13	0	1.10713e-12	-1.55065e-12	-2.09159e-12	0	0	0	0	0	-2.24759e-12	2.1088e-12	-2.77524e-12	ISC [4Fe-4S] Transfer	4 H+[m] + IscU with bound [4Fe-4S] cluster[m] => [4Fe-4S] iron-sulfur cluster[m] + IscU scaffold protein[m]	10285 and 11971
		NO3t	0	0	0	0	0	0	0	0	0	0	0	0	0	2.20564e-13	-2.06944e-13	-2.67998e-13	Nitrate transport, extracellular	Nitrate[e] <=> Nitrate[c]	15006
		UACMAMO	0	0	0	0	0	0	0	0	0	0	0	0	0	0	0	0	UDP-N-acetyl-D-mannosamine oxidoreductase	H2O H2O[c] + 2 Nicotinamide adenine dinucleotide[c] + UDP-N-acetyl-D-mannosamine[c] => 3 H+[c] + 2 Nicotinamide adenine dinucleotide - reduced[c] + UDP-N-acetyl-D-mannosaminouronate[c]	11776
		FACOAE140	0	0	0	0	0	0	0	0	0	0	0	0	0	0	0	0	Fatty-acid-CoA thioesterase (tetradecanoate)	H2O H2O[c] + Tetradecanoyl-CoA[c] => H+[c] + Coenzyme A[c] + Tetradecanoate (n-C14:0)[c]	8456
		SDPTA	0	0	0	0	0	0	0	0	0	0	0	0	0	0	0	0	Succinyldiaminopimelate transaminase	2-Oxoglutarate[c] + N-Succinyl-LL-2,6-diaminoheptanedioate[c] <=> L-Glutamate[c] + N-Succinyl-2-L-amino-6-oxoheptanedioate[c]	15404
		F6PP	0	-2.02884e-13	1.72625e-13	-2.08331e-13	0	0.00105348	-0.0014755	-0.0011127	0	0	0	0	0	0.00748513	-0.00702292	-0.0100407	D-fructose 6-phosphate phosphatase	H2O H2O[c] + beta-D-Fructose 6-phosphate[c] => Phosphate[c] + D-Fructose[c]	8576
		ORNCD	0	0.000353911	-0.000301127	-0.000280008	0	0.00177095	-0.00248039	-0.00142561	0	0.00395516	-0.00353855	-0.00139053	0	0.000422561	-0.000396468	-0.000273512	Ornithine cyclodeaminase	Ornithine[c] => Ammonium[c] + L-Proline[c]	14942
		UDPDOLPT	0	0	0	0	0	0	0	0	0	0	0	0	0	0	0	0	Dolichyl-phosphate beta-glucosyltransferase	UDPglucose[c] + Dolichol phosphate C15H27O4P[c] => UDP C9H11N2O12P2[c] + Dolichyl beta-D-glucosyl phosphate[c]	11809
		GDPTPDP	0	0	0	0	0	0	0	0	0	0	0	0	0	0	0	0	Guanosine 3'-diphosphate 5'-triphosphate 3'-diphosphatase	H2O H2O[c] + Guanosine 3'-diphosphate 5'-triphosphate[c] => GTP C10H12N5O14P3[c] + Diphosphate[c]	16507
		ACOAR5m	0	2.28364e-05	-1.94305e-05	-2.0315e-05	0	0.0003398	-0.000475924	-0.00062242	0	0	0	0	0	0	0	0	Trans-2-enoyl-CoA reductase (NADPH) (C12:0)	H+[m] + Nicotinamide adenine dinucleotide phosphate - reduced[m] + Trans-Dodec-2-enoyl-CoA[m] => Nicotinamide adenine dinucleotide phosphate[m] + Lauroyl-CoA[m]	11837
		XYLK	1.204	0.77367	-0.658281	-0.412211	0.715	0.373923	-0.523717	-0.114769	0	0	0	0	0	0.318845	-0.299156	-0.40823	Xylulokinase	ATP C10H12N5O13P3[c] + D-Xylulose[c] => ADP C10H12N5O10P2[c] + H+[c] + D-Xylulose 5-phosphate[c]	16850
		VNDH	0	0	0	0	0	0	0	0	0	0	0	0	0	0	0	0	VNDH	H2O H2O[c] + Nicotinamide adenine dinucleotide[c] + Vanillin[c] => 2 H+[c] + Nicotinamide adenine dinucleotide - reduced[c] + Vanillate[c]	12950
		AAMYLASE	0	5.7834e-05	-4.92084e-05	-6.21013e-05	0	0.00144844	-0.00202868	-0.00369767	0	0	0	0	0	0.029237	-0.0274316	-0.0586816	Alpha-amylase	6 1 4 alpha D Glucosyl n C6H12O6[c] => 5 H2O H2O[c] + Maltohexaose[c]	11993
		APNn	0	0	0	0	0	0	0	0	0	0	0	0	0	0	0	0	Adenosine 3',5'-phosphate 5'-nucleotidohydrolase, nucleus	H2O H2O[n] + CAMP C10H11N5O6P[n] => H+[n] + AMP C10H12N5O7P[n]	11787
		UDPGDC	0	0	0	0	0	0	0	0	0	0	0	0	0	0	0	0	UDP-glucuronate C-4'' decarboxylase	Nicotinamide adenine dinucleotide[c] + UDP-D-glucuronate[c] => Nicotinamide adenine dinucleotide - reduced[c] + CO2 CO2[c] + UDP-4-keto-pyranose[c]	15418
		LIPOCTm	0	0	0	0	0	1.10713e-12	-1.55065e-12	-2.09159e-12	0	0	0	0	0	0	0	0	Lipoyl(octanoyl) transferase	H+[m] + Octanoyl-ACP (n-C8:0ACP)[m] => Acyl carrier protein[m] + Octanoate (protein bound)[m]	14821
		TGUAt	0	0	0	0	0	0	0	0	0	0	0	0	0	6.46194e-14	-6.06291e-14	-8.6379e-14	Nucleobase transport, thioguanine (extracellular)	Thioguanine[e] <=> Thioguanine[c]	10529
		ADSHm	0	0	0	0	0	0	0	0	0	0	0	0	0	0	0	0	Adenosylhomocysteinase, mitochondria	H2O H2O[m] + S-Adenosyl-L-homocysteine[m] <=> Adenosine[m] + L-Homocysteine[m]	12912
		HACD3m	0	-0.0322279	0.0274213	-0.0216542	0	-0.00202876	0.00284147	-0.0030769	0	-0.00164623	0.00147283	-0.00109739	0	-0.0291891	0.0273866	-0.0219346	3-hydroxyacyl-CoA dehydrogenase (C8:0)	H+[m] + Nicotinamide adenine dinucleotide - reduced[m] + 3-Oxooctanoyl-CoA[m] <=> Nicotinamide adenine dinucleotide[m] + (S)-3-Hydroxyoctanoyl-CoA[m]	11203
		G12MT3	0	0	0	0	0	0	0	0	0	0	0	0	0	0	0	0	Alpha-1,2-mannosyltransferase (doldpglcnacglcnacman(manmanman)manmanman)	Dolichyl phosphate D-mannose[c] + PP-Dol(-a1)GlcNAc(4-b1)GlcNAc(4-b1)Man[(6-a1)Man(3-a1)Man](3-a1)Man(2-a1)Man(2-a1)Man[c] => H+[c] + Dolichol phosphate C15H27O4P[c] + PP-Dol(-a1)GlcNAc(4-b1)GlcNAc(4-b1)Man[(6-a1)Man(3-a1)Man(2-a1)Man](3-a1)Man(2-a1)Man(2-a1)Man[c]	9905
		G6PP	0	0.235727	-0.200569	-0.723811	0	0	0	0	0	0.0121453	-0.010866	-0.0157196	0	0.468451	-0.439523	-0.616974	Glucose-6-phosphate phosphatase	H2O H2O[c] + D-Glucose 6-phosphate[c] => Phosphate[c] + alpha-D-Glucose[c]	8576
		NADHXD2	0	0.00643287	-0.00547344	-0.00589305	0	0	0	0	0	0	0	0	0	0.304603	-0.285793	-0.370112	NADHX dehydratase	ATP C10H12N5O13P3[c] + Adenosine 5'-(3-{5-[(2S)-5-carbamoyl-2-hydroxy-3,4-dihydropyridin-1-yl]-5-deoxy-?-D-ribofuranosyl} dihydrogen diphosphate)[c] => ADP C10H12N5O10P2[c] + H+[c] + Nicotinamide adenine dinucleotide - reduced[c] + Phosphate[c]	16345
		NA1tm	0	0	0	0	0	0	0	0	0	0	0	0	0	0	0	0	Voltage-sensitive Na+ channel, mitochondrial	Sodium[c] <=> Sodium[m]	15860
		MANPGH	0	0	0	0	0	0	0	0	0	0	0	0	0	0	0	0	2-O-alpha-mannosyl-6-phosphate-D-glycerate hydrolase	H2O H2O[c] + 2(alpha-D-Mannosyl-6-phosphate)-D-glycerate[c] => D-Mannose 6-phosphate[c] + D-glycerate[c]	11543
		ULA4NFT	0	0	0	0	0	0	0	0	0	0	0	0	0	0	0	0	UDP-L-Ara4N formyltransferase	10-Formyltetrahydrofolate[c] + Uridine 5''-diphospho-{beta}-4-deoxy-4-amino-L-arabinose[c] => H+[c] + 5,6,7,8-Tetrahydrofolate[c] + Uridine 5''-diphospho-{beta}-4-deoxy-4-formamido-L-arabinose[c]	15418
		GLCNACT	0	0	0	0	0	0	0	0	0	0	0	0	0	0	0	0	UDP-GlcNAc:dolichyl-pyrophosphoryl-GlcNAc GlcNAc transferase	UDP-N-acetyl-D-glucosamine[c] + PP-Dol(-a1)GlcNAc[c] => H+[c] + UDP C9H11N2O12P2[c] + PP-Dol(-a1)GlcNAc(4-b1)GlcNAc[c]	13348 and 14170
		LYSTRSm	0	0	0	0	0	0	0	0	0	0	0	0	0	0	0	0	Lysyl tRNA synthetase mitochondrial	ATP[m] + L-Lysine[m] + TRNA(Lys)[m] => Diphosphate[m] + AMP C10H12N5O7P[m] + L-Lysine-tRNA (Lys)[m]	11945
		ACPT1819Z1819Z	0	0	0	0	0	0	0	0	0	0	0	0	0	0	0	0	Betaine lipid synthase (3-amino-3-carboxypropyltransferase) (18:1(9Z)/18:1(9Z))	S-Adenosyl-L-methionine[c] + 1,2-Diacyl-sn-glycerol (1,2-di-(9Z)-octadecenoyl, 18:1(9Z)/18:1(9Z))[c] => H+[c] + 5-Methylthioadenosine[c] + Diacylglycerolhomoserine (18:1(9Z)/18:1(9Z))[c]	10576
		BTS	0	0	0	0	0	0	0	0	0	0	0	0	0	0	0	0	Butanol synthase	H+[c] + Nicotinamide adenine dinucleotide - reduced[c] + Butanal C4H8O[c] => Nicotinamide adenine dinucleotide[c] + 1-Butanol[c]	15911
		NARK	0	-4.56998e-13	3.88839e-13	-5.01228e-13	0	0	0	0	0	0	0	0	0	0	0	0	Nitrite transport, extracellular	Nitrite[c] <=> Nitrite[e]	15006
		CYOO6m	2.10048	3.86515	-3.28868	-0.254936	1.27469	1.36743	-1.91522	-0.0279356	2.33741	2.41838	-2.16364	-0.0165008	2.19949	4.21479	-3.95452	-0.295025	Cytochrome c oxidase Complex IV	8 H+[m] + Oxygen[m] + 4 Ferrocytochrome c C42H53FeN8O6S2[m] => 4 H+[c] + 2 H2O H2O[m] + 4 Ferricytochrome c C42H52FeN8O6S2[m]	COX1 and COX2 and COX3 and 9165 and 13628 and 10685 and 12506 and 11352 and 13275 and 11769 and 11317 and 12210 and 13007 and 8802
		2HESR	0	0	0	0	0	0	0	0	0	0	0	0	0	0	0	0	2-hydroxyethyldisulfide reductase	2 Glutathione[c] + 2-hydroxyethyldisulfide[c] => Oxidized glutathione[c] + 2 Mercaptoethanol[c]	8789
		NTD6	0	-2.61332e-12	2.22356e-12	-5.78747e-12	0	0	0	0	0	0	0	0	0	1.34123e-13	-1.25841e-13	-1.15853e-12	5'-nucleotidase (dAMP)	H2O H2O[c] + DAMP C10H12N5O6P[c] => Phosphate[c] + Deoxyadenosine[c]	16648
		3AMACHYD	0	0	0	0	0	0	0	0	0	0	0	0	0	0	0	0	3-aminoacrylate hydrolase	H+[c] + H2O H2O[c] + 3-Aminoacrylate[c] => Ammonium[c] + 3-Oxopropanoate[c]	11208
		ADNtm	0	0	0	0	0	0	0	0	0	0	0	0	0	0	0	0	Equilibrative nucleoside transporter, mitochondrial	Adenosine[c] <=> Adenosine[m]	13969
		MSAR	0	0	0	0	0	0	0	0	0	0	0	0	0	0	0	0	Malonic semialdehyde reductase	H+[c] + Nicotinamide adenine dinucleotide phosphate - reduced[c] + 3-Oxopropanoate[c] => Nicotinamide adenine dinucleotide phosphate[c] + 3-Hydroxypropanoate[c]	10212
		MALCOAMT	0	0	0	0	0	0	0	0	0	0	0	0	0	0	0	0	Malonyl-CoA methyltransferase	S-Adenosyl-L-methionine[c] + Malonyl CoA C24H33N7O19P3S[c] => S-Adenosyl-L-homocysteine[c] + Malonyl-CoA methyl ester[c]	12653
		ACANTHAT	0	0	0	0	0	0	0	0	0	0	0	0	0	0	0	0	Acetyl-CoA:anthranilate acetyltransferase	Acetyl-CoA[c] + Anthranilate[c] => Coenzyme A[c] + N-Acetylanthranilate[c]	15430
		ALDD3y	0	0	0	0	0	0	0	0	0	0	0	0	0	0	0	0	Aldehyde dehydrogenase (propanal, NADP)	Nicotinamide adenine dinucleotide phosphate[c] + H2O H2O[c] + Propanal[c] => 2 H+[c] + Nicotinamide adenine dinucleotide phosphate - reduced[c] + Propionate (n-C3:0)[c]	11650
		GNP	0	0	0	0	0	0	0	0	0	0	0	0	0	0	0	0	Phosphogluconate phosphatase	H2O H2O[c] + 6-Phospho-D-gluconate[c] => Phosphate[c] + D-Gluconate[c]	8576
		MLTP2	0	-0.234447	0.19948	-0.320435	0	0.00144844	-0.00202868	-0.00369767	0	0	0	0	0	0.029237	-0.0274316	-0.0586816	Maltodextrin phosphorylase (maltohexaose)	Phosphate[c] + Maltohexaose[c] <=> D-Glucose 1-phosphate[c] + Maltopentaose[c]	14256
		SPMDtmr	0	0	0	0	0	0	0	0	0	0	0	0	0	0	0	0	Spermidine:proton antiporter (reversible), mitochondria	H+[m] + Spermidine[c] <=> H+[c] + Spermidine[m]	11649 or 14774
		CYANST	0	1.83982e-13	-1.56543e-13	-2.53113e-12	0	0	0	0	0	0	0	0	0	0	0	0	Cyanide sulfurtransferase	Thiosulfate[c] + Hydrogen cyanide[c] => H+[c] + Sulfite[c] + Thiocyanate[c]	16206
		NTPP1	0	0	0	0	0	0.00762384	-0.010678	-0.0161312	0	0	0	0	0	0.138804	-0.130233	-0.176774	Nucleoside triphosphate pyrophosphorylase (dgtp)	H2O H2O[c] + DGTP C10H12N5O13P3[c] => H+[c] + Diphosphate[c] + DGMP C10H12N5O7P[c]	13900
		HPYRP	0	0.0306379	-0.0260685	-0.0480449	0	0.0238826	-0.0334499	-0.0369364	0	0.0117552	-0.010517	-0.0148284	0	-2.40684e-12	2.25822e-12	-2.57492e-12	3-phosphohydroxypyruvate phosphatase	H2O H2O[c] + 3-Phosphohydroxypyruvate[c] => Hydroxypyruvate[c] + Phosphate[c]	13350
		ACKrm	0	0	0	0	0	0	0	0	0	0	0	0	0	0	0	0	Acetate kinase, mitochondrial	ATP[m] + Acetate[m] <=> ADP[m] + Acetyl phosphate[m]	13383
		GGPTRCS	0	0	0	0	0	0	0	0	0	0	0	0	0	0	0	0	Gamma glutamyl putrescine synthase	ATP C10H12N5O13P3[c] + L-Glutamate[c] + Putrescine[c] => ADP C10H12N5O10P2[c] + H+[c] + Phosphate[c] + Gamma-glutamyl-putrescine[c]	8959
		FACOAE180	0	1.5726e-13	-1.33806e-13	-1.87162e-13	0	0	0	0	0	0	0	0	0	-3.68081e-13	3.45352e-13	-3.78181e-12	Fatty-acid-CoA thioesterase (octadecanoate)	H2O H2O[c] + Stearoyl-CoA (n-C18:0CoA)[c] => H+[c] + Coenzyme A[c] + Octadecanoate (n-C18:0)[c]	8456
		BTP	0	0	0	0	0	0	0	0	0	0	0	0	0	0	0	0	Bis(5'-adenosyl)-triphosphatase	H2O H2O[n] + P1,P3-Bis(5'-adenosyl) triphosphate[n] => ADP C10H12N5O10P2[n] + 2 H+[n] + AMP C10H12N5O7P[n]	14925 or 9829
		INSH	0	6.39236e-14	-5.43898e-14	-1.03595e-13	0	0	0	0	0	0	0	0	0	0	0	0	Inosine hydrolase	H2O H2O[c] + Inosine[c] => D-Ribose[c] + Hypoxanthine[c]	12384
		BADP	0	0	0	0	0	0	0	0	0	0	0	0	0	0	0	0	Beta-Alanine dipeptidase	H2O H2O[c] + Anserine[c] => beta-Alanine[c] + N pai Methyl L histidine C7H11N3O2[c]	11047
		DNAMTn2r	0	0	0	0	0	0	0	0	0	0	0	0	0	0	0	0	DNA (cytosine-5-)-methyltransferase	S-Adenosyl-L-methionine[c] + DNA[c] <=> H+[c] + S-Adenosyl-L-homocysteine[c] + DNA 5-methylcytosine[c]	15856
		CHOLID	0	0	0	0	0	0	0	0	0	0	0	0	0	0	0	0	7-?-hydroxysteroid dehydrogenase	Nicotinamide adenine dinucleotide[c] + Cholate c[c] => H+[c] + Nicotinamide adenine dinucleotide - reduced[c] + 3?,12?-dihydroxy-7-oxo-5?-cholan-24-oate[c]	14196
		PYDXOR	-0.052547	-703244	598359	-101327	-0.0302639	-399633	559726	-167517	-0.0594419	-524904	469615	-110606	-0.0557636	-719820	675370	-90365.2	Pyridoxine:NADP+ 4-oxidoreductase	H+[c] + Nicotinamide adenine dinucleotide phosphate - reduced[c] + Pyridoxal[c] <=> Nicotinamide adenine dinucleotide phosphate[c] + Pyridoxine[c]	11550 or 14369
		PPA2	0	2.10349e-11	-1.78977e-11	-3.78664e-11	0	0	0	0	0	0	0	0	0	4.00739e-12	-3.75993e-12	-5.20915e-11	Inorganic triphosphatase	H2O H2O[c] + Inorganic triphosphate[c] => H+[c] + Diphosphate[c] + Phosphate[c]	16648
		UGLYCH	0	4.04667e-13	-3.44313e-13	-1.12917e-12	0	0	0	0	0	0	0	0	0	-2.44655e-12	2.29548e-12	-2.8711e-12	Ureidoglycolate hydrolase	2 H+[c] + H2O H2O[c] + (-)-Ureidoglycolate[c] => Glyoxylate[c] + CO2 CO2[c] + 2 Ammonium[c]	14724
		56DH5FLURAAMH	0	0	0	0	0	0	0	0	0	0	0	0	0	0	0	0	5,6-dihydro-5-fluorouracil amidohydrolase	H2O H2O[c] + 5,6-Dihydro-5-fluorouracil[c] => Alpha-Fluoro-beta-ureidopropionic acid[c]	11877
		ASPTRSm	0	0	0	0	0	0	0	0	0	0	0	0	0	0	0	0	Aspartyl tRNA synthetase mitochondrial	ATP[m] + L-Aspartate[m] + TRNA(Asp)[m] => Diphosphate[m] + AMP C10H12N5O7P[m] + L-Aspartyl-tRNA(Asp)[m]	14258
		I2FE2SS2m	0	-2.21787e-13	1.88708e-13	-1.71796e-13	0	1.10713e-12	-1.55065e-12	-2.09159e-12	0	0	0	0	0	-2.24759e-12	2.1088e-12	-2.77524e-12	ISC [2Fe-2S] Synthesis II	Flavin adenine dinucleotide reduced[m] + 2 Fe2+ mitochondria[m] + 2 IscS with bound sulfur[m] + IscU with bound [2Fe-2S] cluster[m] => 6 H+[m] + Flavin adenine dinucleotide oxidized[m] + 2 IscS sulfur acceptor protein[m] + IscU with two bound [2Fe-2S] clusters[m]	10285 and 13740
		DKGLCNR1	0	0	0	0	0	0	0	0	0	0	0	0	0	0	0	0	2,5-diketo-D-gluconate reductase	H+[c] + Nicotinamide adenine dinucleotide phosphate - reduced[c] + 2,5-diketo-D-gluconate[c] => Nicotinamide adenine dinucleotide phosphate[c] + 2-Dehydro-L-gulonate[c]	11882
		34DHPHAMT	0	0	0	0	0	0	0	0	0	0	0	0	0	0	0	0	3,4-Dihydroxyphenylacetate:amet O-methyltransferase	S-Adenosyl-L-methionine[c] + 3,4-Dihydroxyphenylacetate[c] => H+[c] + S-Adenosyl-L-homocysteine[c] + Homovanillate[c]	13445
		PGP1819Z160t	0	0	0	0	0	0	0	0	0	0	0	0	0	0	0	0	Aminophospholipid translocase (pgp1819Z160), extracellular	ATP C10H12N5O13P3[c] + H2O H2O[c] + Phosphatidylglycerophosphate (1-(9Z)-octadecenoyl,2-hexadecanoyl, 18:1(9Z)/16:0)[c] => ADP C10H12N5O10P2[c] + H+[c] + Phosphate[c] + Phosphatidylglycerophosphate (1-(9Z)-octadecenoyl,2-hexadecanoyl, 18:1(9Z)/16:0)[e]	12680 or 15426 or 9428
		13BGHe	0	0	0	0	0	0	0	0	0	0	0	0	0	0	0	0	Exo 1 3 beta glucan glucohydrase	H2O H2O[e] + 1 3 beta D Glucan C6H10O5[e] => D-Glucose[e]	13553
		LCARSyi	0	0	0	0	0	0	0	0	0	0	0	0	0	0	0	0	Lacaldehyde reductase (S-propane-1,2-diol forming)	H+[c] + Nicotinamide adenine dinucleotide phosphate - reduced[c] + L-Lactaldehyde[c] => Nicotinamide adenine dinucleotide phosphate[c] + (S)-Propane-1,2-diol[c]	10029 or 13554 or 13562 or 13947
		TRE6PH	0	0.140697	-0.119712	-0.354518	0	0	0	0	0	0	0	0	0	0	0	0	Trehalose-6-phosphate hydrolase	H2O H2O[c] + alpha,alpha-Trehalose 6-phosphate[c] => alpha-D-Glucose[c] + D-Glucose 6-phosphate[c]	9135
		VNDH_3	0	0	0	0	0	0	0	0	0	0	0	0	0	0	0	0	VNDH 3	H2O H2O[c] + Nicotinamide adenine dinucleotide[c] + 3,4-dihydroxybenzaldehyde[c] => 2 H+[c] + Nicotinamide adenine dinucleotide - reduced[c] + 3,4-Dihydroxybenzoate[c]	12950
		ACACT1p	0.00718421	0.18994	-0.161612	-0.24984	0.00413767	0.018065	-0.0253019	-0.0922762	0.00812688	0.0205202	-0.0183588	-0.0104433	0.00762398	0.26868	-0.252088	-0.239191	Acetyl-CoA:acetyl-CoA C-acetyltransferase	Coenzyme A[x] + Acetoacetyl-CoA[x] => 2 Acetyl-CoA[x]	13813
		3HCINNMH	0	0	0	0	0	0	0	0	0	0	0	0	0	0	0	0	3-hydroxycinnamate hydroxylase	H+[c] + Oxygen[c] + Nicotinamide adenine dinucleotide - reduced[c] + 3-hydroxycinnamic acid[c] => H2O H2O[c] + Nicotinamide adenine dinucleotide[c] + 2,3-dihydroxicinnamic acid[c]	14886
		IMPDm	0	0	0	0	0	0	0	0	0	0	0	0	0	0	0	0	IMP dehydrogenase, mitochondria	H2O H2O[m] + Nicotinamide adenine dinucleotide[m] + IMP C10H11N4O8P[m] => H+[m] + Nicotinamide adenine dinucleotide - reduced[m] + Xanthosine 5'-phosphate[m]	8395
		I2FE2SSm	0	0	0	0	0	0	0	0	0	0	0	0	0	0	0	0	ISC [2Fe-2S] Synthesis	Flavin adenine dinucleotide reduced[m] + 2 Fe2+ mitochondria[m] + 2 IscS with bound sulfur[m] + IscU scaffold protein[m] => 6 H+[m] + Flavin adenine dinucleotide oxidized[m] + 2 IscS sulfur acceptor protein[m] + IscU with bound [2Fe-2S] cluster[m]	10285 and 13740
		DHPS2	0.000290322	5.25026e-06	-4.46722e-06	-3.66281e-06	0.000167208	0.000150593	-0.00021092	-5.0826e-07	0.000328416	0.000314112	-0.000281025	-1.38528e-07	0.000308094	1.06715e-05	-1.00125e-05	-6.95136e-06	Dihydropteroate synthase	4-Aminobenzoate[c] + 6-hydroxymethyl-dihydropterin pyrophosphate[c] => Diphosphate[c] + Dihydropteroate[c]	14377
		UPPDC2	0	0	0	0	0	0	0	0	0	0	0	0	0	0	0	0	Uroporphyrinogen decarboxylase (uroporphyrinogen I)	4 H+[c] + Uroporphyrinogen I[c] => 4 CO2 CO2[c] + Coproporphyrinogen I[c]	14179
		DHCURR	0	0	0	0	0	0	0	0	0	0	0	0	0	0	0	0	NADPH-dependent dihydrocurcumin reductase	H+[c] + Nicotinamide adenine dinucleotide phosphate - reduced[c] + Dihydrocurcumin[c] => Nicotinamide adenine dinucleotide phosphate[c] + Tetrahydrocurcumin[c]	12971 or 16736
		FACOAE161	0	0.125687	-0.106942	-0.159186	0	0.00793322	-0.0111113	-0.0149456	0	0.0063875	-0.00571468	-0.00805442	0	0.142174	-0.133395	-0.19838	Fatty-acid-CoA thioesterase (hexadecenoate)	H2O H2O[c] + Hexadecenoyl-CoA (n-C16:1CoA)[c] => H+[c] + Coenzyme A[c] + Hexadecenoate (n-C16:1)[c]	8456
		HEMELm	0	0	0	0	0	0	0	0	0	0	0	0	0	0	0	0	Heme c ligase (mitochondria)	Apocytochrome c[m] + Protoheme C34H30FeN4O4[m] <=> Cytochrome c[m]	9830
		FORA	0	1.02996e-13	-8.76345e-14	-3.70661e-13	0	0	0	0	0	0	0	0	0	9.83617e-13	-9.22878e-13	-3.97372e-12	Formamidase	H2O H2O[c] + Formamide[c] => Formate[c] + Ammonium[c]	15806
		ACACT5m	0	-0.0322279	0.0274213	-0.0216542	0	-0.00202876	0.00284147	-0.0030769	0	-0.00164623	0.00147283	-0.00109739	0	-0.0291891	0.0273866	-0.0219346	Acetyl-CoA C-acyltransferase (C12:0)	Acetyl-CoA[m] + Decanoyl-CoA (n-C10:0CoA)[m] => Coenzyme A[m] + 3-Oxododecanoyl-CoA[m]	8885
		URATEtm	0	0	0	0	0	0	0	0	0	0	0	0	0	0	0	0	Urate permease, mitochondrial	H+[c] + Urate[c] <=> H+[m] + Urate C5H4N4O3[m]	10529
		NTD11	0	-2.46721e-12	2.09924e-12	-5.11392e-12	0	0	0	0	0	0	0	0	0	0.00217724	-0.00204279	-0.00256443	5'-nucleotidase (IMP)	H2O H2O[c] + IMP C10H11N4O8P[c] => Phosphate[c] + Inosine[c]	16648
		GLYCK	0	0.028593	-0.0243285	-0.0481654	0	0.0238826	-0.0334499	-0.0369364	0	0.0117552	-0.010517	-0.0148284	0	-2.40684e-12	2.25822e-12	-2.57492e-12	Glycerate kinase	ATP C10H12N5O13P3[c] + D-glycerate[c] => ADP C10H12N5O10P2[c] + H+[c] + 3-Phospho-D-glycerate[c]	10038
		LKDRA	0	0	0	0	0	0	0	0	0	0	0	0	0	0	0	0	2-keto-3-deoxy-L-rhamnonate aldolase	2-dehydro-3-deoxy-L-rhamnonate[c] <=> Pyruvate[c] + L-Lactaldehyde[c]	16266
		LIPAMPLm	0.000231171	4.18057e-06	-3.55706e-06	-2.91655e-06	0.000133141	0.000119911	-0.000167947	-4.04705e-07	0.000261504	0.000250114	-0.000223769	-1.10304e-07	0.000245322	8.49728e-06	-7.97256e-06	-5.53508e-06	Lipoyl-adenylate protein ligase	Lipoyl-AMP[m] => AMP C10H12N5O7P[m] + Lipoate (protein bound)[m]	13899
		GLCNACPT	0	0	0	0	0	0	0	0	0	0	0	0	0	0	0	0	UDP-GlcNAc:dolichyl-phosphate N-acetylglucosaminephosphotransferase	2 H+[c] + UDP-N-acetyl-D-glucosamine[c] + Dolichol phosphate C15H27O4P[c] => UMP C9H11N2O9P[c] + PP-Dol(-a1)GlcNAc[c]	11202
		THMPe	0	0	0	0	0	0	0	0	0	0	0	0	0	0	0	0	Thiamin phosphatase extracellular	H2O H2O[e] + Thiamin monophosphate[e] => Phosphate[e] + Thiamine[e]	13856
		ACOAD5p	0	-9.20082e-14	7.82857e-14	-3.99133e-13	0	0	0	0	0	0	0	0	0	-5.99012e-13	5.62022e-13	-6.86877e-13	Acyl-CoA dehydrogenase (dodecanoyl-CoA)	Dodecanoyl-CoA (n-C12:0CoA)[x] + Flavin adenine dinucleotide oxidized[x] => Trans-Dodec-2-enoyl-CoA[x] + Flavin adenine dinucleotide reduced[x]	10408 or 12989
		HACD4m	0	-0.0322279	0.0274213	-0.0216542	0	-0.00202876	0.00284147	-0.0030769	0	-0.00164623	0.00147283	-0.00109739	0	-0.0291891	0.0273866	-0.0219346	3-hydroxyacyl-CoA dehydrogenase (C10:0)	H+[m] + Nicotinamide adenine dinucleotide - reduced[m] + 3-Oxodecanoyl-CoA[m] <=> Nicotinamide adenine dinucleotide[m] + (S)-3-Hydroxydecanoyl-CoA[m]	11203
		Cu1ATPase	0	0	0	0	0	0	0	0	0	0	0	0	0	0	0	0	Cu+-exporting ATPase	ATP C10H12N5O13P3[c] + H2O H2O[c] + Cu+[c] => ADP C10H12N5O10P2[c] + H+[c] + Phosphate[c] + Cu+[e]	15342
		ACOAD6p	0	7.81335e-14	-6.64803e-14	-6.72005e-14	0	0	0	0	0	0	0	0	0	-6.40543e-13	6.00989e-13	-6.87738e-13	Acyl-CoA dehydrogenase (tetradecanoyl-CoA)	Tetradecanoyl-CoA (n-C14:0CoA)[x] + Flavin adenine dinucleotide oxidized[x] => Trans-Tetradec-2-enoyl-CoA[x] + Flavin adenine dinucleotide reduced[x]	12989 or 16253
		FTHFD	0	-1.20669e-13	1.02672e-13	-1.05126e-12	0	0	0	0	0	0	0	0	0	1.71489e-13	-1.60899e-13	-2.6807e-12	Formyltetrahydrofolate deformylase	H2O H2O[c] + 10-Formyltetrahydrofolate[c] => H+[c] + Formate[c] + 5,6,7,8-Tetrahydrofolate[c]	11899
		FACOAE1836Z9Z12Z	0	0	0	0	0	0	0	0	0	0	0	0	0	0	0	0	Gamma-Linolenoyl-CoA hydrolase (18:3(6Z,9Z,12Z))	H2O H2O[c] + Gamma-linolenoyl-CoA[c] => H+[c] + Coenzyme A[c] + Gamma-linolenic acid[c]	8456
		GRXR	0	0	0	0	0	0	0	0	0	0	0	0	0	0	0	0	Glutaredoxin reductase	2 Glutathione[c] + Glutaredoxin (oxidized)[c] => Oxidized glutathione[c] + Glutaredoxin (reduced)[c]	15038 or 8790
		TDPDRR	0	0	0	0	0	0	0	0	0	0	0	0	0	0	0	0	DTDP-4-dehydrorhamnose reductase	H+[c] + Nicotinamide adenine dinucleotide phosphate - reduced[c] + DTDP-4-dehydro-6-deoxy-L-mannose[c] => Nicotinamide adenine dinucleotide phosphate[c] + DTDP-L-rhamnose[c]	11793
		MG3A	0	0	0	0	0	0	0	0	0	0	0	0	0	0	0	0	Glucan 1,3-alpha-glucosidase (asnglcnacglcnacman(man(manman)manman)manmanman) (glc-A)	H2O H2O[c] + Asn(-b1)GlcNAc(4-b1)GlcNAc(4-b1)Man[(6-a1)Man[(6-a1)Man(2-a1)Man](3-a1)Man(2-a1)Man](3-a1)Man(2-a1)Man(2-a1)Man(3-a1)Glc[c] => Asn(-b1)GlcNAc(4-b1)GlcNAc(4-b1)Man[(6-a1)Man[(6-a1)Man(2-a1)Man](3-a1)Man(2-a1)Man](3-a1)Man(2-a1)Man(2-a1)Man[c] + Alpha-D-glucose[c]	10170
		GOFUCR	0	0	0	0	0	0	0	0	0	0	0	0	0	0	0	0	GDP-4-oxo-L-fucose reductase	H+[c] + Nicotinamide adenine dinucleotide phosphate - reduced[c] + GDP-4-oxo-L-fucose[c] => Nicotinamide adenine dinucleotide phosphate[c] + GDP-L-fucose[c]	9604
		GPDDA2	0	0	0	0	0	0	0	0	0	0	0	0	0	0	0	0	Glycerophosphodiester phosphodiesterase (Glycerophosphoethanolamine)	H2O H2O[c] + Sn-Glycero-3-phosphoethanolamine[c] => H+[c] + Glycerol 3-phosphate[c] + Ethanolamine[c]	11723
		NTPP2	0	0.0995019	-0.0846618	-0.108207	0	0	0	0	0	0	0	0	0	-2.04487e-12	1.91859e-12	-2.17803e-12	Nucleoside triphosphate pyrophosphorylase (gtp)	H2O H2O[c] + GTP C10H12N5O14P3[c] => H+[c] + GMP C10H12N5O8P[c] + Diphosphate[c]	13900
		ACOXT	0	0	0	0	0	0	0	0	0	0	0	0	0	0	0	0	Acetyl-CoA:oxalate CoA-transferase	Acetyl-CoA[c] + Oxalate[c] <=> Acetate[c] + Oxalyl-CoA[c]	9923
		THRTRSm	0	0	0	0	0	0	0	0	0	0	0	0	0	0	0	0	Threonyl tRNA synthetase mitochondrial	ATP[m] + L-Threonine[m] + TRNA(Thr)[m] => Diphosphate[m] + AMP C10H12N5O7P[m] + L-Threonyl-tRNA(Thr)[m]	15848
		PE1819Z1819Zt	0	0	0	0	0	0	0	0	0	0	0	0	0	0	0	0	Aminophospholipid translocase (pe1819Z1819Z), extracellular	ATP C10H12N5O13P3[c] + H2O H2O[c] + Phosphatidylethanolamine (18:1(9Z)/18:1(9Z))[c] => ADP C10H12N5O10P2[c] + H+[c] + Phosphate[c] + Phosphatidylethanolamine (18:1(9Z)/18:1(9Z))[e]	12680 or 15426 or 9428
		PAIL1819Z160t	0	0	0	0	0	0	0	0	0	0	0	0	0	0	0	0	Aminophospholipid translocase (pail1819Z160), extracellular	ATP C10H12N5O13P3[c] + H2O H2O[c] + 1-Phosphatidyl-D-myo-inositol (1-(9Z)-octadecenoyl,2-hexadecanoyl, 18:1(9Z)/16:0)[c] => ADP C10H12N5O10P2[c] + H+[c] + Phosphate[c] + 1-Phosphatidyl-D-myo-inositol (1-(9Z)-octadecenoyl,2-hexadecanoyl, 18:1(9Z)/16:0)[e]	12680 or 15426 or 9428
		GDPDPK	0	0.0726654	-0.0618278	-0.104276	0	0	0	0	0	0	0	0	0	1.88651e-12	-1.77001e-12	-2.71274e-12	GDP diphosphokinase	ATP C10H12N5O13P3[c] + GDP C10H12N5O11P2[c] => H+[c] + AMP C10H12N5O7P[c] + Guanosine 3',5'-bis(diphosphate)[c]	16507
		PHDA	0	0	0	0	0	0	0	0	0	0	0	0	0	0	0	0	Phenylhydantoinase	H2O H2O[c] + Phenylhydantoin[c] => Phenylureidoacetic acid[c]	11877
		TM1601819Z	0	0	0	0	0	0	0	0	0	0	0	0	0	0	0	0	Betaine lipid synthase (trimethylase) (16:0/18:1(9Z))	3 S-Adenosyl-L-methionine[c] + Diacylglycerolhomoserine (16:0/18:1(9Z))[c] => 3 H+[c] + 3 S-Adenosyl-L-homocysteine[c] + Diacylglyceryl-N,N,N-trimethylhomoserine (16:0/18:1(9Z))[c]	10576
		PNSPA	0	0	0	0	0	0	0	0	0	0	0	0	0	0	0	0	Purine Nucleoside Phorphoramidase	H2O H2O[c] + GMP-N-?-(N-?-acetyl lysine methyl ester) 5'-phosphoramidate[c] => GMP C10H12N5O8P[c] + N-?-acetyl lysine methyl ester[c]	9829
		AMID_1	0	4.73892e-13	-4.03214e-13	-5.63998e-13	0	0	0	0	0	0	0	0	0	0	0	0	Acetamidase	H2O H2O[c] + Acetamide[c] => Acetate[c] + Ammonium[c]	10276 or 10277 or 12540 or 12553 or 12842 or 13791
		MOCOS	0	0	0	0	0	0	0	0	0	0	0	0	0	0	0	0	Molybdenum cofactor synthase	2 H+[c] + Molybdate[c] + Adenylated molybdopterin[c] => AMP C10H12N5O7P[c] + H2O H2O[c] + Copper[c] + Molybdenum cofactor[c]	9166
		GDMANE	0	0	0	0	0	0	0	0	0	0	0	0	0	0	0	0	GDP-4-dehydro-6-deoxy-D-mannose epimerase	GDP-4-dehydro-6-deoxy-D-mannose[c] => GDP-4-oxo-L-fucose[c]	9604
		MDHp	-5.50585e-05	-0.0872131	0.0742058	-0.0565732	-3.17104e-05	-0.00498569	0.00698296	-0.0058616	-6.2283e-05	-0.0053018	0.00474335	-0.00345483	-5.84289e-05	-0.0945836	0.0887429	-0.0644644	Malate dehydrogenase peroxisomal	NAD+[x] + (S)-Malate[x] <=> H+[x] + NADH[x] + Oxaloacetate[x]	10614
		ACOAR6m	0	0	0	0	0	0.000350508	-0.000490921	-0.000530766	0	0.000312881	-0.000279924	-0.000262769	0	0.0271577	-0.0254807	-0.0305514	Trans-2-enoyl-CoA reductase (NADPH) (C14:0)	H+[m] + Nicotinamide adenine dinucleotide phosphate - reduced[m] + Trans-Tetradec-2-enoyl-CoA[m] => Nicotinamide adenine dinucleotide phosphate[m] + Tetradecanoyl-CoA[m]	11837
		APSR	0.00745805	0.110061	-0.0936459	-0.0842187	0.00429539	0.0104905	-0.014693	-0.0087784	0.00843665	0.0224984	-0.0201286	-0.0266596	0.00791458	0.0665075	-0.0624006	-0.0985819	Adenosine 5'-phosphosulfate reductase;	Reduced thioredoxin[c] + Adenosine 5'-phosphosulfate[c] => 2 H+[c] + AMP C10H12N5O7P[c] + Sulfite[c] + Oxidized thioredoxin[c]	11741
		NTD1	0	-1.17517e-12	9.99897e-13	-3.16424e-11	0	0	0	0	0	0	0	0	0	1.02066e-12	-9.57629e-13	-1.89159e-12	5'-nucleotidase (dUMP)	H2O H2O[c] + DUMP C9H11N2O8P[c] => Phosphate[c] + Deoxyuridine[c]	16648
		6MPURPRT	0	0	0	0	0	0	0	0	0	0	0	0	0	-6.46194e-14	6.06291e-14	-8.6379e-14	6-mercaptopurine phosphoribosyltransferase	5-Phospho-alpha-D-ribose 1-diphosphate[c] + 6-Mercaptopurine[c] => Diphosphate[c] + 6-Thioinosine-5'-monophosphate[c]	12445
		NTD7	0	0.212253	-0.180596	-0.291378	0	0	0	0	0	0	0	0	0	0.232558	-0.218197	-0.885113	5'-nucleotidase (AMP)	AMP C10H12N5O7P[c] + H2O H2O[c] => Phosphate[c] + Adenosine[c]	16648
		MN6PP	0	0	0	0	0	0	0	0	0	0	0	0	0	0	0	0	Mannose 6-phosphate phosphatase	H2O H2O[c] + D-Mannose 6-phosphate[c] => Phosphate[c] + D-Mannose[c]	8460
		ETHAK	0	0	0	0	0	0.0115296	-0.0161484	-0.0264951	0	0	0	0	0	0.378286	-0.354926	-0.477646	Ethanolamine kinase	ATP C10H12N5O13P3[c] + Ethanolamine[c] => ADP C10H12N5O10P2[c] + H+[c] + Ethanolamine phosphate C2H7NO4P[c]	15982
		CMPA	0	0	0	0	0	0	0	0	0	0	0	0	0	0	0	0	N-carbamoylputrescine amidase	H2O H2O[m] + 2 H+[m] + N-Carbamoylputrescine[m] => CO2 CO2[m] + Ammonium[m] + Putrescine[m]	14839
		NADHHS	0	0.00643287	-0.00547344	-0.00589305	0	0	0	0	0	0	0	0	0	0.304603	-0.285793	-0.370112	NADH hydratase	H2O H2O[c] + Nicotinamide adenine dinucleotide - reduced[c] => Adenosine 5'-(3-{5-[(2S)-5-carbamoyl-2-hydroxy-3,4-dihydropyridin-1-yl]-5-deoxy-?-D-ribofuranosyl} dihydrogen diphosphate)[c]	10613
		MTHFCx	0	0	0	0	0	0	0	0	0	0	0	0	0	0	0	0	Methenyltetrahydrofolate cyclohydrolase	H+[x] + 10-Formyltetrahydrofolate[x] => H2O H2O[x] + 5,10-Methenyltetrahydrofolate[x]	15366
		ACOAD7p	0	-1.42315e-13	1.21089e-13	-1.9512e-13	0	-1.40567e-14	1.96879e-14	-1.75459e-13	0	0	0	0	0	2.71932e-12	-2.5514e-12	-4.35142e-12	Acyl-CoA dehydrogenase (palmitoyl-CoA)	Palmitoyl-CoA (n-C16:0CoA)[x] + Flavin adenine dinucleotide oxidized[x] => Trans-Hexadec-2-enoyl-CoA[x] + Flavin adenine dinucleotide reduced[x]	12989 or 16253
		BDMT	0	0	0	0	0	0	0	0	0	0	0	0	0	0	0	0	Chitobiosyldiphosphodolichol beta-mannosyltransferase	GDP-mannose[c] + PP-Dol(-a1)GlcNAc(4-b1)GlcNAc[c] => H+[c] + GDP C10H12N5O11P2[c] + PP-Dol(-a1)GlcNAc(4-b1)GlcNAc(4-b1)Man[c]	14666
		5DGLCNR	0	344697	-293287	-91364.7	0	503109	-704654	-153700	0	322009	-288091	-79059.9	0	360261	-338015	-92581.4	5-dehydro-D-gluconate reductase	H+[c] + Nicotinamide adenine dinucleotide phosphate - reduced[c] + 5-Dehydro-D-gluconate[c] => Nicotinamide adenine dinucleotide phosphate[c] + D-Gluconate[c]	10456 or 9104
		ACOAD2m	0	0.101957	-0.086751	-0.0507283	0	0.00212614	-0.00297787	-0.00307865	0	0.00312488	-0.00279572	-0.00173166	0	0.0758315	-0.0711488	-0.064796	Acyl-CoA dehydrogenase (hexanoyl-CoA)	Flavin adenine dinucleotide oxidized[m] + Hexanoyl-CoA (n-C6:0CoA)[m] => Flavin adenine dinucleotide reduced[m] + Trans-Hex-2-enoyl-CoA[m]	12570 or 14070
		MM1	0	0	0	0	0	0	0	0	0	0	0	0	0	0	0	0	Mannosyl-oligosaccharide 1,2-alpha-mannosidase (asnglcnacglcnacman(man(man)man)man)	4 H2O H2O[c] + Asn(-b1)GlcNAc(4-b1)GlcNAc(4-b1)Man[(6-a1)Man[(6-a1)Man(2-a1)Man](3-a1)Man(2-a1)Man](3-a1)Man(2-a1)Man(2-a1)Man[c] => 4 D-Mannose[c] + Asn(-b1)GlcNAc(4-b1)GlcNAc(4-b1)Man[(6-a1)Man[(6-a1)Man](3-a1)Man](3-a1)Man[c]	8932
		ACOAD3p	0	-9.20082e-14	7.82857e-14	-3.99133e-13	0	0	0	0	0	0	0	0	0	-1.51647e-12	1.42282e-12	-1.10114e-12	Acyl-CoA dehydrogenase (octanoyl-CoA)	Octanoyl-CoA (n-C8:0CoA)[x] + Flavin adenine dinucleotide oxidized[x] => Flavin adenine dinucleotide reduced[x] + Trans-Oct-2-enoyl-CoA[x]	10408 or 12989
		MUCCY_kt	0	0.0214054	-0.0182129	-0.00855248	0	0.00447624	-0.00626942	-0.00336367	0	0.00466468	-0.00417334	-0.00275644	0	0.0318768	-0.0299084	-0.0239419	MUCCY kt	H+[c] + Cis,cis-Butadiene-1,2,4-tricarboxylate[c] => 4-Carboxymuconolactone[c]	12622
		FACOAE80	0	0	0	0	0	0	0	0	0	0	0	0	0	0	0	0	Fatty-acid-CoA thioesterase (octanoate)	H2O H2O[c] + Octanoyl-CoA (n-C8:0CoA)[c] => H+[c] + Coenzyme A[c] + Octanoate (n-C8:0)[c]	8456
		SDPDS	0	0	0	0	0	0	0	0	0	0	0	0	0	0	0	0	Succinyl-diaminopimelate desuccinylase	H2O H2O[c] + N-Succinyl-LL-2,6-diaminoheptanedioate[c] => Succinate[c] + LL-2,6-Diaminoheptanedioate[c]	12354
		FACOAE181	0	6.60993e-13	-5.6241e-13	-4.39841e-12	0	0	0	0	0	0	0	0	0	3.02379e-13	-2.83707e-13	-5.17346e-13	Fatty-acid-CoA thioesterase (octadecenoate)	H2O H2O[c] + Octadecenoyl-CoA (n-C18:1CoA)[c] => H+[c] + Coenzyme A[c] + Octadecenoate (n-C18:1)[c]	8456
		ICYSDSm	0.000179907	3.25349e-06	-2.76825e-06	-2.26978e-06	0.000103616	9.33198e-05	-0.000130704	-3.14958e-07	0.000203514	0.000194649	-0.000174146	-8.58433e-08	0.00019092	6.61294e-06	-6.20458e-06	-4.30763e-06	ISC Cysteine desulfuration	L-Cysteine[m] + IscS sulfur acceptor protein[m] => L-Alanine[m] + IscS with bound sulfur[m]	13740
		GLCATr	0	0	0	0	0	0	0	0	0	0	0	0	0	0	0	0	D-glucose O-acetyltransferase	Acetyl-CoA[c] + alpha-D-Glucose[c] <=> Coenzyme A[c] + 6-Acetyl-D-glucose[c]	9734
		I2FE2SRm	0.000179907	3.2535e-06	-2.76826e-06	-2.26978e-06	0.000103616	9.33198e-05	-0.000130704	-3.14959e-07	0.000203514	0.000194649	-0.000174146	-8.58433e-08	0.00019092	6.61294e-06	-6.20459e-06	-4.30763e-06	ISC [2Fe-2S] regeneration	[2Fe-1S] desulfurated iron-sulfur cluster[m] + IscS with bound sulfur[m] + IscU scaffold protein[m] => 4 H+[m] + IscS sulfur acceptor protein[m] + IscU with bound [2Fe-2S] cluster[m]	10285 and 13740
		ACKr	-0.399553	-0.393698	0.334981	-0.0929039	-0.230118	-0.218769	0.306408	-0.0254088	-0.45198	-0.399609	0.357517	-0.0310896	-0.424011	-0.517599	0.485637	-0.107794	Acetate kinase	ATP C10H12N5O13P3[c] + Acetate[c] <=> ADP C10H12N5O10P2[c] + Acetyl phosphate[c]	13383
		ECOAH2m	0	-0.0322279	0.0274213	-0.0216542	0	-0.00202876	0.00284147	-0.0030769	0	-0.00164623	0.00147283	-0.00109739	0	-0.0291891	0.0273866	-0.0219346	Enoyl-CoA hydratase (C6:0)	(S)-3-Hydroxyhexanoyl-CoA[m] <=> H2O H2O[m] + Trans-Hex-2-enoyl-CoA[m]	14805
		MAGAH160	0	0	0	0	0	0	0	0	0	0	0	0	0	0	0	0	1-acylglycerol acylhydrolase (16:0)	H2O H2O[c] + 1-monoacylglycerol (16:0)[c] => H+[c] + Hexadecanoic acid[c] + Glycerol[c]	9728
		PG1819Z160t	0	0	0	0	0	0	0	0	0	0	0	0	0	0	0	0	Aminophospholipid translocase (pg1819Z160), extracellular	ATP C10H12N5O13P3[c] + H2O H2O[c] + Phosphatidylglycerol (1-(9Z)-octadecenoyl,2-hexadecanoyl, 18:1(9Z)/16:0)[c] => ADP C10H12N5O10P2[c] + H+[c] + Phosphate[c] + Phosphatidylglycerol (1-(9Z)-octadecenoyl,2-hexadecanoyl, 18:1(9Z)/16:0)[e]	12680 or 15426 or 9428
		5AOPt2	0	-9.24985e-14	7.87029e-14	-2.5005e-13	0	0	0	0	0	0	0	0	0	-3.43001e-13	3.21821e-13	-4.93226e-13	5 Aminolevulinate transport in via proton symport	H+[e] + 5-Amino-4-oxopentanoate[e] => H+[c] + 5-Amino-4-oxopentanoate[c]	11269
		6TINS5MPOR	0	0	0	0	0	0	0	0	0	0	0	0	0	-6.46194e-14	6.06291e-14	-8.6379e-14	6-thioinosine 5'-monophosphate:NAD oxidoreductase	H2O H2O[c] + Nicotinamide adenine dinucleotide[c] + 6-Thioinosine-5'-monophosphate[c] => H+[c] + Nicotinamide adenine dinucleotide - reduced[c] + 6-Thioxanthine 5'-monophosphate[c]	8395
		BDHm	0	3.75828e-14	-3.19775e-14	-1.29958e-13	0	0	0	0	0	0	0	0	0	7.7907e-13	-7.30962e-13	-6.63158e-12	3-Hydroxybutanoate:NAD+ oxidoreductase, mitochondria	Nicotinamide adenine dinucleotide[m] + (R)-3-Hydroxybutanoate[m] <=> H+[m] + Nicotinamide adenine dinucleotide - reduced[m] + Acetoacetate[m]	12795
		ACOAD1p	0	-9.20082e-14	7.82857e-14	-3.99133e-13	0	0	0	0	0	0	0	0	0	-1.51647e-12	1.42282e-12	-1.10114e-12	Acyl-CoA dehydrogenase (butanoyl-CoA)	Flavin adenine dinucleotide oxidized[x] + Butanoyl-CoA[x] => Crotonoyl-CoA[x] + Flavin adenine dinucleotide reduced[x]	10408 or 12086
		CYNTAH	0	0	0	0	0	0	0	0	0	0	0	0	0	0	0	0	Cyanate aminohydrolase	3 H+[c] + Bicarbonate[c] + Cyanate[c] => 2 CO2 CO2[c] + Ammonium[c]	11094
		ACOAR4m	0	0.0468053	-0.0398245	-0.0507462	0	0.00415451	-0.00581881	-0.0069199	0	0.00471084	-0.00421463	-0.006014	0	-1.08326e-13	1.01637e-13	-2.58177e-13	Trans-2-enoyl-CoA reductase (NADPH) (C10:0)	H+[m] + Nicotinamide adenine dinucleotide phosphate - reduced[m] + trans-Dec-2-enoyl-CoA[m] => Nicotinamide adenine dinucleotide phosphate[m] + Decanoyl-CoA (n-C10:0CoA)[m]	11837
		A5PISO	0	0	0	0	0	0	0	0	0	0	0	0	0	0	0	0	Arabinose-5-phosphate isomerase	D-Ribulose 5-phosphate[c] <=> D-Arabinose 5-phosphate[c]	16485
		COALDDH	0	0	0	0	0	0	0	0	0	0	0	0	0	0	0	0	COALDDH	H2O H2O[c] + Nicotinamide adenine dinucleotide[c] + Coniferyl aldehyde[c] => 2 H+[c] + Nicotinamide adenine dinucleotide - reduced[c] + Ferulate[c]	12950
		5FLURAt	0	0	0	0	0	0	0	0	0	0	0	0	0	0	0	0	Nucleobase transport, fluorouracil (extracellular)	5-Fluorouracil[e] <=> 5-Fluorouracil[c]	10529
		GLUN	0	-1.50764e-12	1.28278e-12	-6.83091e-12	0	0	0	0	0	0	0	0	0	5.75447e-13	-5.39913e-13	-5.51354e-12	Glutaminase	H2O H2O[c] + L-Glutamine[c] => L-Glutamate[c] + Ammonium[c]	10043 or 13627
		GLYCLTDxm	-0.313988	0.088811	-0.0755654	-0.577551	-0.0584027	-0.176788	0.247609	-0.164944	-0.303134	-0.493638	0.441642	-0.207845	-0.0578723	0.721573	-0.677015	-0.798995	Glyoxylate reductase (NAD), mitochondrial	H+[m] + Nicotinamide adenine dinucleotide - reduced[m] + Glyoxylate[m] => Nicotinamide adenine dinucleotide[m] + Glycolate C2H3O3[m]	12051
		GPDDA3	0	0	0	0	0	0	0	0	0	0	0	0	0	0	0	0	Glycerophosphodiester phosphodiesterase (Glycerophosphoserine)	H2O H2O[c] + Glycerophosphoserine[c] => H+[c] + L-Serine[c] + Glycerol 3-phosphate[c]	11723
		R5PP	0	9.00241e-13	-7.65975e-13	-8.24696e-13	0	0	0	0	0	0	0	0	0	0	0	0	Ribose 5-phosphate phosphatase	H2O H2O[c] + Alpha-D-Ribose 5-phosphate[c] => D-Ribose[c] + Phosphate[c]	8576
		AMPTASEPG	0	0	0	0	0	0	0	0	0	0	0	0	0	0	0	0	Aminopeptidase (pro-gly)	H2O H2O[c] + L-Prolinylglycine[c] => Glycine[c] + L-Proline[c]	12096
		HACD3p	0	-9.20082e-14	7.82857e-14	-3.99133e-13	0	0	0	0	0	0	0	0	0	-1.51647e-12	1.42282e-12	-1.10114e-12	(S)-hydroxyoctanoyl-CoA:NAD oxidoreductase	NAD+[x] + (S)-3-Hydroxyoctanoyl-CoA[x] <=> H+[x] + NADH[x] + 3-Oxooctanoyl-CoA[x]	11362
		AATHA	0	0.0898337	-0.0764355	-0.0985283	0	0	0	0	0	0.0042326	-0.00378676	-0.00624619	0	0	0	0	Alpha,alpha-trehalase (glc-A)	H2O H2O[c] + Trehalose[c] => 2 Alpha-D-glucose[c]	8580
		BWCOS	0	0	0	0	0	0	0	0	0	0	0	0	0	0	0	0	Tungsten bispterin cofactor synthase	Adenylated molybdopterin[c] + Tungsten binding cofactor[c] => AMP C10H12N5O7P[c] + Copper[c] + Tungsten bispterin cofactor[c]	9166
		OAADC	0	0.00865772	-0.00736647	-0.00445198	0	0.0108396	-0.0151819	-0.0188047	0	0.00649499	-0.00581085	-0.00502688	0	-1.06223e-11	9.96632e-12	-2.71617e-11	Oxaloacetate decarboxylase	H+[c] + Oxaloacetate[c] => Pyruvate[c] + CO2 CO2[c]	12761
		NTRIR2x	0	4.56998e-13	-3.88839e-13	-5.01228e-13	0	0	0	0	0	0	0	0	0	2.20564e-13	-2.06944e-13	-2.67998e-13	Nitrite Reductase (NADH)	5 H+[c] + 3 Nicotinamide adenine dinucleotide - reduced[c] + Nitrite[c] => 2 H2O H2O[c] + 3 Nicotinamide adenine dinucleotide[c] + Ammonium[c]	15007
		DOLPMT	0	0	0	0	0	0	0	0	0	0	0	0	0	0	0	0	Dolichyl-phosphate beta-D-mannosyltransferase	GDP-mannose[c] + Dolichol phosphate C15H27O4P[c] => GDP C10H12N5O11P2[c] + Dolichyl phosphate D-mannose[c]	13484
		ACPT1601819Z	0	0	0	0	0	0	0	0	0	0	0	0	0	0	0	0	Betaine lipid synthase (3-amino-3-carboxypropyltransferase) (16:0/18:1(9Z))	S-Adenosyl-L-methionine[c] + 1,2-Diacyl-sn-glycerol (1-hexadecanoyl,2-(9Z)-octadecenoyl, 16:0/18:1(9Z))[c] => H+[c] + 5-Methylthioadenosine[c] + Diacylglycerolhomoserine (16:0/18:1(9Z))[c]	10576
		FOLR2_1	0	-4.39245e-13	3.73734e-13	-9.34422e-13	0	0	0	0	0	0	0	0	0	-4.76962e-12	4.47509e-12	-3.64658e-12	Folate reductase	H+[c] + Nicotinamide adenine dinucleotide phosphate - reduced[c] + Folate[c] => Nicotinamide adenine dinucleotide phosphate[c] + 7,8-Dihydrofolate[c]	12159
		CYTDH	0	0.0964815	-0.0820918	-0.11596	0	0.00324305	-0.00454221	-0.00487038	0	0	0	0	0	1.32655e-11	-1.24463e-11	-2.06318e-11	Cytidine hydrolase	H2O H2O[c] + Cytidine[c] => D-Ribose[c] + Cytosine[c]	12384
		SPMDAT1	0.052697	0.0088156	-0.0075008	-0.00793363	0	0.00190037	-0.00266166	-0.00227379	0.0596115	0.0319739	-0.028606	-0.00678487	0.0559227	0.0168953	-0.015852	-0.0108083	Spermidine acetyltransferase	Acetyl-CoA[c] + Spermidine[c] => H+[c] + Coenzyme A[c] + N1-Acetylspermidine[c]	16046 or 9636
		GLYAT	0	0.125037	-0.106389	-0.0576931	0	0.01195	-0.0167371	-0.0111531	0	0.00401369	-0.00359091	-0.0044349	0	0.162484	-0.152451	-0.0718566	Glycine C-acetyltransferase	Glycine[c] + Acetyl-CoA[c] <=> Coenzyme A[c] + L-2-Amino-3-oxobutanoate[c]	8677
		SULO	0	-1.31234e-13	1.11661e-13	-3.89978e-12	0	0	0	0	0	0.00919255	-0.00822427	-0.0264176	0	-5.47127e-12	5.13341e-12	-7.05487e-12	Sulfite oxidase	H2O H2O[c] + Oxygen[c] + Sulfite[c] => Hydrogen peroxide[c] + Sulfate[c]	16758
		DHFR	0.000478042	8.64507e-06	-7.3557e-06	-6.03116e-06	0.000275323	0.000247965	-0.0003473	-8.36895e-07	0.000540768	0.000517213	-0.000462734	-2.28099e-07	0.000507305	1.75716e-05	-1.64866e-05	-1.1446e-05	Dihydrofolate reductase	H+[c] + Nicotinamide adenine dinucleotide phosphate - reduced[c] + 7,8-Dihydrofolate[c] <=> Nicotinamide adenine dinucleotide phosphate[c] + 5,6,7,8-Tetrahydrofolate[c]	12159
		H2CO3D	0	0	0	0	0	0	0	0	0	0	0	0	0	0	0	0	Carboxylic acid dissociation	H2O H2O[c] + CO2 CO2[c] <=> Carbonic acid[c]	12581
		SO4t2	0	-466157	396632	-95331.4	0	-399767	559914	-155445	0	-489777	438187	-92543.8	0	-405118	380101	-90908.7	Sulfate transport in via proton symport	H+[e] + Sulfate[e] <=> H+[c] + Sulfate[c]	14119 or 15736
		ORNTAC	0	0	0	0	0	0	0	0	0	0	0	0	0	0	0	0	Ornithine transacetylase	L-Glutamate[c] + N2-Acetyl-L-ornithine[c] <=> Ornithine[c] + N-Acetyl-L-glutamate[c]	16208
		PRAIi	0.0447085	0.0460472	-0.0391795	-0.0219823	0.0257494	0.0251131	-0.0351734	-0.00156675	0.0505749	0.0511008	-0.0457181	-0.00161485	0.0474453	0.0615999	-0.0577961	-0.0383624	Phosphoribosylanthranilate isomerase (irreversible)	N-(5-Phospho-D-ribosyl)anthranilate[c] => 1-(2-Carboxyphenylamino)-1-deoxy-D-ribulose 5-phosphate[c]	16564
		LIPATPTm	0.000231171	4.18057e-06	-3.55706e-06	-2.91655e-06	0.000133141	0.000119911	-0.000167947	-4.04705e-07	0.000261504	0.000250114	-0.000223769	-1.10304e-07	0.000245322	8.49728e-06	-7.97256e-06	-5.53508e-06	Lipoate-ATP adenylate transferase	ATP[m] + Lipoate[m] => Diphosphate[m] + Lipoyl-AMP[m]	13899
		G3PD_u9cm	0	0.0420378	-0.0357681	-0.057449	0	0.00721385	-0.0101037	-0.0139947	0	0.0201509	-0.0180284	-0.0242583	0	0.178692	-0.167658	-0.09194	Glycerol-3-phosphate dehydrogenase (FAD)	Glycerol 3-phosphate[c] + Ubiquinone-9[m] => Dihydroxyacetone phosphate[c] + Ubiquinol-9[m]	11039
		UDPGALOR	0	0	0	0	0	0	0	0	0	0	0	0	0	0	0	0	UDP-D-galactose:NAD+ 6-oxidoreductase	H2O H2O[c] + 2 Nicotinamide adenine dinucleotide[c] + UDPgalactose[c] => 3 H+[c] + 2 Nicotinamide adenine dinucleotide - reduced[c] + UDPgalacturonate[c]	16713
		G1PP	0	0	0	0	0	0	0	0	0	0	0	0	0	0.375958	-0.352743	-1.45717	Glucose-1-phosphatase	H2O H2O[c] + D-Glucose 1-phosphate[c] => Phosphate[c] + alpha-D-Glucose[c]	8576
		DSERDHr	0	6.84032e-13	-5.82013e-13	-8.14095e-13	0	0	0	0	0	0	0	0	0	4.3461e-15	-4.07772e-15	-4.0531e-14	D-serine dehydrogenase	Nicotinamide adenine dinucleotide phosphate[c] + D-Serine[c] <=> H+[c] + Nicotinamide adenine dinucleotide phosphate - reduced[c] + 2-Aminomalonate semialdehyde[c]	10212
		FCLPA	0	0	0	0	0	0	0	0	0	0	0	0	0	0	0	0	L-fuculose 1-phosphate aldolase	L-Fuculose 1-phosphate[c] <=> Dihydroxyacetone phosphate[c] + L-Lactaldehyde[c]	11873
		HPYRRx	0	0.00125393	-0.00106691	-0.00132151	0	0.0238826	-0.0334499	-0.0369364	0	0	0	0	0	0	0	0	Hydroxypyruvate reductase (NAD)	H+[c] + Nicotinamide adenine dinucleotide - reduced[c] + Hydroxypyruvate[c] => Nicotinamide adenine dinucleotide[c] + D-glycerate[c]	11036 or 9515 or 9520
		FT	0	0	0	0	0	0	0	0	0	0	0	0	0	0	0	0	Trans,trans,cis-geranylgeranyl diphosphate synthase	Isopentenyl diphosphate[c] + Farnesyl diphosphate[c] => Diphosphate[c] + Trans,trans,cis-Geranylgeranyl diphosphate[c]	12649
		CBPSm	0	0	0	0	0	0	0	0	0	0	0	0	0	0	0	0	Hydrogen-carbonate:L-glutamine amido-ligase, mitochondria	H2O H2O[m] + 2 ATP[m] + Bicarbonate[m] + L-Glutamine[m] => 2 H+[m] + 2 ADP[m] + L-Glutamate[m] + Orthophosphate[m] + Carbamoyl phosphate[m]	12302 and 13297
		HXAND	0	1.47723e-11	-1.25691e-11	-2.46152e-11	0	2.91687e-05	-4.08537e-05	-3.28406e-05	0	7.52296e-05	-6.73054e-05	-8.42552e-05	0	0.00217724	-0.00204279	-0.00256443	Hypoxanthine dehydrogenase	H2O H2O[c] + Nicotinamide adenine dinucleotide[c] + Hypoxanthine[c] => H+[c] + Nicotinamide adenine dinucleotide - reduced[c] + Xanthine[c]	15962
		ACOAR7m	0	-6.39596e-13	5.44204e-13	-1.46476e-12	0	0.00014422	-0.000201994	-0.000301799	0	0.000295317	-0.00026421	-0.000419335	0	7.8414e-13	-7.35718e-13	-3.50109e-12	Trans-2-enoyl-CoA reductase (NADPH) (C16:0)	H+[m] + Nicotinamide adenine dinucleotide phosphate - reduced[m] + trans-Hexadec-2-enoyl-CoA[m] => Nicotinamide adenine dinucleotide phosphate[m] + Palmitoyl-CoA[m]	11837
		ACPCS	0	0	0	0	0	0	0	0	0	0	0	0	0	0	0	0	1-aminocyclopropane-1-carboxylate synthase	S-Adenosyl-L-methionine[c] => H+[c] + 5-Methylthioadenosine[c] + 1-Aminocyclopropane-1-carboxylate[c]	8613
		MG3B	0	0	0	0	0	0	0	0	0	0	0	0	0	0	0	0	Glucan 1,3-alpha-glucosidase (asnglcnacglcnacman(man(manman)manman)manmanman) (glc-B)	H2O H2O[c] + Asn(-b1)GlcNAc(4-b1)GlcNAc(4-b1)Man[(6-a1)Man[(6-a1)Man(2-a1)Man](3-a1)Man(2-a1)Man](3-a1)Man(2-a1)Man(2-a1)Man(3-a1)Glc[c] => alpha-D-Glucose[c] + Asn(-b1)GlcNAc(4-b1)GlcNAc(4-b1)Man[(6-a1)Man[(6-a1)Man(2-a1)Man](3-a1)Man(2-a1)Man](3-a1)Man(2-a1)Man(2-a1)Man[c]	10170
		ACGS	0	4.65601e-12	-3.96159e-12	-3.90195e-11	0	0.000206684	-0.000289481	-0.00031971	0	0.000441762	-0.00039523	-0.000458279	0	-5.61104e-12	5.26455e-12	-1.38108e-11	N-acetylglutamate synthase	L-Glutamate[c] + Acetyl-CoA[c] => H+[c] + Coenzyme A[c] + N-Acetyl-L-glutamate[c]	16208
		ACACT3m	0	-0.0322279	0.0274213	-0.0216542	0	-0.00202876	0.00284147	-0.0030769	0	-0.00164623	0.00147283	-0.00109739	0	-0.0291891	0.0273866	-0.0219346	Acetyl-CoA C-acyltransferase (C8:0)	Acetyl-CoA[m] + Hexanoyl-CoA (n-C6:0CoA)[m] => Coenzyme A[m] + 3-Oxooctanoyl-CoA[m]	8885
		ANHMK	0	0	0	0	0	0	0	0	0	0	0	0	0	0	0	0	1,6-anhydrous-N-Acetylmuramate kinase	ATP C10H12N5O13P3[c] + H2O H2O[c] + 1,6-anhydrous-N-Acetylmuramate[c] => ADP C10H12N5O10P2[c] + H+[c] + N-acetylmuramate 6-phosphate[c]	15358
		A1E	0	0.179667	-0.152871	-0.197057	0	0	0	0	0	0.00846519	-0.00757353	-0.0124924	0	0	0	0	Aldose 1-epimerase	Alpha-D-glucose[c] <=> alpha-D-Glucose[c]	14480
		NADHXE	0	0	0	0	0	0	0	0	0	0	0	0	0	0	0	0	NADHX epimerase	Adenosine 5'-(3-{5-[(2S)-5-carbamoyl-2-hydroxy-3,4-dihydropyridin-1-yl]-5-deoxy-?-D-ribofuranosyl} dihydrogen diphosphate)[c] <=> (R)-NADHX[c]	8901
		FORAMDx	0	0	0	0	0	0	0	0	0	0	0	0	0	0	0	0	Formamidase, glyoxysomal	H2O H2O[x] + Formamide[x] => NH3[x] + Formate[x]	15806
		MM2	0	0	0	0	0	0	0	0	0	0	0	0	0	0	0	0	Mannosyl-oligosaccharide 1,3-1,6-alpha-mannosidase (asnglcnacglcnacman(man)man)	2 H2O H2O[c] + Asn(-b1)GlcNAc(4-b1)GlcNAc(4-b1)Man[(6-a1)Man[(6-a1)Man](3-a1)Man](3-a1)Man[c] => 2 D-Mannose[c] + Asn(-b1)GlcNAc(4-b1)GlcNAc(4-b1)Man[(6-a1)Man](3-a1)Man[c]	11543
		MG1B	0	0	0	0	0	0	0	0	0	0	0	0	0	0	0	0	Mannosyl-oligosaccharide glucosidase (asnglcnacglcnacman(man(manman)manman)manmanmanglcglc) (glc-B)	H2O H2O[c] + Asn(-b1)GlcNAc(4-b1)GlcNAc(4-b1)Man[(6-a1)Man[(6-a1)Man(2-a1)Man](3-a1)Man(2-a1)Man](3-a1)Man(2-a1)Man(2-a1)Man(3-a1)Glc(3-a1)Glc(2-a1)Glc[c] => alpha-D-Glucose[c] + Asn(-b1)GlcNAc(4-b1)GlcNAc(4-b1)Man[(6-a1)Man[(6-a1)Man(2-a1)Man](3-a1)Man(2-a1)Man](3-a1)Man(2-a1)Man(2-a1)Man(3-a1)Glc(3-a1)Glc[c]	9981
		TM1819Z1819Z	0	0	0	0	0	0	0	0	0	0	0	0	0	0	0	0	Betaine lipid synthase (trimethylase) (18:1(9Z)/18:1(9Z))	3 S-Adenosyl-L-methionine[c] + Diacylglycerolhomoserine (18:1(9Z)/18:1(9Z))[c] => 3 H+[c] + 3 S-Adenosyl-L-homocysteine[c] + Diacylglyceryl-N,N,N-trimethylhomoserine (18:1(9Z)/18:1(9Z))[c]	10576
		CURR	0	0	0	0	0	0	0	0	0	0	0	0	0	0	0	0	NADPH-dependent curcumin reductase	H+[c] + Nicotinamide adenine dinucleotide phosphate - reduced[c] + Curcumin[c] => Nicotinamide adenine dinucleotide phosphate[c] + Dihydrocurcumin[c]	12971 or 16736
		MALTATr	0	0	0	0	0	0	0	0	0	0	0	0	0	0	0	0	Maltose O-acetyltransferase	Acetyl-CoA[c] + Maltose[c] <=> Coenzyme A[c] + Acetyl-maltose[c]	9734
		E4PP	0	0	0	0	0	0	0	0	0	0	0	0	0	0	0	0	Erythrose-4-phosphate phosphatase	H2O H2O[c] + D-Erythrose 4-phosphate[c] => Phosphate[c] + D-erythrose[c]	8576
		GUDBUTNAH	0	0	0	0	0	0	0	0	0	0	0	0	0	0	0	0	GUDBUTNAH	H2O H2O[c] + 4 Guanidinobutanoate C5H11N3O2[c] => Urea CH4N2O[c] + 4-Aminobutanoate[c]	16181
		URATEt_1	0	-8.80587e-12	7.49252e-12	-2.13864e-11	0	-2.91687e-05	4.08537e-05	-3.28406e-05	0	0	0	0	0	-0.00217724	0.00204279	-0.00256443	Urate permease	H+[e] + Urate C5H4N4O3[e] <=> H+[c] + Urate[c]	10529
		MAGAH180	0	0	0	0	0	0	0	0	0	0	0	0	0	0	0	0	1-acylglycerol acylhydrolase (18:0)	H2O H2O[c] + 1-monoacylglycerol (18:0)[c] => H+[c] + Octadecanoate (n-C18:0)[c] + Glycerol[c]	9728
		6MPURt	0	0	0	0	0	0	0	0	0	0	0	0	0	-6.46194e-14	6.06291e-14	-8.6379e-14	Nucleobase transport, 6-mercaptopurine (extracellular)	6-Mercaptopurine[e] <=> 6-Mercaptopurine[c]	10529
		CHLSTI_1er	0	0	0	0	0	0	0	0	0	0	0	0	0	0	0	0	Delta8,24-cholestadien-3beta-ol delta7-delta8-isomerase	Zymosterol C27H44O[r] => 5alpha-Cholesta-7,24-dien-3beta-ol[r]	13559
		RU5PP	0	0.272683	-0.232014	-0.388053	0	0.000850379	-0.00119104	-0.00133982	0	0	0	0	0	0.319139	-0.299431	-0.408247	Ribulose-5-Phosphate Phosphatase	H2O H2O[c] + D-Ribulose 5-phosphate[c] => Phosphate[c] + D-Ribulose[c]	8576
		ARHGDx	0	0	0	0	0	0	0	0	0	0	0	0	0	0	0	0	(R)-alpha-hydroxyglutarate dehydrogenase	Nicotinamide adenine dinucleotide[c] + (R)-2-Hydroxyglutarate[c] <=> H+[c] + 2-Oxoglutarate[c] + Nicotinamide adenine dinucleotide - reduced[c]	9085
		MI13456PKn	0	0	0	0	0	0	0	0	0	0	0	0	0	0	0	0	Inositol 1 3 4 5 6 pentakisphosphate 2 kinase nuclear	ATP C10H12N5O13P3[n] + 1D myo Inositol 1 3 4 5 6 pentakisphosphate C6H7O21P5[n] => ADP C10H12N5O10P2[n] + H+[n] + Myo-Inositol hexakisphosphate[n]	15600
		PItn	0	0	0	0	0	0	0	0	0	0	0	0	0	0	0	0	Phosphate transport, nuclear	Phosphate[n] <=> Phosphate[c]
		NITR	0	0	0	0	0	0	0	0	0	0	0	0	0	2.20564e-13	-2.06944e-13	-2.67998e-13	Nitrate reductase (NADH)	H+[c] + Nicotinamide adenine dinucleotide - reduced[c] + Nitrate[c] => H2O H2O[c] + Nicotinamide adenine dinucleotide[c] + Nitrite[c]	13272 or 15008
		OXOAEL	0	0.0214054	-0.0182129	-0.00855248	0	0.00447624	-0.00626942	-0.00336367	0	0.00466468	-0.00417334	-0.00275644	0	0.0318768	-0.0299084	-0.0239419	3-oxoadipate enol-lactone hydrolase	H2O H2O[c] + 5-Oxo-4,5-dihydrofuran-2-acetate[c] => H+[c] + 3-Oxoadipate[c]	12620
		5DKGR	0	344697	-293287	-91364.7	0	503109	-704654	-153700	0	322009	-288091	-79059.9	0	360261	-338015	-92581.4	5-keto-D-gluconate 5-reductase	Nicotinamide adenine dinucleotide[c] + D-Gluconate[c] <=> H+[c] + Nicotinamide adenine dinucleotide - reduced[c] + 5-Dehydro-D-gluconate[c]	10456 or 9104
		FACOAE60	0	0	0	0	0	0	0	0	0	0	0	0	0	5.75396e-13	-5.39865e-13	-1.0025e-12	Fatty-acid-CoA thioesterase (hexanoate)	H2O H2O[c] + Hexanoyl-CoA (n-C6:0CoA)[c] => H+[c] + Coenzyme A[c] + Hexanoate (n-C6:0)[c]	8456
		ACOAD4p	0	7.81335e-14	-6.64803e-14	-6.72005e-14	0	1.40567e-14	-1.96879e-14	-1.75459e-13	0	0	0	0	0	-5.28673e-13	4.96027e-13	-6.73371e-13	Acyl-CoA dehydrogenase (decanoyl-CoA)	Decanoyl-CoA (n-C10:0CoA)[x] + Flavin adenine dinucleotide oxidized[x] => Trans-Dec-2-enoyl-CoA[x] + Flavin adenine dinucleotide reduced[x]	10408 or 12989
		NAMNPP	0	0	0	0	0	0	0	0	0	0	0	0	0	0	0	0	Nicotinic acid mononucleotide pyrophosphorylase	ATP C10H12N5O13P3[c] + H2O H2O[c] + 5-Phospho-alpha-D-ribose 1-diphosphate[c] + Nicotinate[c] => ADP C10H12N5O10P2[c] + Diphosphate[c] + Phosphate[c] + Nicotinate D-ribonucleotide[c]	10292
		GPDDA4	0	0	0	0	0	0	0	0	0	0	0	0	0	0	0	0	Glycerophosphodiester phosphodiesterase (Glycerophosphoglycerol)	H2O H2O[c] + Glycerophosphoglycerol[c] => H+[c] + Glycerol 3-phosphate[c] + Glycerol[c]	11723
		ECOAH2p	0	-9.20082e-14	7.82857e-14	-3.99133e-13	0	0	0	0	0	0	0	0	0	-1.51647e-12	1.42282e-12	-1.10114e-12	(S)-Hydroxyhexanoyl-CoA hydro-lyase	H2O H2O[x] + Trans-Hex-2-enoyl-CoA[x] <=> (S)-3-Hydroxyhexanoyl-CoA[x]	11362
		TRPS2	0	0	0	0	0	0	0	0	0	0	0	0	0	0	0	0	Tryptophan synthase (indole)	L-Serine[c] + Indole[c] => H2O H2O[c] + L-Tryptophan[c]	9262
		MLTP1	0	2.59676e-13	-2.20947e-13	-2.06174e-12	0	-0.0117619	0.0164737	-0.0201868	0	0	0	0	0	0.029237	-0.0274316	-0.0586816	Maltodextrin phosphorylase (maltopentaose)	Phosphate[c] + Maltopentaose[c] <=> D-Glucose 1-phosphate[c] + Maltotetraose[c]	14256
		URO	0	0	0	0	0	0	0	0	0	0	0	0	0	0	0	0	Urate oxidase	H2O H2O[m] + Oxygen[m] + Urate C5H4N4O3[m] => H+[m] + Hydrogen peroxide[m] + 5-Hydroxyisourate[m]	10570
		SERDC	0	-2.36179e-12	2.00954e-12	-6.25599e-12	0	0	0	0	0	0	0	0	0	-2.33207e-12	2.18806e-12	-2.43461e-12	Serine decarboxylase	H+[c] + L-Serine[c] => CO2 CO2[c] + Ethanolamine[c]	10722 or 9434 or 9435
		FE2GTPabc	0	0.344114	-0.292792	-0.328271	0	0.0146796	-0.0205602	-0.0288356	0	0.000171169	-0.00015314	-0.000194775	0	-1.18849e-13	1.1151e-13	-3.07018e-13	Ferrous iron uptake (GTP-dependent), plasma membrane	H2O H2O[c] + GTP C10H12N5O14P3[c] + Fe2+ mitochondria[e] => H+[c] + GDP C10H12N5O11P2[c] + Phosphate[c] + Fe2+ mitochondria[c]	15953
		DOLASNT	0	0	0	0	0	0	0	0	0	0	0	0	0	0	0	0	Dolichyl-diphosphooligosaccharide-protein glycotransferase	Asn X Ser FSLASH Thr l[c] + PP-Dol(-a1)GlcNAc(4-b1)GlcNAc(4-b1)Man[(6-a1)Man[(6-a1)Man(2-a1)Man](3-a1)Man(2-a1)Man](3-a1)Man(2-a1)Man(2-a1)Man(3-a1)Glc(3-a1)Glc(2-a1)Glc[c] => 3 H+[c] + Asn(-b1)GlcNAc(4-b1)GlcNAc(4-b1)Man[(6-a1)Man[(6-a1)Man(2-a1)Man](3-a1)Man(2-a1)Man](3-a1)Man(2-a1)Man(2-a1)Man(3-a1)Glc(3-a1)Glc(2-a1)Glc[c] + Dolichyl diphosphate[c]	10629 and 11804 and 12158 and 12815
		10FTHFGLULLm	0	0	0	0	0	0	0	0	0	0	0	0	0	0	0	0	10-Formyltetrahydrofolate:L-glutamate ligase (ADP-forming)	10-Formyltetrahydrofolate[m] + ATP[m] + L-Glutamate[m] => ADP[m] + Orthophosphate[m] + 10-Formyltetrahydrofolyl L-glutamate[m]	14803
		FE3t	0.000458995	8.30058e-06	-7.0626e-06	-5.79085e-06	0.000264353	0.000238085	-0.000333462	-8.03548e-07	0.000519221	0.000496605	-0.000444296	-2.1901e-07	0.000487091	1.68715e-05	-1.58297e-05	-1.099e-05	Ferric iron uptake, plasma membrane	Iron (Fe3+)[e] <=> Iron (Fe3+)[c]	13857 or 15844 or 15845
		NTD10	0	0.0758419	-0.0645305	-0.0503008	0	0	0	0	0	0	0	0	0	0.0306408	-0.0287487	-0.0428063	5'-nucleotidase (XMP)	H2O H2O[c] + Xanthosine 5'-phosphate[c] => Phosphate[c] + Xanthosine[c]	16648
		UA4E	0	7.37933e-13	-6.27874e-13	-1.20265e-12	0	0	0	0	0	0	0	0	0	0	0	0	UDP-L-arabinose 4-epimerase	UDP-D-xylose[c] <=> UDP-L-arabinose[c]	8969
		4HBHYOXp	0	1.97335e-12	-1.67904e-12	-4.38377e-12	0	0.000526544	-0.000737478	-0.00135027	0	2.38723e-06	-2.13577e-06	-2.50268e-06	0	2.25381e-12	-2.11464e-12	-5.69115e-12	4-hydroxybenzoate 3-monooxygenase	H+[x] + O2 O2[x] + Nicotinamide adenine dinucleotide phosphate - reduced[x] + 4-Hydroxybenzoate[x] => H2O H2O[x] + Nicotinamide adenine dinucleotide phosphate[x] + 3,4-Dihydroxybenzoate[x]	12923
		SULOm	0	0	0	0	0	0	0	0	0	0	0	0	0	0	0	0	Sulfite oxidase, mitochondria	H2O H2O[m] + Oxygen[m] + Sulfite[m] => Hydrogen peroxide[m] + Sulfate[m]	16758
		MAGAH1819Z	0	0	0	0	0	0	0	0	0	0	0	0	0	0	0	0	1-acylglycerol acylhydrolase (18:1(9Z))	H2O H2O[c] + 1-monoacylglycerol (18:1(9Z))[c] => H+[c] + Octadecenoate (n-C18:1)[c] + Glycerol[c]	9728
		HACD6m	0	-0.0322279	0.0274213	-0.0216542	0	-0.00202876	0.00284147	-0.0030769	0	-0.00164623	0.00147283	-0.00109739	0	-0.0291891	0.0273866	-0.0219346	3-hydroxyacyl-CoA dehydrogenase (C14:0)	H+[m] + Nicotinamide adenine dinucleotide - reduced[m] + 3-Oxotetradecanoyl-CoA[m] <=> Nicotinamide adenine dinucleotide[m] + (S)-3-Hydroxytetradecanoyl-CoA[m]	11203
		PE1801829Z12Zt	0	0	0	0	0	0	0	0	0	0	0	0	0	0	0	0	Aminophospholipid translocase (pe1801829Z12Z), extracellular	ATP C10H12N5O13P3[c] + H2O H2O[c] + Phosphatidylethanolamine (18:0/18:2(9Z,12Z))[c] => ADP C10H12N5O10P2[c] + H+[c] + Phosphate[c] + Phosphatidylethanolamine (18:0/18:2(9Z,12Z))[e]	12680 or 15426 or 9428
		LIPOSm	0	-2.21787e-13	1.88708e-13	-1.71796e-13	0	1.10713e-12	-1.55065e-12	-2.09159e-12	0	0	0	0	0	-2.24759e-12	2.1088e-12	-2.77524e-12	Lipoate synthase	H+[m] + Nicotinamide adenine dinucleotide[m] + 2 S-Adenosyl-L-methionine[m] + Octanoate (protein bound)[m] + [4Fe-4S] iron-sulfur cluster[m] => Nicotinamide adenine dinucleotide - reduced[m] + 2 L-Methionine[m] + [2Fe-2S] iron-sulfur cluster[m] + 2 5'-Deoxyadenosine[m] + Lipoate (protein bound)[m] + 2 Fe2+ mitochondria[m]	14096
		NADPHXD2	0	0	0	0	0	0.000247757	-0.000347008	-0.000376085	0	0	0	0	0	0	0	0	NADPHX dehydratase	ATP C10H12N5O13P3[c] + (S)-NADPHX[c] => ADP C10H12N5O10P2[c] + H+[c] + Nicotinamide adenine dinucleotide phosphate - reduced[c] + Phosphate[c]	16345
		G12MT4	0	0	0	0	0	0	0	0	0	0	0	0	0	0	0	0	Alpha-1,2-mannosyltransferase (doldpglcnacglcnacman(man(manman)manman)manmanman)	Dolichyl phosphate D-mannose[c] + PP-Dol(-a1)GlcNAc(4-b1)GlcNAc(4-b1)Man[(6-a1)Man[(6-a1)Man](3-a1)Man(2-a1)Man](3-a1)Man(2-a1)Man(2-a1)Man[c] => H+[c] + Dolichol phosphate C15H27O4P[c] + PP-Dol(-a1)GlcNAc(4-b1)GlcNAc(4-b1)Man[(6-a1)Man[(6-a1)Man(2-a1)Man](3-a1)Man(2-a1)Man](3-a1)Man(2-a1)Man(2-a1)Man[c]	9905
		H2Otp	0.014216	0.36414	-0.30983	-0.230216	0.00818758	0.0358643	-0.0502315	-0.0239901	0.0160814	0.0377222	-0.0337488	-0.0140394	0.0150863	0.669379	-0.628044	-0.36006	H2O transport peroxisomal	H2O H2O[c] <=> H2O H2O[x]
		DHORD_u9m	0	0	0	0	0	0.000280143	-0.000392368	-0.000332446	0	0.00126092	-0.00112811	-0.00062513	0	-3.42336e-13	3.21196e-13	-5.64318e-12	Dihydoorotic acid ubiquinone 6 irreversible	(S)-Dihydroorotate[c] + Ubiquinone-9[m] => Orotate[c] + Ubiquinol-9[m]	8814
		6TXAN5MPAML	0	0	0	0	0	0	0	0	0	0	0	0	0	-6.46194e-14	6.06291e-14	-8.6379e-14	6-thioxanthine 5'-monophosphate:L-glutamine amido-ligase	ATP C10H12N5O13P3[c] + H2O H2O[c] + L-Glutamine[c] + 6-Thioxanthine 5'-monophosphate[c] => 2 H+[c] + AMP C10H12N5O7P[c] + L-Glutamate[c] + Diphosphate[c] + 6-Thioguanosine monophosphate[c]	15756
		ARSO4SH	0	0	0	0	0	0	0	0	0	0	0	0	0	0	0	0	Aryl-sulfate sulfohydrolase	H2O H2O[c] + Aryl sulfate[c] => 2 H+[c] + Sulfate[c] + Phenol[c]	13489
		AGPR	0	0	0	0	0	0	0	0	0	0	0	0	0	0	0	0	N-acetyl-g-glutamyl-phosphate reductase	Nicotinamide adenine dinucleotide phosphate[c] + Phosphate[c] + N-Acetyl-L-glutamate 5-semialdehyde[c] <=> H+[c] + Nicotinamide adenine dinucleotide phosphate - reduced[c] + N-Acetyl-L-glutamyl 5-phosphate[c]	9377
		GMPS	0.00450074	8.13925e-05	-6.92533e-05	-5.6783e-05	0.00259215	0.00237358	-0.00332444	-0.000163914	0.0050913	0.00486953	-0.00435661	-2.14754e-06	0.00477624	0.000165436	-0.00015522	-0.000107764	GMP synthase	ATP C10H12N5O13P3[c] + Ammonium[c] + Xanthosine 5'-phosphate[c] => 2 H+[c] + AMP C10H12N5O7P[c] + GMP C10H12N5O8P[c] + Diphosphate[c]	15756
		G16MT	0	0	0	0	0	0	0	0	0	0	0	0	0	0	0	0	Alpha-1,6-mannosyltransferase (doldpglcnacglcnacman(man)man)	GDP-mannose[c] + PP-Dol(-a1)GlcNAc(4-b1)GlcNAc(4-b1)Man(3-a1)Man[c] => H+[c] + GDP C10H12N5O11P2[c] + PP-Dol(-a1)GlcNAc(4-b1)GlcNAc(4-b1)Man[(6-a1)Man](3-a1)Man[c]	9905
		NTD12	0	0	0	0	0	0	0	0	0	0	0	0	0	0	0	0	5'-nucleotidase (dIMP)	H2O H2O[c] + DIMP C10H12N4O7P[c] => Phosphate[c] + Deoxyinosine[c]	16648
		HACD2p	0	-9.20082e-14	7.82857e-14	-3.99133e-13	0	0	0	0	0	0	0	0	0	-1.51647e-12	1.42282e-12	-1.10114e-12	(S)-hydroxyhexanoyl-CoA:NAD oxidoreductase	NAD+[x] + (S)-3-Hydroxyhexanoyl-CoA[x] <=> H+[x] + NADH[x] + 3-Oxohexanoyl-CoA[x]	11362
		BUPN	0	0	0	0	0	0	0	0	0	0	0	0	0	0	0	0	Beta-ureidopropionase	2 H+[c] + H2O H2O[c] + N-Carbamoyl-beta-alanine[c] => CO2 CO2[c] + Ammonium[c] + beta-Alanine[c]	14839
		TGUAPRT	0	0	0	0	0	0	0	0	0	0	0	0	0	6.46194e-14	-6.06291e-14	-8.6379e-14	Thioguanine phosphoribosyltransferase	5-Phospho-alpha-D-ribose 1-diphosphate[c] + Thioguanine[c] => Diphosphate[c] + 6-Thioguanosine monophosphate[c]	12445
		FACOAE120	0	0	0	0	0	0	0	0	0	0	0	0	0	0	0	0	Fatty-acid-CoA thioesterase (dodecanoate)	H2O H2O[c] + Dodecanoyl-CoA (n-C12:0CoA)[c] => H+[c] + Coenzyme A[c] + Dodecanoate (n-C12:0)[c]	8456
		FACOAE160	0	0	0	0	0	0	0	0	0	0	0	0	0	0.107502	-0.100863	-0.13149	Fatty-acid-CoA thioesterase (hexadecanoate)	H2O H2O[c] + Palmitoyl-CoA (n-C16:0CoA)[c] => H+[c] + Coenzyme A[c] + Hexadecanoic acid[c]	8456
		AFLBURPPAAMH	0	0	0	0	0	0	0	0	0	0	0	0	0	0	0	0	Alpha-fluoro-beta-ureidopropionic acid amidohydrolase	H+[c] + H2O H2O[c] + Alpha-Fluoro-beta-ureidopropionic acid[c] => CO2 CO2[c] + Ammonium[c] + Alpha-Fluoro-beta-alanine[c]	14839
		ACDO	0.0530494	0.0232357	-0.0197702	-0.0116412	0.0305533	0.0305303	-0.0427607	-0.00160074	0.0600102	0.060025	-0.0537024	-0.000817908	0.0562968	0.0254025	-0.0238339	-0.0125544	Acireductone dioxygenase	1,2-Dihydroxy-5-(methylthio)pent-1-en-3-one[c] + Oxygen[c] => H+[c] + 4-Methylthio-2-oxobutanoic acid[c] + Formate[c]	16330
		I4FE4SRm	0	-2.21787e-13	1.88708e-13	-1.71796e-13	0	1.10713e-12	-1.55065e-12	-2.09159e-12	0	0	0	0	0	-2.24759e-12	2.1088e-12	-2.77524e-12	ISC [4Fe-4S] Reduction	2 H+[m] + Flavin adenine dinucleotide reduced[m] + IscU with two bound [2Fe-2S] clusters[m] => Flavin adenine dinucleotide oxidized[m] + IscU with bound [4Fe-4S] cluster[m]	10285
		ACOAR2m	0	0.0642693	-0.0546839	-0.0466532	0	6.852e-05	-9.59691e-05	-0.000147351	0	0.00130642	-0.00116881	-0.00117574	0	0.0382851	-0.035921	-0.0620331	Trans-2-enoyl-CoA reductase (NADPH) (C6:0)	H+[m] + Nicotinamide adenine dinucleotide phosphate - reduced[m] + Trans-Hex-2-enoyl-CoA[m] => Nicotinamide adenine dinucleotide phosphate[m] + Hexanoyl-CoA (n-C6:0CoA)[m]	11837
		HCYSMT2	0	0	0	0	0	0	0	0	0	0	0	0	0	0	0	0	Homocysteine Methyltransferase	L-Homocysteine[c] + S-Methyl-L-methionine[c] => H+[c] + 2 L-Methionine[c]	15759
		F1PP	0	0.152207	-0.129506	-0.155472	0	0.00679835	-0.00952176	-0.0142011	0	0.00354582	-0.00317233	-0.00417617	0	0.175272	-0.164449	-0.197344	D-fructose 1-phosphate phosphatase	H2O H2O[c] + D-Fructose 1-phosphate[c] => Phosphate[c] + D-Fructose[c]	8576
		CHOLD	0	0	0	0	0	0	0	0	0	0	0	0	0	0	0	0	Choline dehydrogenase	Nicotinamide adenine dinucleotide[c] + Choline[c] => H+[c] + Nicotinamide adenine dinucleotide - reduced[c] + Betaine aldehyde[c]	11216 or 11642 or 13524
		SPODM	0	0	0	0	0	0	0	0	0	0	0	0	0	0	0	0	Superoxide dismutase	2 H+[c] + 2 O2.-[c] => Oxygen[c] + Hydrogen peroxide[c]	15909
		NH4tp	0	0	0	0	0	0	0	0	0	0	0	0	0	0	0	0	Ammonia peroxisomal transport	Ammonium[c] <=> NH3[x]	12926 or 13637
		PE1819Z1829Z12Zt	0	0	0	0	0	0	0	0	0	0	0	0	0	0	0	0	Aminophospholipid translocase (pe1819Z1829Z12Z), extracellular	ATP C10H12N5O13P3[c] + H2O H2O[c] + Phosphatidylethanolamine (18:1(9Z)/18:2(9Z,12Z))[c] => ADP C10H12N5O10P2[c] + H+[c] + Phosphate[c] + Phosphatidylethanolamine (18:1(9Z)/18:2(9Z,12Z))[e]	12680 or 15426 or 9428
		ACPS1	0	0	0	0	0	0	0	0	0	0	0	0	0	0	0	0	Acyl-carrier protein synthase	Coenzyme A[c] + Apoprotein [acyl carrier protein][c] => H+[c] + Adenosine 3',5'-bisphosphate[c] + Acyl-carrier protein[c]	8777
		ECOAH3m	0	-0.0322279	0.0274213	-0.0216542	0	-0.00202876	0.00284147	-0.0030769	0	-0.00164623	0.00147283	-0.00109739	0	-0.0291891	0.0273866	-0.0219346	Enoyl-CoA hydratase (C8:0)	(S)-3-Hydroxyoctanoyl-CoA[m] <=> H2O H2O[m] + Trans-Oct-2-enoyl-CoA[m]	14805
		GLYTLm	0	0	0	0	0	0	0	0	0	0	0	0	0	0	0	0	Glycine---tRNA ligase, mitochondria	ATP[m] + Glycine[m] + TRNA(Gly)[m] => Diphosphate[m] + AMP C10H12N5O7P[m] + Glycyl-tRNA(Gly)[m]	15504
		PMI12346PSn	0	0	0	0	0	0	0	0	0	0	0	0	0	0	0	0	5 diphosphoinositol 1 2 3 4 6 pentakisphosphate synthase	ATP C10H12N5O13P3[n] + Myo-Inositol hexakisphosphate[n] => ADP C10H12N5O10P2[n] + 5 Diphosphoinositol pentakisphosphate C6H6O27P7[n]	9763
		MG1A	0	0	0	0	0	0	0	0	0	0	0	0	0	0	0	0	Mannosyl-oligosaccharide glucosidase (asnglcnacglcnacman(man(manman)manman)manmanmanglcglc) (glc-A)	H2O H2O[c] + Asn(-b1)GlcNAc(4-b1)GlcNAc(4-b1)Man[(6-a1)Man[(6-a1)Man(2-a1)Man](3-a1)Man(2-a1)Man](3-a1)Man(2-a1)Man(2-a1)Man(3-a1)Glc(3-a1)Glc(2-a1)Glc[c] => Alpha-D-glucose[c] + Asn(-b1)GlcNAc(4-b1)GlcNAc(4-b1)Man[(6-a1)Man[(6-a1)Man(2-a1)Man](3-a1)Man(2-a1)Man](3-a1)Man(2-a1)Man(2-a1)Man(3-a1)Glc(3-a1)Glc[c]	9981
		BMOCOS	0	0	0	0	0	0	0	0	0	0	0	0	0	0	0	0	Bis-molybdenum cofactor synthase	Molybdenum cofactor[c] + Adenylated molybdopterin[c] => AMP C10H12N5O7P[c] + Copper[c] + Bis-molybdenum cofactor[c]	9166
		SERASr	0	0	0	0	0	0	0	0	0	0	0	0	0	0	0	0	(L-seryl)adenylate synthase	ATP C10H12N5O13P3[c] + H+[c] + L-Serine[c] <=> Diphosphate[c] + L-seryl-AMP[c]	13603
		SPMDAT2	0	0	0	0	0	0	0	0	0	0	0	0	0	0	0	0	Spermidine acetyltransferase (N8)	Acetyl-CoA[c] + Spermidine[c] => H+[c] + Coenzyme A[c] + N8-Acetylspermidine[c]	16046 or 9636
		NTD3	0	2.53091e-12	-2.15344e-12	-3.04574e-12	0	0	0	0	0	0	0	0	0	-8.27774e-13	7.76658e-13	-1.38068e-12	5'-nucleotidase (dCMP)	H2O H2O[c] + dCMP[c] => Phosphate[c] + Deoxycytidine[c]	16648
		PE1801819Zt	0	0	0	0	0	0	0	0	0	0	0	0	0	0	0	0	Aminophospholipid translocase (pe1801819Z), extracellular	ATP C10H12N5O13P3[c] + H2O H2O[c] + Phosphatidylethanolamine (18:0/18:1(9Z))[c] => ADP C10H12N5O10P2[c] + H+[c] + Phosphate[c] + Phosphatidylethanolamine (18:0/18:1(9Z))[e]	12680 or 15426 or 9428
		NTD9	0	-5.90683e-13	5.02586e-13	-3.50779e-12	0	0	0	0	0	0	0	0	0	-7.59097e-12	7.12222e-12	-9.48906e-12	5'-nucleotidase (GMP)	H2O H2O[c] + GMP C10H12N5O8P[c] => Phosphate[c] + Guanosine[c]	16648
		TEGAt	0	0	0	0	0	0	0	0	0	0	0	0	0	0	0	0	Nucleobase transport, tegafur (extracellular)	Tegafur[e] <=> Tegafur[c]	10529
		NTPP7	0	0	0	0	0	0	0	0	0	0	0	0	0	0	0	0	Nucleoside triphosphate pyrophosphorylase (dttp)	H2O H2O[c] + DTTP C10H13N2O14P3[c] => H+[c] + Diphosphate[c] + DTMP C10H13N2O8P[c]	8601
		GAPP	0	0.227889	-0.1939	-0.231205	0	0.0243835	-0.0341515	-0.030833	0	0.0171536	-0.0153468	-0.0219064	0	0.0449253	-0.0421511	-0.0275424	Glyceraldehyde-3-phosphate phosphatase	H2O H2O[c] + Glyceraldehyde 3-phosphate[c] => Phosphate[c] + D-Glyceraldehyde[c]	8460
		ACACT3p	0	-9.20082e-14	7.82857e-14	-3.99133e-13	0	0	0	0	0	0	0	0	0	-1.51647e-12	1.42282e-12	-1.10114e-12	Hexanoyl-CoA:acetyl-CoA C-acyltransferase	Coenzyme A[x] + 3-Oxooctanoyl-CoA[x] => Acetyl-CoA[x] + Hexanoyl-CoA (n-C6:0CoA)[x]	13813
		G12MT2	0	0	0	0	0	0	0	0	0	0	0	0	0	0	0	0	Alpha-1,2-mannosyltransferase (doldpglcnacglcnacman(man)manmanman)	GDP-mannose[c] + PP-Dol(-a1)GlcNAc(4-b1)GlcNAc(4-b1)Man[(6-a1)Man](3-a1)Man(2-a1)Man[c] => H+[c] + GDP C10H12N5O11P2[c] + PP-Dol(-a1)GlcNAc(4-b1)GlcNAc(4-b1)Man[(6-a1)Man](3-a1)Man(2-a1)Man(2-a1)Man[c]	9905
		NTD8	0	4.53922e-12	-3.86222e-12	-5.25685e-12	0	0	0	0	0	0	0	0	0	-6.00278e-13	5.6321e-13	-4.5941e-13	5'-nucleotidase (dGMP)	H2O H2O[c] + DGMP C10H12N5O7P[c] => Phosphate[c] + Deoxyguanosine[c]	16648
		ACOAD2p	0	-9.20082e-14	7.82857e-14	-3.99133e-13	0	0	0	0	0	0	0	0	0	-1.51647e-12	1.42282e-12	-1.10114e-12	Acyl-CoA dehydrogenase (hexanoyl-CoA)	Flavin adenine dinucleotide oxidized[x] + Hexanoyl-CoA (n-C6:0CoA)[x] => Flavin adenine dinucleotide reduced[x] + Trans-Hex-2-enoyl-CoA[x]	10408 or 12086
		OCTNLLm	0	-2.21787e-13	1.88708e-13	-1.71796e-13	0	0	0	0	0	0	0	0	0	-2.22084e-12	2.0837e-12	-2.76822e-12	Octanoate non-lipoylated apo domain ligase	H+[m] + ATP[m] + Octanoic acid[m] => Diphosphate[m] + AMP C10H12N5O7P[m] + Octanoate (protein bound)[m]	13899
		MG2B	0	0	0	0	0	0	0	0	0	0	0	0	0	0	0	0	Glucan 1,3-alpha-glucosidase (asnglcnacglcnacman(man(manman)manman)manmanmanglc) (glc-B)	H2O H2O[c] + Asn(-b1)GlcNAc(4-b1)GlcNAc(4-b1)Man[(6-a1)Man[(6-a1)Man(2-a1)Man](3-a1)Man(2-a1)Man](3-a1)Man(2-a1)Man(2-a1)Man(3-a1)Glc(3-a1)Glc[c] => alpha-D-Glucose[c] + Asn(-b1)GlcNAc(4-b1)GlcNAc(4-b1)Man[(6-a1)Man[(6-a1)Man(2-a1)Man](3-a1)Man(2-a1)Man](3-a1)Man(2-a1)Man(2-a1)Man(3-a1)Glc[c]	10170
		ACACT2m	0	-0.0322279	0.0274213	-0.0216542	0	-0.00202876	0.00284147	-0.0030769	0	-0.00164623	0.00147283	-0.00109739	0	-0.0291891	0.0273866	-0.0219346	Acetyl-CoA C-acyltransferase (C6:0)	Acetyl-CoA[m] + Butanoyl-CoA[m] => Coenzyme A[m] + 3-Oxohexanoyl-CoA[m]	8885
		NADPHXE	0	0	0	0	0	0.000247757	-0.000347008	-0.000376085	0	0	0	0	0	0	0	0	NADPHX epimerase	(R)-NADPHX[c] <=> (S)-NADPHX[c]	8901
		G2PP	0	0	0	0	0	0	0	0	0	0	0	0	0	0	0	0	Glycerol-2-phosphate phosphatase	H2O H2O[c] + Glycerol 2-phosphate[c] => Phosphate[c] + Glycerol[c]	16369
		ALCD19	0	-249170	212008	-106246	0	-315332	441653	-156447	0	-327805	293277	-83970.4	0	-147110	138026	-88744.6	Alcohol dehydrogenase (glycerol)	H+[c] + Nicotinamide adenine dinucleotide - reduced[c] + D-Glyceraldehyde[c] <=> Nicotinamide adenine dinucleotide[c] + Glycerol[c]	15438
		HACD7m	0	-0.013852	0.011786	-0.0134616	0	-0.000791825	0.00110903	-0.0011683	0	-0.000565589	0.000506014	-0.000693977	0	-0.0101761	0.00954768	-0.0169893	3-hydroxyacyl-CoA dehydrogenase (C16:0)	H+[m] + Nicotinamide adenine dinucleotide - reduced[m] + 3-Oxopalmitoyl-CoA[m] <=> Nicotinamide adenine dinucleotide[m] + (S)-3-Hydroxyhexadecanoyl-CoA[m]	11203
		CATDOX	0	0	0	0	0	0	0	0	0	0	0	0	0	0	0	0	Catechol 1,2-dioxygenase;	Oxygen[c] + Catechol[c] => 2 H+[c] + Cis,cis-Muconate[c]	8635
		BTS5m	0.000179907	3.2535e-06	-2.76826e-06	-2.26978e-06	0.000103616	9.33198e-05	-0.000130704	-3.14959e-07	0.000203514	0.000194649	-0.000174146	-8.58433e-08	0.00019092	6.61294e-06	-6.20459e-06	-4.30763e-06	Biotin synthase	S-Adenosyl-L-methionine[m] + Dethiobiotin[m] + [2Fe-2S] iron-sulfur cluster[m] => H+[m] + L-Methionine[m] + Biotin[m] + [2Fe-1S] desulfurated iron-sulfur cluster[m] + 5'-Deoxyadenosine[m]	15908
		HCO3Em	0	0.0258772	-0.0220178	-0.0253957	0	0.00833825	-0.0116786	-0.00893098	0	0.0101485	-0.0090795	-0.0155155	0	0.0588034	-0.0551722	-0.0423151	HCO3 equilibration reaction	H2O H2O[m] + CO2 CO2[m] <=> H+[m] + Bicarbonate[m]	10985
		BTS_nadph	0	0	0	0	0	0	0	0	0	0	0	0	0	0	0	0	Butanol synthase (NADPH)	H+[c] + Nicotinamide adenine dinucleotide phosphate - reduced[c] + Butanal C4H8O[c] => Nicotinamide adenine dinucleotide phosphate[c] + 1-Butanol[c]	15911
		ECOAH3p	0	-9.20082e-14	7.82857e-14	-3.99133e-13	0	0	0	0	0	0	0	0	0	-1.51647e-12	1.42282e-12	-1.10114e-12	(S)-Hydroxyoctanoyl-CoA hydro-lyase	H2O H2O[x] + Trans-Oct-2-enoyl-CoA[x] <=> (S)-3-Hydroxyoctanoyl-CoA[x]	11362
		NADHHR	0	0	0	0	0	0	0	0	0	0	0	0	0	0	0	0	NADH hydratase	H2O H2O[c] + Nicotinamide adenine dinucleotide - reduced[c] => (R)-NADHX[c]	10613
		G12MT1	0	0	0	0	0	0	0	0	0	0	0	0	0	0	0	0	Alpha-1,2-mannosyltransferase (doldpglcnacglcnacman(man)manman)	GDP-mannose[c] + PP-Dol(-a1)GlcNAc(4-b1)GlcNAc(4-b1)Man[(6-a1)Man](3-a1)Man[c] => H+[c] + GDP C10H12N5O11P2[c] + PP-Dol(-a1)GlcNAc(4-b1)GlcNAc(4-b1)Man[(6-a1)Man](3-a1)Man(2-a1)Man[c]	9905
		PPGPPDP	0	0.0726654	-0.0618278	-0.104276	0	0	0	0	0	0	0	0	0	1.88651e-12	-1.77001e-12	-2.71274e-12	Guanosine-3',5'-bis(diphosphate) 3'-diphosphatase	H2O H2O[c] + Guanosine 3',5'-bis(diphosphate)[c] => GDP C10H12N5O11P2[c] + Diphosphate[c]	16507
		I2FE2STm	0.000179907	3.2535e-06	-2.76826e-06	-2.26978e-06	0.000103616	9.33198e-05	-0.000130704	-3.14959e-07	0.000203514	0.000194649	-0.000174146	-8.58433e-08	0.00019092	6.61295e-06	-6.20459e-06	-4.30763e-06	ISC [2Fe-2S] Transfer	4 H+[m] + IscU with bound [2Fe-2S] cluster[m] => [2Fe-2S] iron-sulfur cluster[m] + IscU scaffold protein[m]	10285 and 11971
		ACOAR3m	0	0.0313176	-0.0266467	-0.0247699	0	0.00324166	-0.00454027	-0.00528637	0	0.00329648	-0.00294925	-0.00342252	0	-7.4449e-12	6.98517e-12	-1.12082e-11	Trans-2-enoyl-CoA reductase (NADPH) (C8:0)	H+[m] + Nicotinamide adenine dinucleotide phosphate - reduced[m] + Trans-Oct-2-enoyl-CoA[m] => Nicotinamide adenine dinucleotide phosphate[m] + Octanoyl-CoA[m]	11837
		NADPHHS	0	0	0	0	0	0	0	0	0	0	0	0	0	0	0	0	NADPH hydratase	Nicotinamide adenine dinucleotide phosphate - reduced[c] + H2O H2O[c] => (S)-NADPHX[c]	10613
		APPTm	0	0	0	0	0	0	0	0	0	0	0	0	0	0	0	0	ATP:propanoate phosphotransferase, mitochondria	ATP[m] + Propionate (n-C3:0)[m] <=> ADP[m] + Propanoyl phosphate[m]	13383
		ASNS2	0.00803334	0.14728	-0.125314	-0.180218	0.00462672	0.0119265	-0.0167043	-0.0111609	0.00908742	0.0149929	-0.0134136	-0.00828598	0.00852509	0.175445	-0.164611	-0.196294	Asparagine synthetase	ATP C10H12N5O13P3[c] + Ammonium[c] + L-Aspartate[c] => H+[c] + AMP C10H12N5O7P[c] + Diphosphate[c] + L-Asparagine[c]	15137
		FPGFTm	0	0	0	0	0	0	0	0	0	0	0	0	0	0	0	0	10-Formyltetrahydrofolate:5'-phosphoribosylglycinamide formyltransferase, mitochondria	10-Formyltetrahydrofolate[m] + N1-(5-Phospho-D-ribosyl)glycinamide[m] <=> H+[m] + Tetrahydrofolate[m] + N2-Formyl-N1-(5-phospho-D-ribosyl)glycinamide[m]	13595
		G13MT	0	0	0	0	0	0	0	0	0	0	0	0	0	0	0	0	Alpha-1,3-mannosyltransferase (doldpglcnacglcnacmanman)	GDP-mannose[c] + PP-Dol(-a1)GlcNAc(4-b1)GlcNAc(4-b1)Man[c] => H+[c] + GDP C10H12N5O11P2[c] + PP-Dol(-a1)GlcNAc(4-b1)GlcNAc(4-b1)Man(3-a1)Man[c]	9905
		2DDARAA	0	0	0	0	0	0	0	0	0	0	0	0	0	0	0	0	2-dehydro-3-deoxy-D-arabinonate Aldolase	2-dehydro-3-deoxy-D-arabinonate[c] <=> Pyruvate[c] + Glycolaldehyde[c]	12061
		E4PD	0	0	0	0	0	0	0	0	0	0	0	0	0	0	0	0	Erythrose 4-phosphate dehydrogenase	H2O H2O[c] + Nicotinamide adenine dinucleotide[c] + D-Erythrose 4-phosphate[c] <=> 2 H+[c] + Nicotinamide adenine dinucleotide - reduced[c] + 4-Phospho-D-erythronate[c]	10613
		NTPP8	0	0	0	0	0	0	0	0	0	0	0	0	0	0.0574571	-0.053909	-0.0611986	Nucleoside triphosphate pyrophosphorylase (utp)	H2O H2O[c] + UTP C9H11N2O15P3[c] => H+[c] + Diphosphate[c] + UMP C9H11N2O9P[c]	13900 or 8601
		FTHFDH	0	-4.90256e-13	4.17137e-13	-4.35328e-12	0	0.000230603	-0.000322983	-0.000448513	0	8.53647e-05	-7.6373e-05	-0.0001201	0	-2.85306e-13	2.67688e-13	-2.68311e-12	10-formyltetrahydrofolate:NADP+ oxidoreductase	Nicotinamide adenine dinucleotide phosphate[c] + H2O H2O[c] + 10-Formyltetrahydrofolate[c] => H+[c] + Nicotinamide adenine dinucleotide phosphate - reduced[c] + CO2 CO2[c] + 5,6,7,8-Tetrahydrofolate[c]	12042
		3HPPPNH	0	0	0	0	0	0	0	0	0	0	0	0	0	0	0	0	3-(3-hydroxy-phenyl)propionate hydroxylase	H+[c] + Oxygen[c] + Nicotinamide adenine dinucleotide - reduced[c] + 3-(3-hydroxy-phenyl)propionate[c] => H2O H2O[c] + Nicotinamide adenine dinucleotide[c] + 3-(2,3-Dihydroxyphenyl)propanoate[c]	14886
		XAND	0	8.80587e-12	-7.49252e-12	-2.13864e-11	0	2.91687e-05	-4.08537e-05	-3.28406e-05	0	0	0	0	0	0.00217724	-0.00204279	-0.00256443	Xanthine dehydrogenase	H2O H2O[c] + Nicotinamide adenine dinucleotide[c] + Xanthine[c] => H+[c] + Nicotinamide adenine dinucleotide - reduced[c] + Urate[c]	15962
		MG2A	0	0	0	0	0	0	0	0	0	0	0	0	0	0	0	0	Glucan 1,3-alpha-glucosidase (asnglcnacglcnacman(man(manman)manman)manmanmanglc) (glc-A)	H2O H2O[c] + Asn(-b1)GlcNAc(4-b1)GlcNAc(4-b1)Man[(6-a1)Man[(6-a1)Man(2-a1)Man](3-a1)Man(2-a1)Man](3-a1)Man(2-a1)Man(2-a1)Man(3-a1)Glc(3-a1)Glc[c] => Alpha-D-glucose[c] + Asn(-b1)GlcNAc(4-b1)GlcNAc(4-b1)Man[(6-a1)Man[(6-a1)Man(2-a1)Man](3-a1)Man(2-a1)Man](3-a1)Man(2-a1)Man(2-a1)Man(3-a1)Glc[c]	10170
		AHGDxm	0	0	0	0	0	0	0	0	0	0	0	0	0	0	0	0	(S)-alpha-hydroxyglutarate dehydrogenase	Flavin adenine dinucleotide oxidized[m] + (S)-2-Hydroxyglutarate[m] <=> Flavin adenine dinucleotide reduced[m] + 2-Oxoglutarate[m]	10251
		MTHFR2m	0	0	0	0	0	0	0	0	0	0	0	0	0	0	0	0	5-methyltetrahydrofolate:NAD+ oxidoreductase	2 H+[m] + Nicotinamide adenine dinucleotide - reduced[m] + 5,10-Methylenetetrahydrofolate[m] => Nicotinamide adenine dinucleotide[m] + 5-Methyltetrahydrofolate[m]	9244
		GPDDA5	0	0	0	0	0	0	0	0	0	0	0	0	0	0	0	0	Glycerophosphodiester phosphodiesterase (Glycerophosphoinositol)	H2O H2O[c] + Sn-Glycero-3-phospho-1-inositol[c] => H+[c] + Myo-Inositol[c] + Glycerol 3-phosphate[c]	11723
		ACACT2p	0	-9.20082e-14	7.82857e-14	-3.99133e-13	0	0	0	0	0	0	0	0	0	-1.51647e-12	1.42282e-12	-1.10114e-12	Butanoyl-CoA:acetyl-CoA C-butanoyltransferase	Coenzyme A[x] + 3-Oxohexanoyl-CoA[x] => Acetyl-CoA[x] + Butanoyl-CoA[x]	13813
		NTD5	0	4.52676e-13	-3.85162e-13	-3.16693e-11	0	0	0	0	0	0	0	0	0	7.56195e-12	-7.09499e-12	-6.82797e-12	5'-nucleotidase (dTMP)	H2O H2O[c] + DTMP C10H13N2O8P[c] => Phosphate[c] + Thymidine C10H14N2O5[c]	16648
		MTHFR3m	0	0	0	0	0	0	0	0	0	0	0	0	0	0	0	0	5-methyltetrahydrofolate:NADP+ oxidoreductase	2 H+[m] + Nicotinamide adenine dinucleotide phosphate - reduced[m] + 5,10-Methylenetetrahydrofolate[m] => Nicotinamide adenine dinucleotide phosphate[m] + 5-Methyltetrahydrofolate[m]	9244
		HADPCOADH3	0	0	0	0	0	0	0	0	0	0	0	0	0	0	0	0	3-hydroxyadipyl-CoA dehydrogenase (NAD+)	Nicotinamide adenine dinucleotide[c] + (3S)-3-Hydroxyadipyl-CoA[c] <=> H+[c] + Nicotinamide adenine dinucleotide - reduced[c] + 3-Oxoadipyl-CoA[c]	15180
		NADPHHR	0	0	0	0	0	0.000247757	-0.000347008	-0.000376085	0	0	0	0	0	0	0	0	NADPH hydratase	Nicotinamide adenine dinucleotide phosphate - reduced[c] + H2O H2O[c] => (R)-NADPHX[c]	10613
		UPLA4FNT	0	0	0	0	0	0	0	0	0	0	0	0	0	0	0	0	Undecaprenyl phosphate-L-Ara4FN transferase	Uridine 5''-diphospho-{beta}-4-deoxy-4-formamido-L-arabinose[c] + Undecaprenyl phosphate[c] => UDP C9H11N2O12P2[c] + Undecaprenyl phosphate-4-amino-4-formyl-L-arabinose[c]	13484
		UDPGLDC	0	7.37933e-13	-6.27874e-13	-1.20265e-12	0	0	0	0	0	0	0	0	0	0	0	0	UDP-D-glucuronate decarboxylase	H+[c] + UDP-D-glucuronate[c] => CO2 CO2[c] + UDP-D-xylose[c]	15418
		XTSNH	0	0.26833	-0.22831	-0.307248	0	0.00670808	-0.00939533	-0.0160817	0	0	0	0	0	0.250278	-0.234823	-0.355442	Xanthosine hydrolase	H2O H2O[c] + Xanthosine[c] => D-Ribose[c] + Xanthine[c]	12384
		VNDH_2	0	0	0	0	0	0	0	0	0	0	0	0	0	0	0	0	4-hydroxybenzaldehyde dehydrogenase	H2O H2O[c] + Nicotinamide adenine dinucleotide[c] + 4-Hydroxybenzaldehyde[c] => 2 H+[c] + Nicotinamide adenine dinucleotide - reduced[c] + 4-Hydroxybenzoate[c]	12950
		GCPNn	0	0	0	0	0	0	0	0	0	0	0	0	0	0	0	0	Guanosine 3',5'-cyclic phosphate 5'-nucleotidohydrolase, nucleus	H2O H2O[n] + 3',5'-Cyclic GMP[n] => H+[n] + GMP C10H12N5O8P[n]	11787
		HACD2m	0	-0.0322279	0.0274213	-0.0216542	0	-0.00202876	0.00284147	-0.0030769	0	-0.00164623	0.00147283	-0.00109739	0	-0.0291891	0.0273866	-0.0219346	3-hydroxyacyl-CoA dehydrogenase (C6:0)	H+[m] + Nicotinamide adenine dinucleotide - reduced[m] + 3-Oxohexanoyl-CoA[m] <=> Nicotinamide adenine dinucleotide[m] + (S)-3-Hydroxyhexanoyl-CoA[m]	11203
		MPTSS	0	0	0	0	0	0	0	0	0	0	0	0	0	0	0	0	Molybdopterin synthase sulfurylase	ATP C10H12N5O13P3[c] + H+[c] + MoaD Protein with carboxylate[c] => Diphosphate[c] + MoaD Protein with bound AMP[c]	11341
		FACOAE141	0	0	0	0	0	0	0	0	0	0	0	0	0	0	0	0	Fatty-acid-CoA thioesterase (tetradecenoate)	H2O H2O[c] + Tetradecenoyl-CoA (n-C14:1CoA)[c] => H+[c] + Coenzyme A[c] + Tetradecenoate (n-C14:1)[c]	8456
		HACD5m	0	-0.0322279	0.0274213	-0.0216542	0	-0.00202876	0.00284147	-0.0030769	0	-0.00164623	0.00147283	-0.00109739	0	-0.0291891	0.0273866	-0.0219346	3-hydroxyacyl-CoA dehydrogenase (C12:0)	H+[m] + Nicotinamide adenine dinucleotide - reduced[m] + 3-Oxododecanoyl-CoA[m] <=> Nicotinamide adenine dinucleotide[m] + (S)-3-Hydroxydodecanoyl-CoA[m]	11203
		WCOS	0	0	0	0	0	0	0	0	0	0	0	0	0	0	0	0	Tungsten pterin cofactor synthase	2 H+[c] + Adenylated molybdopterin[c] + Tungstate[c] => AMP C10H12N5O7P[c] + H2O H2O[c] + Copper[c] + Tungsten binding cofactor[c]	9166
		ALAR	0	-8.71391e-13	7.41428e-13	-1.98904e-12	0	0	0	0	0	0.00032758	-0.000293075	-0.000458773	0	0.011205	-0.010513	-0.0124257	Alanine racemase	L-Alanine[c] <=> D-Alanine[c]	12408
		CLPNDCRNt	0	0	0	0	0	0	0	0	0	0	0	0	0	0	0	0	Transport into the mitochondria (carnitine)	Clupanodonyl carnitine[c] => Clupanodonyl carnitine[m]	9331
		UDPGP	0	0.0805036	-0.0684969	-0.0866928	0	0.00845057	-0.0118359	-0.0177518	0	0.00792689	-0.00709192	-0.00916117	0	0	0	0	UDP-glucose glucophosphohydrolase	H2O H2O[c] + UDPglucose[c] => 2 H+[c] + UMP C9H11N2O9P[c] + D-Glucose 1-phosphate[c]	14638
		HSD17B42x	0	0	0	0	0	0	0	0	0	0	0	0	0	0	0	0	Hydroxysteroid (17-beta) dehydrogenase 4	H+[x] + O2 O2[x] + Nicotinamide adenine dinucleotide phosphate - reduced[x] + 3alpha,7alpha,24-Trihydroxy-5beta-cholestanoyl-CoA[x] => 2 H2O H2O[x] + Nicotinamide adenine dinucleotide phosphate[x] + 3alpha,7alpha,12alpha,26-Tetrahydroxy-5beta-cholestane[x]	11362
		CSNAT2m	-0.000317554	-0.0123347	0.010495	-0.0147602	-0.000182892	-0.000851491	0.0011926	-0.000982949	-0.000359221	-0.000970013	0.000867839	-0.000713029	-0.000336992	-0.0135713	0.0127333	-0.0155623	Carnitine O-aceyltransferase, mitochondrial	Coenzyme A[m] + Propionyl-carnitine[m] <=> Propanoyl-CoA[m] + Carnitine[m]	14245
		GALt1r	0	-405133	344710	-104467	0	-179694	251679	-125845	0	-327535	293035	-91496.3	0	-204631	191995	-117535	Galactose transport (uniport)	D-Galactose[e] <=> D-Galactose[c]	15762
		MM8Ber	0	0	0	0	0	0	0	0	0	0	0	0	0	0	0	0	Mannosyl-oligosaccharide 1,2-alpha-mannosidase, endoplasmic reticulum	H2O[r] + (alpha-D-mannosyl)8-beta-D-mannosyl-diacetylchitobiosyl-L-asparagine (protein)[r] => (alpha-D-mannosyl)7-beta-D-mannosyl-diacetylchitobiosyl-L-asparagine, isoform B (protein)[r] + D-Mannose[r]	8932
		HMGLm	0.00718421	0.355845	-0.302773	-0.270979	0.00413767	0.0300868	-0.0421396	-0.0927325	0.00812688	0.0372913	-0.0333633	-0.0184374	0.00762398	0.341104	-0.32004	-0.244439	Hydroxymethylglutaryl-CoA lyase	Hydroxymethylglutaryl CoA C27H39N7O20P3S[m] => Acetyl-CoA[m] + Acetoacetate[m]	15693
		BACCLm	0	0	0	0	0	0	0	0	0	0	0	0	0	0	0	0	Biotin-[acetyl-CoA-carboxylase] ligase, mitochondrial	H+[m] + ATP[m] + Biotin[m] => Diphosphate[m] + Biotinyl 5 AMP C20H27N7O9PS[m]	16404
		FADDP	0	0.114856	-0.0977257	-0.37532	0	0	0	0	0	0	0	0	0	0.105052	-0.0985652	-0.162878	FAD diphosphatase	H2O H2O[c] + Flavin adenine dinucleotide oxidized[c] => 2 H+[c] + AMP C10H12N5O7P[c] + FMN C17H19N4O9P[c]	14638
		MANt1r	0	-250096	212796	-104949	0	-603388	845105	-154159	0	-251470	224982	-99632.7	0	-330893	310460	-100693	Mannose transport (uniport)	D-Mannose[e] <=> D-Mannose[c]	15762
		NBAHH_ir	0	0	0	0	0	0	0	0	0	0	0	0	0	0	0	0	Nalpha-(beta-alanyl)-L-histidine hydrolase IR	H2O H2O[c] + L-Carnosine[c] => L-Histidine[c] + beta-Alanine[c]	10210
		GDPFUCtg	0	0	0	0	0	0	0	0	0	0	0	0	0	0	0	0	GDPFuc Golgi transport via CMP antiport	GMP C10H12N5O8P[g] + GDP-L-fucose[c] <=> GMP C10H12N5O8P[c] + GDP-L-fucose[g]	15169
		3HXKYNDCL	0	0	0	0	0	0	0	0	0	0	0	0	0	0	0	0	3-Hydroxykynurenamine decarboxy-lyase	H+[c] + 3 Hydroxy L kynurenine C10H12N2O4[c] => CO2 CO2[c] + 3-Hydroxykynurenamine[c]	10104
		HMGCOARr	0	0	0	0	0	0	0	0	0	0	0	0	0	0	0	0	Hydroxymethylglutaryl CoA reductase (ir)	2 H+[r] + 2 NADPH[r] + Hydroxymethylglutaryl CoA C27H39N7O20P3S[r] => 2 NADP+[r] + Coenzyme A[r] + R Mevalonate C6H11O4[r]	9574
		AGTim	0.123422	0.0177321	-0.0150875	-0.012569	0.0710836	0.0499388	-0.0699442	-0.00799701	0.139617	0.106775	-0.0955279	-0.0123676	0.130977	0.0478594	-0.044904	-0.0297422	Alanine---glyoxylate aminotransferase	Glyoxylate[m] + L-Alanine[m] => Glycine[m] + Pyruvate[m]	8819
		MELATN23DOX	0	0	0	0	0	0	0	0	0	0	0	0	0	0	0	0	Melatonin:oxygen 2,3-dioxygenase (indole-decyclizing)	Oxygen[c] + Melatn c[c] => Formyl-N-acetyl-5-methoxykynurenamine[c]	15923
		ACOAD1m	0	0.0322279	-0.0274213	-0.0216542	0	0.00202876	-0.00284147	-0.0030769	0	0.00164623	-0.00147283	-0.00109739	0	0.0291891	-0.0273866	-0.0219346	Acyl-CoA dehydrogenase (butanoyl-CoA), mitochondrial	Flavin adenine dinucleotide oxidized[m] + Butanoyl-CoA[m] => Flavin adenine dinucleotide reduced[m] + Crotonoyl-CoA[m]	12570 or 14070
		CLPNDCPT1	0	0	0	0	0	0	0	0	0	0	0	0	0	0	0	0	Carnitine O-palmitoyltransferase	L-Carnitine[c] + Clupanodonyl CoA[c] => Coenzyme A[c] + Clupanodonyl carnitine[c]	9315
		ESTRONEGLCt	0	0	0	0	0	0	0	0	0	0	0	0	0	0	0	0	ABC transporter	ATP C10H12N5O13P3[c] + H2O H2O[c] + Estrone 3-glucosiduronic acid[c] => ADP C10H12N5O10P2[c] + H+[c] + Phosphate[c] + Estrone 3-glucosiduronic acid[e]	11266 or 13264 or 14111 or 14463 or 14844 or 8693 or 9145
		SPRMS	5.72906e-05	0.0107795	-0.00917183	-0.0100802	0.0303833	0.0277819	-0.0389114	-0.00318926	6.4808e-05	0.027307	-0.0244307	-0.00664076	6.07976e-05	0.00529249	-0.00496567	-0.00640705	Spermine synthase	Spermidine[c] + S-Adenosylmethioninamine[c] => H+[c] + Spermine C10H30N4[c] + 5-Methylthioadenosine[c]	16833
		DOLPGT3_Uer	0	0	0	0	0	0	0	0	0	0	0	0	0	0	0	0	Dolichyl-phosphate-glucose-glycolipid alpha-glucosyltransferase (uterus)	0.1 Dolichyl beta-D-glucosyl phosphate, human uterine homolog[r] + 0.1 (alpha-D-Glucosyl)2-(alpha-D-mannosyl)8-beta-D-mannosyl-diacetylchitobiosyldiphosphodolichol, human uterine homolog[r] => H+[r] + 0.1 Dolichol phosphate, human uterine homolog[r] + 0.1 (alpha-D-Glucosyl)3-(alpha-D-mannosyl)8-beta-D-mannosyl-diacetylchitobiosyldiphosphodolichol, human uterine homolog[r]	11340
		FPGS	0	0	0	0	0	0	0	0	0	0	0	0	0	0	0	0	Folylpolyglutamate synthetase	4 ATP C10H12N5O13P3[c] + 4 L-Glutamate[c] + 5,6,7,8-Tetrahydrofolate[c] => 4 ADP C10H12N5O10P2[c] + 4 H+[c] + 4 Phosphate[c] + Pentaglutamyl folate (THF)[c]	14803
		MIP2CS326g_RT	0	1.73159e-13	-1.47333e-13	-1.2582e-12	0	-5.40634e-12	7.57212e-12	-9.23233e-12	0	0	0	0	0	0	0	0	Mannose inositol P 2 ceramide synthase ceramide 3 26C yeast specific	0.01 Phosphatidyl 1D myo inositol yeast specific C4140H7644O1300P100[g] + 0.01 Mannose inositol phosphorylceramide ceramide 3 26C C5600H10900N100O1800P100[g] => 0.01 1 2 Diacylglycerol yeast specific C3540H6644O500[g] + 0.01 Mannose inositol P 2 ceramide ceramide 3 26C yeast specific C6200H11900N100O2600P200[g]	13172
		VLCS2p	0	0	0	0	0	0	0	0	0	0	0	0	0	0	0	0	Very-long-chain-fatty-acid-CoA ligase	ATP C10H12N5O13P3[x] + Coenzyme A[x] + 3alpha,7alpha-Dihydroxy-5beta-cholestanate[x] => AMP C10H12N5O7P[x] + Diphosphate[x] + 3alpha,7alpha-Dihydroxy-5beta-cholestanoyl-CoA[x]	9912
		KATPase	0	0.211987	-0.18037	-0.25253	0	0.0103162	-0.0144489	-0.0196468	0	0.0132854	-0.011886	-0.0167051	0	0.262087	-0.245903	-0.339705	Na+-exporting ATPase (K+)	ATP C10H12N5O13P3[c] + H2O H2O[c] + H+[e] + Potassium[c] => ADP C10H12N5O10P2[c] + 2 H+[c] + Phosphate[c] + Potassium[e]	12846 or 13049
		MIP2CS324g_RT	0	0	0	0	0	0	0	0	0	0	0	0	0	-3.78736e-13	3.55348e-13	-5.06269e-13	Mannose inositol P 2 ceramide synthase ceramide 3 24C yeast specific	0.01 Phosphatidyl 1D myo inositol yeast specific C4140H7644O1300P100[g] + 0.01 Mannose inositol phosphorylceramide ceramide 3 24C yeast specific C5400H10500N100O1800P100[g] => 0.01 1 2 Diacylglycerol yeast specific C3540H6644O500[g] + 0.01 Mannose inositol P 2 ceramide ceramide 3 24C yeast specific C6000H11500N100O2600P200[g]	13172
		CRNtim	0	0.47463	-0.403841	-0.508679	0	0.025585	-0.0358343	-0.184614	0	0.0170924	-0.015292	-0.0176339	0	0.479001	-0.449422	-0.475963	L carnitine transport out of mitochondria via diffusion	Carnitine[m] => L-Carnitine[c]	9331
		SRTN23OX	0	0	0	0	0	0	0	0	0	0	0	0	0	0	0	0	5-Hydroxytryptamine:oxygen 2,3-dioxygenase (indole-decyclizing)	Oxygen[c] + Serotonin[c] => Formyl-5-hydroxykynurenamine[c]	15923
		UDPGALtg	0	0	0	0	0	0	0	0	0	0	0	0	0	0	0	0	UDP-Gal Golgi transport via CMP antiport	UDPgalactose[c] + UMP C9H11N2O9P[g] <=> UMP C9H11N2O9P[c] + UDPgalactose[g]	13105 or 15507
		HPDCACRNCPT1	0	0.0123283	-0.0104896	-0.0147603	0	0.000686822	-0.000961963	-0.000982969	0	0.00062648	-0.000560491	-0.000713031	0	0.0135662	-0.0127285	-0.0155624	Carnitine fatty-acyl transferase	L-Carnitine[c] + Heptadecanoyl coa[c] => Coenzyme A[c] + Heptadecanoyl carnitine[c]	9315
		NMPTRCOX	0	0	0	0	0	0	0	0	0	0	0	0	0	0	0	0	N-Methylputrescine:oxygen oxidoreductase (deaminating)	Oxygen[c] + N-Methylputrescine[c] => Hydrogen peroxide[c] + Ammonium[c] + 1-Methylpyrrolinium[c]	13959
		C181CPT2	0	0	0	0	0	0	0	0	0	0	0	0	0	0	0	0	Carnitine octadecenoyl transferase	Coenzyme A[m] + Octadecenoyl carnitine[m] => Carnitine[m] + Octadecenoyl-CoA (n-C18:1CoA)[m]	13580
		FPGS2	0	0	0	0	0	0	0	0	0	0	0	0	0	0	0	0	Folylpolyglutamate synthetase	ATP C10H12N5O13P3[c] + L-Glutamate[c] + Pentaglutamyl folate (THF)[c] => ADP C10H12N5O10P2[c] + H+[c] + Phosphate[c] + Hexaglutamyl folate (THF)[c]	14803
		AMACR2p	0	0	0	0	0	0	0	0	0	0	0	0	0	0	0	0	Alpha-methylacyl-CoA racemase (reductase)	0.5 O2 O2[x] + 3alpha,7alpha-Dihydroxy-5beta-cholestanoyl-CoA[x] => H2O H2O[x] + 3alpha,7alpha-Dihydroxy-5beta-cholest-24-enoyl-CoA[x]	8616
		UMPK4	0	26948.6	-22929.4	-166921	0	-74919.7	104933	-295404	0	7030.97	-6290.38	-202529	0	-290468	272531	-182196	UMP kinase (GTP)	GTP C10H12N5O14P3[c] + UMP C9H11N2O9P[c] <=> GDP C10H12N5O11P2[c] + UDP C9H11N2O12P2[c]	13190
		DOLPGT1_Ler	0	0	0	0	0	0	0	0	0	0	0	0	0	0	0	0	Dolichyl-phosphate-glucose-glycolipid alpha-glucosyltransferase (liver)	0.1 Dolichyl beta-D-glucosyl phosphate, human liver homolog[r] + 0.1 (alpha-D-Mannosyl)8-beta-D-mannosyl-diacetylchitobiosyldiphosphodolichol, human liver homolog[r] => H+[r] + 0.1 Dolichol phosphate, human liver homolog[r] + 0.1 Alpha-D-Glucosyl-(alpha-D-mannosyl)8-beta-D-mannosyl-diacetylchitobiosyldiphosphodolichol, human liver homolog[r]	10941
		5HLTDL	0	0	0	0	0	0	0	0	0	0	0	0	0	0	0	0	5-Hydroxy-L-tryptophan decarboxy-lyase	H+[c] + 5-Hydroxy-L-tryptophan[c] => CO2 CO2[c] + Serotonin[c]	10104
		AGMTm	0	0	0	0	0	0	0	0	0	0	0	0	0	0	0	0	Agmatinase (m)	H2O H2O[m] + Agmatine[m] => Putrescine[m] + Urea CH4N2O[m]	10140
		XANDp	0	1.52011e-12	-1.29339e-12	-2.32184e-12	0	0	0	0	0	0	0	0	0	1.14394e-13	-1.0733e-13	-1.48272e-13	Xanthine dehydrogenase, peroxisomal	NAD+[x] + H2O H2O[x] + Xanthine[x] => H+[x] + NADH[x] + Urate C5H4N4O3[x]	15962
		AACTOOR	0	0	0	0	0	0	0	0	0	0	0	0	0	0	0	0	Aminoacetone:oxygen oxidoreductase(deaminating)(flavin-containing)	H2O H2O[c] + Oxygen[c] + Aminoacetone[c] => Hydrogen peroxide[c] + Methylglyoxal[c] + Ammonium[c]	13959
		AMACRr	0	0	0	0	0	0	0	0	0	0	0	0	0	0	0	0	Alpha-methylacyl-CoA racemase	3alpha,7alpha,12alpha-Trihydroxy-5beta-cholestanoyl-CoA[r] => 3alpha,7alpha,12alpha-Trihydroxy-5beta-cholestanoyl-CoA(S)[r]	8616
		UMPK7n	0	-20273.5	17249.8	-118112	0	-25165.8	35247.2	-223065	0	11106.7	-9936.8	-151742	0	-258968	242977	-211428	UMP kinase (dGTP),nuclear	UMP C9H11N2O9P[n] + DGTP C10H12N5O13P3[n] <=> UDP C9H11N2O12P2[n] + DGDP C10H12N5O10P2[n]	13190
		CHOLD2m	0	0	0	0	0	0	0	0	0	0	0	0	0	0	0	0	Choline dehydrogenase (FAD acceptor), mitochondrial	Flavin adenine dinucleotide oxidized[m] + Choline C5H14NO[m] => Flavin adenine dinucleotide reduced[m] + Betaine aldehyde[m]	11642 or 13524
		ARABR	0	0	0	0	0	0	0	0	0	0	0	0	0	0	0	0	Arabinose reductase	H+[c] + Nicotinamide adenine dinucleotide phosphate - reduced[c] + L-Arabinose[c] => Nicotinamide adenine dinucleotide phosphate[c] + L Arabinitol C5H12O5[c]	9774
		HIBDm	0.0109461	0.00650857	-0.00553785	-0.00457802	0.00630428	0.00420418	-0.00588838	-0.00578898	0.0123824	0.00502404	-0.00449484	-0.0040075	0.0116161	0.0572525	-0.0537171	-0.0365166	3-hydroxyisobutyrate dehydrogenase, mitochondrial	Nicotinamide adenine dinucleotide[m] + 3-Hydroxy-2-methylpropanoate[m] <=> H+[m] + Nicotinamide adenine dinucleotide - reduced[m] + 2-Methyl-3-oxopropanoate[m]	13694
		FAOXC2452253x	0	0	0	0	0	0	0	0	0	0	0	0	0	0	0	0	Beta oxidation of long chain fatty acid	Coenzyme A[x] + O2 O2[x] + NAD+[x] + H2O H2O[x] + Tetracosapentaenoyl coenzyme A, n-3[x] => H+[x] + Hydrogen peroxide[x] + Acetyl-CoA[x] + NADH[x] + Clupanodonyl CoA[x]	(12742 and 11362 and 13813) or (12752 and 11362 and 13813) or (9700 and 11362 and 13813)
		Kt3g	0	0	0	0	0	0	0	0	0	0	0	0	0	0	0	0	Potassium transport via proton antiport	H+[g] + Potassium[c] <=> H+[c] + Potassium[g]	10469
		LNLNCGCRNt	0	0	0	0	0	0	0	0	0	0	0	0	0	0	0	0	Transport into the mitochondria (carnitine)	Gamma-linolenyl carnitine[c] => Gamma-linolenyl carnitine[m]	9331
		TTDCPT2	0	0.0139755	-0.0118911	-0.0180055	0	0.000954458	-0.00133681	-0.00294572	0	0.000818282	-0.00073209	-0.000896252	0	0.0138152	-0.0129621	-0.015491	Carnitine transferase	Coenzyme A[m] + Tetradecanoyl carnitine[m] => Carnitine[m] + Tetradecanoyl-CoA[m]	13580
		LNLNCGCPT2	0	0	0	0	0	0	0	0	0	0	0	0	0	0	0	0	Carnitine transferase	Coenzyme A[m] + Gamma-linolenyl carnitine[m] => Carnitine[m] + Gamma-linolenoyl-CoA[m]	13580
		MIP2CS224g_RT	0	0	0	0	0	4.14691e-13	-5.80815e-13	-1.46817e-12	0	1.39081e-12	-1.24432e-12	-4.40089e-12	0	0	0	0	Mannose inositol P 2 ceramide synthase ceramide 2 26C yeast specific	0.01 Phosphatidyl 1D myo inositol yeast specific C4140H7644O1300P100[g] + 0.01 Mannose inositol phosphorylceramide ceramide 2 24C yeast specific C5400H10500N100O1700P100[g] => 0.01 1 2 Diacylglycerol yeast specific C3540H6644O500[g] + 0.01 Mannose inositol P 2 ceramide ceramide 2 24C yeast specific C6000H11500N100O2500P200[g]	13172
		FACOAL244_1	0	0	0	0	0	0	0	0	0	0	0	0	0	0	0	0	Fatty-acid--CoA ligase	ATP C10H12N5O13P3[c] + Coenzyme A[c] + Tetracosatetraenoic acid n-6[c] => AMP C10H12N5O7P[c] + Diphosphate[c] + Tetracosatetraenoyl coenzyme A[c]	11167 or 15746 or 15748
		CYTK8n	0	168878	-143691	-90345.9	0	-278469	390024	-162000	0	-79381.7	71020.2	-118183	0	486593	-456545	-167582	Cytidylate kinase (CMP,dATP),nuclear	DATP C10H12N5O12P3[n] + CMP C9H12N3O8P[n] <=> CDP C9H12N3O11P2[n] + DADP C10H12N5O9P2[n]	13190
		P5CRx	0.0175515	0.00898193	-0.00764233	-0.0107313	0.0101086	0.00624055	-0.00874052	-0.00182175	0.0198545	0.0111675	-0.00999119	-0.0020717	0.0186259	0.000563474	-0.000528679	-0.000578623	Pyrroline-5-carboxylate reductase(nadh)	2 H+[c] + Nicotinamide adenine dinucleotide - reduced[c] + 1-Pyrroline-5-carboxylate[c] => Nicotinamide adenine dinucleotide[c] + L-Proline[c]	13432
		MLTG1	0	5.7834e-05	-4.92084e-05	-6.21013e-05	0	0.00144844	-0.00202868	-0.00369767	0	0	0	0	0	0.029237	-0.0274316	-0.0586816	Maltodextrin glucosidase (maltotriose)	H2O H2O[c] + Maltotriose C18H32O16[c] => alpha-D-Glucose[c] + Maltose[c]	14743
		3SALATAi	0	8.35023e-13	-7.10484e-13	-3.54301e-12	0	0	0	0	0	0	0	0	0	-1.75349e-14	1.64521e-14	-8.44335e-14	3-sulfino-alanine transaminase (irreversible)	H+[c] + 2-Oxoglutarate[c] + 3-Sulfino-L-alanine[c] => L-Glutamate[c] + 3-Sulfinopyruvate[c]	8936
		DPGase	0	0.0381036	-0.0324207	-0.0314185	0	0	0	0	0	0	0	0	0	0.0676426	-0.0634656	-0.0522096	Diphosphoglycerate phosphatase	H2O H2O[c] + 2 3 Disphospho D glycerate C3H3O10P2[c] => Phosphate[c] + 3-Phospho-D-glycerate[c]	9910
		2OXOADOXm	0	0.0566425	-0.0481946	-0.0442429	0	0.00785947	-0.011008	-0.0121073	0	0.00549041	-0.00491209	-0.00812082	0	0.0703494	-0.0660053	-0.0612207	2-Oxoadipate:lipoamde 2-oxidoreductase(decarboxylating and acceptor-succinylating) (mitochondria)	Nicotinamide adenine dinucleotide[m] + Coenzyme A[m] + 2-Oxoadipate[m] => Nicotinamide adenine dinucleotide - reduced[m] + CO2 CO2[m] + Glutaryl-CoA[m]	10040 and 12116 and 9274
		DCSPTN1CPT1	0	0	0	0	0	0	0	0	0	0	0	0	0	0	0	0	Carnitine O-palmitoyltransferase	L-Carnitine[c] + Docosa-4,7,10,13,16-pentaenoyl coenzyme A[c] => Coenzyme A[c] + Docosa-4,7,10,13,16-pentaenoyl carnitine[c]	9315
		UREAtm	0	0	0	0	0	0	0	0	0	0	0	0	0	0	0	0	Urea transport via diffusion	Urea CH4N2O[c] <=> Urea CH4N2O[m]	15470
		CLOXAtex2	0	0.0704937	-0.05998	-0.0637631	0	0.0428681	-0.060041	-0.0442595	0	0.0735332	-0.0657877	-0.0442317	0	0.0732279	-0.068706	-0.0553299	Chloride transport via oxalate countertransport (2:1)	Oxalate[c] + 2 Chloride[e] => 2 Chloride[c] + Oxalate[e]	16202
		GFUCS	0	0	0	0	0	0	0	0	0	0	0	0	0	0	0	0	GDP-L-fucose synthase	H+[c] + Nicotinamide adenine dinucleotide phosphate - reduced[c] + GDP-4-dehydro-6-deoxy-D-mannose[c] => Nicotinamide adenine dinucleotide phosphate[c] + GDP-L-fucose[c]	9604
		FPGS8m	0	0	0	0	0	0	0	0	0	0	0	0	0	0	0	0	Folylpolyglutamate synthetase (10fthf), mitochondrial	ATP[m] + L-Glutamate[m] + 10-formyltetrahydrofolate-[Glu](5)[m] => H+[m] + ADP[m] + Orthophosphate[m] + 10-formyltetrahydrofolate-[Glu](6)[m]	14803
		ESTRADIOLGLCt2	0	0	0	0	0	0	0	0	0	0	0	0	0	0	0	0	17-beta-D-glucuronide transport (ATP-dependent)	ATP C10H12N5O13P3[c] + H2O H2O[c] + 17beta-estradiol 3-glucosiduronic acid[c] => ADP C10H12N5O10P2[c] + H+[c] + Phosphate[c] + 17beta-estradiol 3-glucosiduronic acid[e]	11266 or 13264 or 14111 or 14463 or 14844 or 8693 or 9145
		DCSPTN1CPT2	0	0	0	0	0	0	0	0	0	0	0	0	0	0	0	0	Carnitine transferase	Coenzyme A[m] + Docosa-4,7,10,13,16-pentaenoyl carnitine[m] => Carnitine[m] + Docosa-4,7,10,13,16-pentaenoyl coenzyme A[m]	13580
		ESTRIOLGLCte	0	0	0	0	0	0	0	0	0	0	0	0	0	0	0	0	Glucuronidated compound transport	ATP C10H12N5O13P3[c] + H2O H2O[c] + 16-Glucuronide-estriol[c] => ADP C10H12N5O10P2[c] + H+[c] + Phosphate[c] + 16-Glucuronide-estriol[e]	11266 or 13264 or 14111 or 14463 or 14844 or 8693 or 9145
		GTMLTe	0	0.0039599	-0.0033693	-0.00405933	0	0.000462526	-0.000647814	-0.000893673	0	0.000220223	-0.000197026	-0.000254339	0	0.00509854	-0.0047837	-0.00599516	G-glutamyltransferase (e)	L-Alanine[c] + Glutathione[c] => Cys Gly C5H10N2O3S[e] + 5 L Glutamyl L alanine C8H13N2O5[e]	9838
		ACHEe	0	0	0	0	0	0	0	0	0	0	0	0	0	0	0	0	Acetylcholinesterase	H2O H2O[e] + Acetylcholine[e] => H+[e] + Acetate[e] + Choline C5H14NO[e]	9571
		SCPx	0	0	0	0	0	0	0	0	0	0	0	0	0	0	0	0	Peroxisomal thiolase 2	Coenzyme A[x] + 3alpha,7alpha,12alpha-Trihydroxy-5beta-24-oxocholestanoyl-CoA[x] => Propanoyl-CoA[x] + Choloyl-CoA(4-)[x]	14055
		HEXCCPT1	0	0	0	0	0	0	0	0	0	0	0	0	0	0	0	0	Carnitine O-palmitoyltransferase	L-Carnitine[c] + Hexacosanoyl CoA n C260CoA C47H82N7O17P3S[c] => Coenzyme A[c] + Hexacosanoyl carnitine[c]	9315
		UDPDOLPT_L	0	0	0	0	0	0	0	0	0	0	0	0	0	0	0	0	UDPglucose:dolichyl-phosphate beta-D-glucosyltransferase (liver)	UDPglucose[c] + 0.1 Dolichol phosphate, human liver homolog[c] => UDP C9H11N2O12P2[c] + 0.1 Dolichyl beta-D-glucosyl phosphate, human liver homolog[c]	11809
		GCHOLAt3	0	0	0	0	0	0	0	0	0	0	0	0	0	0	0	0	ABC bile acid transporter	ATP C10H12N5O13P3[c] + H2O H2O[c] + Glycocholate[c] => ADP C10H12N5O10P2[c] + H+[c] + Phosphate[c] + Glycocholate[e]	11266 or 11777 or 13264 or 14111 or 14463 or 14844 or 8693 or 9145
		NRVNCCRNt	0	0	0	0	0	0	0	0	0	0	0	0	0	0	0	0	Transport into the mitochondria (carnitine)	Nervonyl carnitine[c] => Nervonyl carnitine[m]	9331
		CYTK10	0	-133655	113721	-136955	0	155021	-217122	-213598	0	184116	-164722	-134391	0	-217953	204495	-163599	Cytidylate kinase (CMP,dGTP)	CMP C9H12N3O8P[c] + DGTP C10H12N5O13P3[c] <=> DGDP C10H12N5O10P2[c] + CDP C9H12N3O11P2[c]	13190
		FACOAL2252	0	0	0	0	0	0	0	0	0	0	0	0	0	0	0	0	Fatty-acid--CoA ligase	ATP C10H12N5O13P3[c] + Coenzyme A[c] + Clupanodonic acid[c] => AMP C10H12N5O7P[c] + Diphosphate[c] + Clupanodonyl CoA[c]	11167 or 15746 or 15748
		EHGLAT2m	0	0	0	0	0	0	0	0	0	0	0	0	0	0	0	0	L-erythro-4-Hydroxyglutamate:2-oxoglutarate aminotransferase 2, mitochondrial	Oxaloacetate[m] + L erythro 4 Hydroxyglutamate C5H8NO5[m] => L-Aspartate[m] + 4 Hydroxy 2 oxoglutarate C5H4O6[m]	14281
		TETTET6CPT2	0	0	0	0	0	0	0	0	0	0	0	0	0	0	0	0	Carnitine transferase	Coenzyme A[m] + Tetracosatetraenoyl carnitine[m] => Carnitine[m] + Tetracosatetraenoyl coenzyme A[m]	13580
		HPDCACRNCPT2	0	0.0123283	-0.0104896	-0.0147603	0	0.000686822	-0.000961963	-0.000982969	0	0.00062648	-0.000560491	-0.000713031	0	0.0135662	-0.0127285	-0.0155624	Heptadecanoate transport into the mitochondria	Coenzyme A[m] + Heptadecanoyl carnitine[m] => Carnitine[m] + Heptadecanoyl coa[m]	13580
		NMNATn	0	0	0	0	0	0	0	0	0	0	0	0	0	0	0	0	Nicotinamide-nucleotide adenylyltransferase	ATP C10H12N5O13P3[n] + H+[n] + NMN C11H14N2O8P[n] => Diphosphate[n] + Nicotinamide adenine dinucleotide[n]	10430
		ENGASE	0	0	0	0	0	0	0	0	0	0	0	0	0	0	0	0	Endo-beta-N-acetylglucosaminidase	H2O H2O[c] + De-Fuc form of PA6 (w/o peptide linkage)[c] => N-Acetyl-D-glucosamine[c] + De-Fuc, reducing GlcNAc removed form of PA6 (w/o peptide linkage)[c]	14036
		CYTK12n	0	-86071	73234	-111159	0	369429	-517422	-250106	0	196439	-175747	-156696	0	141418	-132685	-134604	Cytidylate kinase (dCMP,dCTP),nuclear	DCTP C9H12N3O13P3[n] + DCMP C9H12N3O7P[n] <=> 2 DCDP C9H12N3O10P2[n]	13190
		FAOXC2452256x	0	0	0	0	0	0	0	0	0	0	0	0	0	0	0	0	Beta oxidation of long chain fatty acid	Coenzyme A[x] + O2 O2[x] + NAD+[x] + H2O H2O[x] + Tetracosapentaenoyl coenzyme A, n-6[x] => H+[x] + Hydrogen peroxide[x] + Acetyl-CoA[x] + NADH[x] + Docosa-4,7,10,13,16-pentaenoyl coenzyme A[x]	(12742 and 11362 and 13813) or (12752 and 11362 and 13813) or (9700 and 11362 and 13813)
		MG1er	0	0	0	0	0	0	0	0	0	0	0	0	0	0	0	0	Mannosyl-oligosaccharide glucosidase, endoplasmic reticulum	H2O[r] + (alpha-D-Glucosyl)3-(alpha-D-mannosyl)8-beta-D-mannosyl-diacetylchitobiosyl-L-asparagine (protein)[r] => (alpha-D-Glucosyl)2-(alpha-D-mannosyl)8-beta-D-mannosyl-diacetylchitobiosyl-L-asparagine (protein)[r] + D-Glucose[r]	9981
		CPK1	0	-263396	224112	-123655	0	647298	-906605	-199456	0	26634.1	-23828.7	-206278	0	-35784.7	33575	-131259	Adenylate kinase	CMP C9H12N3O8P[c] + CTP C9H12N3O14P3[c] <=> 2 CDP C9H12N3O11P2[c]	13190
		SCP22x	0	0	0	0	0	0	0	0	0	0	0	0	0	0	0	0	Sterol carrier protein 2	4,8 dimethylnonanoyl-CoA[c] <=> 4,8 dimethylnonanoyl-CoA[x]	14055
		LCADi_D	0	0	0	0	0	0	0	0	0	0	0	0	0	0	0	0	Lactaldehyde dehydrogenase	H2O H2O[c] + Nicotinamide adenine dinucleotide[c] + D-Lactaldehyde[c] => 2 H+[c] + Nicotinamide adenine dinucleotide - reduced[c] + D-Lactate[c]	12042
		ACOX2x	0	0	0	0	0	0	0	0	0	0	0	0	0	0	0	0	Acyl-Coenzyme A oxidase 2, branched chain	O2 O2[x] + Flavin adenine dinucleotide reduced[x] + 3alpha,7alpha,12alpha-Trihydroxy-5beta-cholestanoyl-CoA(S)[x] => 2 H2O H2O[x] + Flavin adenine dinucleotide oxidized[x] + 3alpha,7alpha,12alpha-Trihydroxy-5beta-cholest-24-enoyl-CoA[x]	12742 or 12752 or 9700
		DCSPTN1CRNt	0	0	0	0	0	0	0	0	0	0	0	0	0	0	0	0	Transport into the mitochondria (carnitine)	Docosa-4,7,10,13,16-pentaenoyl carnitine[c] => Docosa-4,7,10,13,16-pentaenoyl carnitine[m]	9331
		C161CPT2	0	0	0	0	0	0	0	0	0	0	0	0	0	0	0	0	C161 transport into the mitochondria	Coenzyme A[m] + Hexadecenoyl carnitine[m] => Carnitine[m] + Hexadecenoyl-CoA (n-C16:1CoA)[m]	13580
		Na1ATPase	0	0.197711	-0.168224	-0.255932	0	0.000639877	-0.000896211	-0.000777619	0	0.00147996	-0.00132407	-0.00119176	0	0.375175	-0.352008	-0.416336	Na+-exporting ATPase	ATP C10H12N5O13P3[c] + H2O H2O[c] + H+[e] + Sodium[c] => ADP C10H12N5O10P2[c] + 2 H+[c] + Phosphate[c] + Sodium[e]	12846 or 13049
		SPMS	0.0529921	0.00924841	-0.00786906	-0.00792825	0.000169993	0.00260397	-0.00364713	-0.00266368	0.0599454	0.0330263	-0.0295475	-0.00674123	0.056236	0.0178077	-0.0167081	-0.0108391	Spermidine synthase	Putrescine[c] + S-Adenosylmethioninamine[c] => H+[c] + Spermidine[c] + 5-Methylthioadenosine[c]	16833
		XYLt	1.204	1.17529	-1	-0.0233664	0.715	0.71398	-1	-0.00224877	0	0	0	0	0	0	0	0	D xylose reversible transport	D-Xylose[e] <=> D-Xylose[c]	15762
		A_MANASE	0	0	0	0	0	0	0	0	0	0	0	0	0	0	0	0	Alpha-mannosidase	2 H2O H2O[c] + (alpha-D-mannosyl)2-beta-D-mannosyl-N-acetylglucosamine[c] => 2 D-Mannose[c] + Beta-1,4-mannose-N-acetylglucosamine[c]	11543
		MALTt1r	0	-578686	492379	-115561	0	-264819	370906	-201000	0	-231983	207548	-130573	0	-240474	225624	-110154	Maltose transport (uniport)	Maltose C12H22O11[e] <=> Maltose[c]	15762
		PTHPS	0	0	0	0	0	0	0	0	0	0	0	0	0	0	0	0	6-pyruvoyltetrahydropterin synthase	2-Amino-4-hydroxy-6-(erythro-1,2,3-trihydroxypropyl)dihydropteridine triphosphate[c] => Inorganic triphosphate[c] + 6-Pyruvoyl-5,6,7,8-tetrahydropterin[c]	10583
		C160CPT2	0	0.013852	-0.011786	-0.0134616	0	0.000791825	-0.00110903	-0.0011683	0	0.000565589	-0.000506014	-0.000693977	0	0.0101761	-0.00954768	-0.0169893	C160 transport into the mitochondria	Coenzyme A[m] + L-Palmitoylcarnitine[m] => Carnitine[m] + Palmitoyl-CoA[m]	13580
		DOLPGT2_Ler	0	0	0	0	0	0	0	0	0	0	0	0	0	0	0	0	Dolichyl-phosphate-glucose-glycolipid alpha-glucosyltransferase (liver)	0.1 Dolichyl beta-D-glucosyl phosphate, human liver homolog[r] + 0.1 Alpha-D-Glucosyl-(alpha-D-mannosyl)8-beta-D-mannosyl-diacetylchitobiosyldiphosphodolichol, human liver homolog[r] => H+[r] + 0.1 Dolichol phosphate, human liver homolog[r] + 0.1 (alpha-D-Glucosyl)2-(alpha-D-mannosyl)8-beta-D-mannosyl-diacetylchitobiosyldiphosphodolichol, human liver homolog[r]	14979
		FPGS4m	0	0	0	0	0	0	0	0	0	0	0	0	0	0	0	0	Folylpolyglutamate synthetase (DHF), mitochondrial	4 ATP[m] + 4 L-Glutamate[m] + Dihydrofolate[m] => 4 H+[m] + 4 ADP[m] + 4 Orthophosphate[m] + Pentaglutamyl folate (DHF)[m]	14803
		THBPT4ACAMDASE	0	0	0	0	0	0	0	0	0	0	0	0	0	0	0	0	Tetrahydrobiopterin-4a-carbinolamine dehydratase	Tetrahydrobiopterin-4a-carbinolamine[c] => H2O H2O[c] + 6,7-Dihydrobiopterin[c]	13143
		ALR3	0	0	0	0	0	0	0	0	0	0	0	0	0	0	0	0	Aldose reductase (acetol)	H+[c] + Nicotinamide adenine dinucleotide phosphate - reduced[c] + Acetol cytosol[c] => Nicotinamide adenine dinucleotide phosphate[c] + (S)-Propane-1,2-diol[c]	11882 or 12784 or 9774
		FPGS9	0	0	0	0	0	0	0	0	0	0	0	0	0	0	0	0	Folylpolyglutamate synthetase (10fthf)	ATP C10H12N5O13P3[c] + L-Glutamate[c] + 10-formyltetrahydrofolate-[Glu](6)[c] => ADP C10H12N5O10P2[c] + H+[c] + Phosphate[c] + 10-formyltetrahydrofolate-[Glu](7)[c]	14803
		CYTK10n	0	257346	-218965	-169410	0	503693	-705472	-223533	0	302127	-270303	-147270	0	-209225	196305	-150380	Cytidylate kinase (CMP,dGTP),nuclear	DGTP C10H12N5O13P3[n] + CMP C9H12N3O8P[n] <=> CDP C9H12N3O11P2[n] + DGDP C10H12N5O10P2[n]	13190
		TYRCBOX	0	0	0	0	0	0	0	0	0	0	0	0	0	-1.3002e-12	1.21991e-12	-7.52911e-12	L-Tyrosine carboxy-lyase	H+[c] + L-Tyrosine[c] => CO2 CO2[c] + Tyramine[c]	10104
		SO4OXAtex2	0	0.258505	-0.21995	-0.169632	0	0.136129	-0.190662	-0.0770112	0	0.0880094	-0.078739	-0.0827916	0	0.266559	-0.250099	-0.162675	Sulfate transport via oxalate countertransport (2:1)	2 Sulfate[e] + Oxalate[c] => 2 Sulfate[c] + Oxalate[e]	16202
		UMPK5n	0	-163884	139441	-124613	0	150391	-210637	-271369	0	308778	-276254	-163170	0	40068.1	-37593.8	-172490	UMP kinase (dATP),nuclear	UMP C9H11N2O9P[n] + DATP C10H12N5O12P3[n] <=> UDP C9H11N2O12P2[n] + DADP C10H12N5O9P2[n]	13190
		VLCSr	0	0	0	0	0	0	0	0	0	0	0	0	0	0	0	0	Very-long-chain-fatty-acid-CoA ligase	Coenzyme A[r] + ATP[r] + 3alpha,7alpha,12alpha-Trihydroxy-5beta-cholestanoate[r] => Diphosphate[r] + 3alpha,7alpha,12alpha-Trihydroxy-5beta-cholestanoyl-CoA[r] + AMP C10H12N5O7P[r]	9912
		DUTPDPm	0	0	0	0	0	0	0	0	0	0	0	0	0	0	0	0	DUTP diphosphatase	H2O H2O[m] + DUTP C9H11N2O14P3[m] => H+[m] + Diphosphate[m] + DUMP C9H11N2O8P[m]	8399
		PHYCBOXL	0	1.90157e-13	-1.61796e-13	-1.72452e-12	0	0	0	0	0	0	0	0	0	0	0	0	L-Phenylalanine carboxy-lyase	H+[c] + L-Phenylalanine[c] => CO2 CO2[c] + Phenethylamine[c]	10104
		C14STRr	0.010895	0.00303156	-0.00257942	-0.00181511	0.00627488	0.00588023	-0.00823585	-0.000474854	0.0123246	0.0119504	-0.0106916	-0.000123215	0.011562	0.00584251	-0.00548173	-0.00247038	C-14 sterol reductase	H+[r] + NADPH[r] + 4 4 dimethylcholesta 8 14 24 trienol C29H46O[r] => NADP+[r] + 4 4 dimethylzymosterol C29H48O[r]	8671
		FRUt1r	0	-574589	488892	-88951.7	0	-536451	751353	-175257	0	-170734	152750	-88275.1	0	-360245	338000	-107179	D-fructose transport in via uniport	D-Fructose[e] <=> D-Fructose[c]	15762
		SACCD3m	0	0	0	0	0	0	0	0	0	0	0	0	0	0	0	0	Saccharopine dehydrogenase (NADP, L-lysine forming), mitochondrial	H+[m] + Nicotinamide adenine dinucleotide phosphate - reduced[m] + 2-Oxoglutarate[m] + L-Lysine[m] => H2O H2O[m] + Nicotinamide adenine dinucleotide phosphate[m] + N6-(L-1,3-Dicarboxypropyl)-L-lysine[m]	10577
		ACP1_FMN	0	0.00918449	-0.00781467	-0.00933873	0	0	0	0	0	0	0	0	0	0	0	0	Acid phosphatase (FMN)	H2O H2O[c] + FMN C17H19N4O9P[c] => Phosphate[c] + Riboflavin C17H20N4O6[c]	13935
		TSTSTERONEGLCte	0	0	0	0	0	0	0	0	0	0	0	0	0	0	0	0	Glucuronidated compound transport	ATP C10H12N5O13P3[c] + H2O H2O[c] + Testosterone 3-glucosiduronic acid[c] => ADP C10H12N5O10P2[c] + H+[c] + Phosphate[c] + Testosterone 3-glucosiduronic acid[e]	11266 or 13264 or 14111 or 14463 or 14844 or 8693 or 9145
		UDPGLCtg	0	0	0	0	0	2.36541e-11	-3.31299e-11	-1.34587e-11	0	-1.58497e-12	1.41802e-12	-5.92258e-12	0	0	0	0	UDP-Glc Golgi transport via CMP antiport	UDPglucose[c] + UMP C9H11N2O9P[g] <=> UMP C9H11N2O9P[c] + UDPglucose[g]	13105 or 15507
		EHGLATm	0	0	0	0	0	0	0	0	0	0	0	0	0	0	0	0	L erythro 4 Hydroxyglutamate2 oxoglutarate aminotransferase mitochondrial	2-Oxoglutarate[m] + L erythro 4 Hydroxyglutamate C5H8NO5[m] => L-Glutamate[m] + 4 Hydroxy 2 oxoglutarate C5H4O6[m]	14281
		DESAT1836Z9Z12Zer	0.00159022	3.50862e-05	-2.98533e-05	-2.03831e-05	0.000915873	0.000826499	-0.00115759	-2.89374e-06	0.00179888	0.00172216	-0.00154076	-2.1763e-06	0.00168757	7.31579e-05	-6.86403e-05	-3.85135e-05	Linoleoyl-CoA, hydrogen-donor:oxygen oxidoreductase	H+[r] + Oxygen[r] + NADH[r] + Octadecynoyl CoA n C182CoA C39H62N7O17P3S[r] => 2 H2O[r] + NAD+[r] + Gamma-linolenoyl-CoA[r]	9578
		TETTET6CRNt	0	0	0	0	0	0	0	0	0	0	0	0	0	0	0	0	Transport into the mitochondria (carnitine)	Tetracosatetraenoyl carnitine[c] => Tetracosatetraenoyl carnitine[m]	9331
		PTRCOX1	0	0.0430392	-0.0366202	-0.0309	0	0.00414302	-0.00580271	-0.00870849	0	0.00315706	-0.00282452	-0.00402359	0	0.0419392	-0.0393494	-0.0360823	Putrescine:oxygen oxidoreductase (deaminating)	H2O H2O[c] + Oxygen[c] + Putrescine[c] => Hydrogen peroxide[c] + Ammonium[c] + 4-Aminobutanal[c]	13959
		FACOAL260	0	-1.50421e-13	1.27986e-13	-1.85155e-12	0	6.0684e-12	-8.4994e-12	-4.03875e-12	0	0	0	0	0	6.14235e-13	-5.76305e-13	-2.91727e-12	Fatty-acid--CoA ligase (n-C26:0)	ATP C10H12N5O13P3[c] + Coenzyme A[c] + Hexacosanoate n C260 C26H51O2[c] => AMP C10H12N5O7P[c] + Diphosphate[c] + Hexacosanoyl CoA n C260CoA C47H82N7O17P3S[c]	11167 or 15746 or 15748
		FACOAL150	0	0	0	0	0	0	0	0	0	0	0	0	0	0	0	0	Fatty-acid--CoA ligase	ATP C10H12N5O13P3[c] + Coenzyme A[c] + Pentadecanoate C150 C15H29O2[c] => AMP C10H12N5O7P[c] + Diphosphate[c] + Pentadecanoyl Coenzyme A[c]	11167 or 15746 or 15748
		CLOHtex2	0	0	0	0	0	0	0	0	0	0	0	0	0	0	0	0	Chloride transport via hydroxide countertransport (2:1)	Hydroxide ion HO[c] + 2 Chloride[e] => 2 Chloride[c] + Hydroxide ion HO[e]	16202
		CLHCOtex	0	0.039606	-0.033699	-0.0493071	0	0.024656	-0.0345332	-0.0572903	0	0.00845214	-0.00756185	-0.0126756	0	0.0669908	-0.062854	-0.0656377	Chloride transport via bicarbonate countertransport	2 Bicarbonate[c] + Chloride[e] => Chloride[c] + 2 Bicarbonate[e]	14119 or 15736
		ETHP	0	0	0	0	0	0.0115296	-0.0161484	-0.0264951	0	0	0	0	0	0.378286	-0.354926	-0.477646	Ethanolamine phosphate phosphatase	H2O H2O[c] + Ethanolamine phosphate C2H7NO4P[c] => Phosphate[c] + Ethanolamine[c]	13492
		SALMCOM2	0	0	0	0	0	0	0	0	0	0	0	0	0	0	0	0	S-Adenosyl-L-methionine:catechol O-methyltransferase	S-Adenosyl-L-methionine[c] + Adrenaline[c] => H+[c] + S-Adenosyl-L-homocysteine[c] + Metanephrine[c]	13444 or 13445
		CYTK5n	0	276737	-235463	-167217	0	20658.4	-28934.2	-198485	0	262401	-234762	-171412	0	108064	-101391	-175260	Cytidylate kinase (CMP),nuclear	CMP C9H12N3O8P[n] + GTP C10H12N5O14P3[n] <=> CDP C9H12N3O11P2[n] + GDP C10H12N5O11P2[n]	13190
		MI145PPn	0	0	0	0	0	0	0	0	0	0	0	0	0	0	0	0	D-myo-Inositol-1,4,5-trisphosphate 5-phosphohydrolase	1D myo Inositol 1 4 5 trisphosphate C6H9O15P3[n] + H2O H2O[n] => Phosphate[n] + 1D-myo-Inositol 1,4-bisphosphate[n]	13609 or 15340
		MIP2CS126g_RT	0	0	0	0	0	2.3788e-12	-3.33174e-12	-2.39173e-12	0	0	0	0	0	0	0	0	Mannose inositol P 2 ceramide synthase ceramide 1 26C yeast specific	0.01 Phosphatidyl 1D myo inositol yeast specific C4140H7644O1300P100[g] + 0.01 Mannose inositol phosphorylceramide ceramide 1 26C yeast specific C5600H10900N100O1600P100[g] => 0.01 1 2 Diacylglycerol yeast specific C3540H6644O500[g] + 0.01 Mannose inositol P 2 ceramide ceramide 1 26C yeast specific C6200H11900N100O2400P200[g]	13172
		FACOAL240	0	0.00468981	-0.00399035	-0.00294804	0	0.000166502	-0.000233203	-0.000131359	0	0.000211578	-0.000189292	-0.000130741	0	0.00384079	-0.00360362	-0.00312894	Fatty-acid--CoA ligase	ATP C10H12N5O13P3[c] + Coenzyme A[c] + Tetracosanoate n C240 C24H47O2[c] => AMP C10H12N5O7P[c] + Diphosphate[c] + Tetracosanoyl CoA n C240CoA C45H78N7O17P3S[c]	11167 or 15746 or 15748
		UMPK5	0	-199130	169431	-144581	0	161119	-225663	-169324	0	-193178	172830	-173031	0	410199	-384869	-219351	UMP kinase (dATP)	DATP C10H12N5O12P3[c] + UMP C9H11N2O9P[c] <=> DADP C10H12N5O9P2[c] + UDP C9H11N2O12P2[c]	13190
		BILGLCURte	0	0	0	0	0	0	0	0	0	0	0	0	0	0	0	0	Bilirubin monoglucuronide transport MDR	ATP C10H12N5O13P3[c] + H2O H2O[c] + Bilirubin monoglucuronide[c] <=> ADP C10H12N5O10P2[c] + H+[c] + Phosphate[c] + Bilirubin monoglucuronide[e]	11266 or 13264 or 14111 or 14463 or 14844 or 8693 or 9145
		FACOAL191	0	0	0	0	0	0	0	0	0	0	0	0	0	0	0	0	Fatty-acid--CoA ligase	ATP C10H12N5O13P3[c] + Coenzyme A[c] + Pristanic acid[c] => AMP C10H12N5O7P[c] + Diphosphate[c] + Pristanoyl-CoA; 2,6,10,14-tetramethylpentadecanoyl-CoA[c]	11167 or 15746 or 15748
		SO4CLtex2	0.00372903	0.697446	-0.593426	-0.560014	0.00214769	0.451771	-0.63275	-0.388549	0.00421832	0.545249	-0.487816	-0.198684	0.00395729	0.588129	-0.551812	-0.282349	Sulfate transport via chloride countertransport (2:1)	2 Sulfate[e] + Chloride[c] => 2 Sulfate[c] + Chloride[e]	16202
		DOLPMT1_Ler	0	0	0	0	0	0	0	0	0	0	0	0	0	0	0	0	Dolichyl-phosphate-mannose-glycolipid alpha-mannosyltransferase (liver)	0.1 Dolichyl phosphate D-mannose, human liver homolog[r] + 0.1 (alpha-D-Mannosyl)4-beta-D-mannosyl-diacetylchitobiosyldiphosphodolichol, human liver homolog[r] => H+[r] + 0.1 Dolichol phosphate, human liver homolog[r] + 0.1 (alpha-D-Mannosyl)5-beta-D-mannosyl-diacetylchitobiosyldiphosphodolichol, human liver homolog[r]	13582
		SCP3x	0	0	0	0	0	0	0	0	0	0	0	0	0	0	0	0	Peroxisomal thiolase 2	Coenzyme A[x] + O2 O2[x] + 3alpha,7alpha-Dihydroxy-5beta-cholestanoyl-CoA[x] => H2O H2O[x] + Propanoyl-CoA[x] + Chenodeoxycholoyl coenzyme a[x]	14055
		UMPK3	0	75127	-63922.2	-127816	0	-66474.5	93104.2	-122961	0	-182497	163274	-182377	0	266043	-249615	-207392	UMP kinase (UTP)	UMP C9H11N2O9P[c] + UTP C9H11N2O15P3[c] <=> 2 UDP C9H11N2O12P2[c]	13190
		MAN1_6B1er	0	0	0	0	0	0	0	0	0	0	0	0	0	0	0	0	Mannosidase I, endoplasmic reticulum (g1m6masnB1-producing)	H2O[r] + Glucosyl-(alpha-D-mannosyl)7-beta-D-mannosyl-diacetylchitobiosyl-L-asparagine, isoform C (protein)[r] => D-Mannose[r] + Glucosyl-(alpha-D-mannosyl)6-beta-D-mannosyl-diacetylchitobiosyl-L-asparagine (protein)[r]	8932
		SERLYSNaex	0	537484	-457321	-102476	0	558105	-781682	-176086	0	706688	-632250	-108629	0	365596	-343020	-116206	Serine/Lysine Na-dependent exchange (Ser in)	Sodium[e] + L-Lysine[c] + L-Serine[e] => L-Serine[c] + Sodium[c] + L-Lysine[e]	11625
		CHLP	0	0	0	0	0	0	0	0	0	0	0	0	0	0.310895	-0.291697	-0.43929	Choline phosphate phosphatase	H2O H2O[c] + Choline phosphate C5H13NO4P[c] => Phosphate[c] + Choline[c]	13492
		TTDCRNt	0	0.0139755	-0.0118911	-0.0180055	0	0.000954458	-0.00133681	-0.00294572	0	0.000818282	-0.00073209	-0.000896252	0	0.0138152	-0.0129621	-0.015491	Transport into the mitochondria (carnitine)	Tetradecanoyl carnitine[c] => Tetradecanoyl carnitine[m]	9331
		MMSAD1m	0.0109461	0.00650857	-0.00553785	-0.00457802	0.00630428	0.00420418	-0.00588838	-0.00578898	0.0123824	0.00502404	-0.00449484	-0.0040075	0.0116161	0.0572525	-0.0537171	-0.0365166	Methylmalonate-semialdehyde dehydrogenase	Nicotinamide adenine dinucleotide[m] + Coenzyme A[m] + 2-Methyl-3-oxopropanoate[m] => Nicotinamide adenine dinucleotide - reduced[m] + CO2 CO2[m] + Propanoyl-CoA[m]	8975
		AKGDm	0.610642	0.959408	-0.816318	-0.127318	0.423925	0.400715	-0.561241	-0.0401816	0.729064	0.685611	-0.613393	-0.045214	0.731376	1.02543	-0.96211	-0.15476	2-oxoglutarate dehydrogenase	Nicotinamide adenine dinucleotide[m] + Coenzyme A[m] + 2-Oxoglutarate[m] => Nicotinamide adenine dinucleotide - reduced[m] + CO2 CO2[m] + Succinyl-CoA[m]	10007 and 10040 and 12116
		CYTK13n	0	998.004	-849.157	-96617.4	0	113063	-158356	-206691	0	-191071	170945	-176444	0	-507971	476603	-163982	Cytidylate kinase (dCMP,dATP),nuclear	DATP C10H12N5O12P3[n] + DCMP C9H12N3O7P[n] <=> DCDP C9H12N3O10P2[n] + DADP C10H12N5O9P2[n]	13190
		PTDCACRNt	0	0	0	0	0	0	0	0	0	0	0	0	0	0	0	0	Pentadecanoate transport into the mitochondria	Pendtadenoyl carnitine[c] => Pendtadenoyl carnitine[m]	9331
		UMPK4n	0	77056.5	-65563.9	-137633	0	-58931.8	82539.8	-205633	0	32506.7	-29082.7	-144072	0	212428	-199311	-175373	UMP kinase (GTP),nuclear	UMP C9H11N2O9P[n] + GTP C10H12N5O14P3[n] <=> UDP C9H11N2O12P2[n] + GDP C10H12N5O11P2[n]	13190
		SR5ARr	0	0	0	0	0	0	0	0	0	0	0	0	0	0	0	0	3-oxo-5-alpha-steroid 4-dehydrogenase	H+[r] + NADPH[r] + Tststerone c[r] => NADP+[r] + 5alpha-Dihydrotestosterone[r]	12564
		FACOAL200	0	0	0	0	0	0	0	0	0	0	0	0	0	0	0	0	Fatty-acid--CoA ligase	ATP C10H12N5O13P3[c] + Coenzyme A[c] + Arachidic acid[c] => AMP C10H12N5O7P[c] + Diphosphate[c] + Arachidyl coenzyme A[c]	11167 or 15746 or 15748
		NRVNCCPT2	0	0	0	0	0	0	0	0	0	0	0	0	0	0	0	0	Carnitine transferase	Coenzyme A[m] + Nervonyl carnitine[m] => Carnitine[m] + Nervonyl coenzyme A[m]	13580
		ABTArm	0	0.00896533	-0.0076282	-0.011863	0	0.000450028	-0.000630309	-0.000822277	0	0.000373829	-0.000334452	-0.000526168	0	0.00982189	-0.00921538	-0.0112652	4-aminobutyrate transaminase, reversible (mitochondrial)	2-Oxoglutarate[m] + 4-Aminobutanoate[m] <=> Succinic semialdehyde[m] + L-Glutamate[m]	15905
		FACOAL241	0	0	0	0	0	0	0	0	0	0	0	0	0	0	0	0	Fatty-acid--CoA ligase	ATP C10H12N5O13P3[c] + Coenzyme A[c] + Nervonic acid[c] => AMP C10H12N5O7P[c] + Diphosphate[c] + Nervonyl coenzyme A[c]	11167 or 15746 or 15748
		ADPMAN	0	0	0	0	0	0	0	0	0	0	0	0	0	0	0	0	ADPmannose diphosphatase	H2O H2O[c] + Adenosine-5'-Diphosphate-D-Mannose[c] => 2 H+[c] + AMP C10H12N5O7P[c] + D-Mannose 1-phosphate[c]	16511
		NRVNCCPT1	0	0	0	0	0	0	0	0	0	0	0	0	0	0	0	0	Carnitine O-palmitoyltransferase	L-Carnitine[c] + Nervonyl coenzyme A[c] => Coenzyme A[c] + Nervonyl carnitine[c]	9315
		UMPK6n	0	117895	-100312	-115396	0	-269613	377620	-216155	0	136418	-122048	-118326	0	303541	-284797	-172869	UMP kinase (dCTP),nuclear	UMP C9H11N2O9P[n] + DCTP C9H12N3O13P3[n] <=> DCDP C9H12N3O10P2[n] + UDP C9H11N2O12P2[n]	13190
		FPGS6m	0	0	0	0	0	0	0	0	0	0	0	0	0	0	0	0	Folylpolyglutamate synthetase (DHF), mitochondrial	ATP[m] + L-Glutamate[m] + Haxglutamyl folate (DHF)[m] => H+[m] + ADP[m] + Orthophosphate[m] + Heptaglutamyl folate (DHF)[m]	14803
		ASNtN1	0	341212	-290322	-135721	0	311062	-435673	-264723	0	274196	-245314	-165010	0	279533	-262271	-166979	Asparagine transport (Na, H coupled)	H+[c] + 2 Sodium[e] + L-Asparagine[e] <=> H+[e] + 2 Sodium[c] + L-Asparagine[c]	14129
		LCYSTAT	0	0	0	0	0	0	0	0	0	0	0	0	0	0	0	0	L-Cysteate:2-oxoglutarate aminotransferase	2-Oxoglutarate[c] + L-Cysteate[c] <=> L-Glutamate[c] + 3-Sulfopyruvate[c]	8936
		CHOLATEt3	0	0	0	0	0	0	0	0	0	0	0	0	0	0	0	0	ABC bile acid transporter	ATP C10H12N5O13P3[c] + H2O H2O[c] + Cholate c[c] => ADP C10H12N5O10P2[c] + H+[c] + Phosphate[c] + Cholate c[e]	11266 or 11777 or 13264 or 14111 or 14463 or 14844 or 8693 or 9145
		AATA	0.0128222	0.00618483	-0.0052624	-0.00694668	0.00738483	0.0069199	-0.00969202	-0.000517742	0.0145047	0.0141247	-0.0126369	-0.000834701	0.0136071	0.00605261	-0.00567886	-0.00726131	2 aminoadipate transaminase	L-Glutamate[c] + 2-Oxoadipate[c] <=> 2-Oxoglutarate[c] + L-2-Aminoadipate[c]	14908 or 15839
		LNLNCGCPT1	0	0	0	0	0	0	0	0	0	0	0	0	0	0	0	0	Carnitine O-palmitoyltransferase	L-Carnitine[c] + Gamma-linolenoyl-CoA[c] => Coenzyme A[c] + Gamma-linolenyl carnitine[c]	9315
		DABT2D	0	0.382472	-0.325429	-0.412196	0	0.338717	-0.474406	-0.114651	0	0	0	0	0	-0.319139	0.299431	-0.408247	D-arabinitol:NAD+ 2-oxidoreductase	Nicotinamide adenine dinucleotide[c] + D-arabitol[c] <=> H+[c] + Nicotinamide adenine dinucleotide - reduced[c] + D-Ribulose[c]	9990
		GAMt1r	0	0	0	0	0	0	0	0	0	0	0	0	0	0	0	0	Glucosamine transport (uniport)	D-Glucosamine[e] <=> D-Glucosamine[c]	15762
		CPCTDTX	0	0	0	0	0	0	0	0	0	0	0	0	0	0	0	0	Choline-phosphate cytidylyltransferase	H+[c] + CTP C9H12N3O14P3[c] + N-Trimethyl-2-aminoethylphosphonate[c] => Diphosphate[c] + CMP-N-trimethyl-2-aminoethylphosphonate[c]	10540
		C161CPT12	0	0	0	0	0	0	0	0	0	0	0	0	0	0	0	0	Carnitine O-palmitoyltransferase	L-Carnitine[c] + Trans-Hexadec-2-enoyl-CoA[c] => Coenzyme A[c] + Trans-Hexadec-2-enoyl carnitine[c]	9315
		FPGS6	0	0	0	0	0	0	0	0	0	0	0	0	0	0	0	0	Folylpolyglutamate synthetase (DHF)	ATP C10H12N5O13P3[c] + L-Glutamate[c] + Haxglutamyl folate (DHF)[c] => ADP C10H12N5O10P2[c] + H+[c] + Phosphate[c] + Heptaglutamyl folate (DHF)[c]	14803
		C161CRN2t	0	0	0	0	0	0	0	0	0	0	0	0	0	0	0	0	C161 transport into the mitochondria	Trans-Hexadec-2-enoyl carnitine[c] => Trans-Hexadec-2-enoyl carnitine[m]	9331
		H2O2syn	0	413098	-351487	-101897	0	74090.7	-103771	-71790.9	0	61837.2	-55323.7	-37598.6	0	336398	-315625	-117415	Hydrogen peroxide synthesis (NADPH dependent)	H+[c] + Nicotinamide adenine dinucleotide phosphate - reduced[c] + Oxygen[c] => Nicotinamide adenine dinucleotide phosphate[c] + Hydrogen peroxide[c]	16018
		13DAMPPOX	0	0	0	0	0	0	0	0	0	0	0	0	0	0	0	0	1,3-Diaminopropane:oxygen oxidoreductase (deaminating)	H2O H2O[c] + Oxygen[c] + 1 3 Diaminopropane C3H12N2[c] => Hydrogen peroxide[c] + Ammonium[c] + Beta-Aminopropion aldehyde[c]	13959
		CAMPt	0	0.317067	-0.269779	-1.58424	0	0	0	0	0	0	0	0	0	0.280769	-0.263432	-0.399702	CAMP transport (ATP-dependent)	ATP C10H12N5O13P3[c] + H2O H2O[c] + CAMP C10H11N5O6P[c] => ADP C10H12N5O10P2[c] + H+[c] + Phosphate[c] + CAMP C10H11N5O6P[e]	11266 or 13264 or 14111 or 14463 or 14844 or 8693 or 9145
[truncated: 968 more rows]

## Sheet: Table S4
EG oxidation to GAH	ID	Strain	Total Score	Query Cover	E value	% ident	Acc. Len	Accession
[truncated: 526 more rows]
